# Supplementary material for: MAS C-Terminal Tail Interacting Proteins Identified by Mass Spectrometry- Based Proteomic Approach
Source: PLoS One. 2015 Oct 20;10(10):e0140872. doi: 10.1371/journal.pone.0140872 (PMC4618059; doi:10.1371/journal.pone.0140872)
Supplement: S1 Table — List of all the proteins identified by MS in the elution fractions of resin alone and Ct bound resin from the pull down assay with HEK293 lysates. Data is provided as an excel file along with the spectral counts, normalized spectral ratios, protein accession numbers and additional annotations. (XLSX) [file pone.0140872.s002.xlsx]

## Sheet: Karnik_2038_2055_Significance
				Pooled		Spectral counts	Normalized
	Protein	accession	Mass	Spectral Counts		> 10	SC ratio
S.No			Da	-	+	Significant	+/-	acc	uniprot	short_name	PDZ domain
1	PREDICTED: multiple PDZ domain protein isoform X2 [Homo sapiens]	gi|530390233	222 kDa	0	426	yes	inf	XP_005251679	O75970	MPDZ	TRUE
2	utrophin [Homo sapiens]	gi|110611228	394 kDa	0	372	yes	inf	NP_009055	P46939	UTRO	FALSE
3	PREDICTED: inaD-like protein isoform X1 [Homo sapiens]	gi|530361532	205 kDa	0	250	yes	inf	XP_005270398	No UNIPROT	Unknown	TRUE
4	PREDICTED: disks large homolog 1 isoform X10 [Homo sapiens]	gi|530375798	97 kDa	0	242	yes	inf	XP_005269355	Q12959	DLG1	TRUE
5	membrane-associated guanylate kinase, WW and PDZ domain-containing protein 3 isoform 1 [Homo sapiens]	gi|218505835	163 kDa	0	239	yes	inf	NP_001136254	Q5TCQ9	MAGI3	TRUE
6	PREDICTED: disks large homolog 1 isoform X1 [Homo sapiens]	gi|530375780	103 kDa	0	236	yes	inf	XP_005269346	Q12959	DLG1	TRUE
7	tyrosine-protein phosphatase non-receptor type 13 isoform 1 [Homo sapiens]	gi|18375646	277 kDa	0	177	yes	inf	NP_542414	Q12923	PTN13	TRUE
8	MAGUK p55 subfamily member 5 isoform 1 [Homo sapiens]	gi|38570142	77 kDa	0	172	yes	inf	NP_071919	Q8N3R9	MPP5	TRUE
9	PREDICTED: sorting nexin-27 isoform X1 [Homo sapiens]	gi|530365425	61 kDa	0	135	yes	inf	XP_005245566	Q96L92	SNX27	TRUE
10	PREDICTED: membrane-associated guanylate kinase, WW and PDZ domain-containing protein 1 isoform X1 [Homo sapiens]	gi|530373349	165 kDa	0	110	yes	inf	XP_005265620	No UNIPROT	Unknown	TRUE
11	peripheral plasma membrane protein CASK isoform 1 [Homo sapiens]	gi|186972120	105 kDa	0	104	yes	inf	NP_003679	O14936	CSKP	TRUE
12	beta-2-syntrophin [Homo sapiens]	gi|5803177	58 kDa	0	99	yes	inf	NP_006741	Q13425	SNTB2	TRUE
13	dystrobrevin alpha isoform 11 [Homo sapiens]	gi|312147259	78 kDa	0	90	yes	inf	NP_001185868	Q9Y4J8	DTNA	FALSE
14	PREDICTED: MAGUK p55 subfamily member 7 isoform X1 [Homo sapiens]	gi|530391986	66 kDa	0	78	yes	inf	XP_005252424	Q5T2T1	MPP7	TRUE
15	PREDICTED: dystrophin isoform X3 [Homo sapiens]	gi|578837834	427 kDa	0	70	yes	inf	XP_006724533	No UNIPROT	Unknown	FALSE
16	dystrobrevin beta isoform 1 [Homo sapiens]	gi|11276069	71 kDa	0	65	yes	inf	NP_068707	O60941	DTNB	FALSE
17	Golgi reassembly-stacking protein 2 isoform 1 [Homo sapiens]	gi|29826294	47 kDa	0	58	yes	inf	NP_056345	Q9H8Y8	GORS2	TRUE
18	PREDICTED: probable serine carboxypeptidase CPVL isoform X1 [Homo sapiens]	gi|530384848	54 kDa	0	36	yes	inf	XP_005249843	Q9H3G5	CPVL	FALSE
19	tight junction protein ZO-2 isoform 4 [Homo sapiens]	gi|282165804	130 kDa	0	33	yes	inf	NP_001163886	Q9UDY2	ZO2	TRUE
20	nucleolar RNA helicase 2 isoform 1 [Homo sapiens]	gi|50659095	87 kDa	0	30	yes	inf	NP_004719	Q9NR30	DDX21	FALSE
21	alpha-catulin isoform a [Homo sapiens]	gi|4503129	82 kDa	0	29	yes	inf	NP_003789	Q9UBT7	CTNL1	FALSE
22	PREDICTED: tight junction protein ZO-1 isoform X4 [Homo sapiens]	gi|530406350	197 kDa	0	26	yes	inf	XP_005254676	No UNIPROT	Unknown	TRUE
23	PREDICTED: MAGUK p55 subfamily member 6 isoform X3 [Homo sapiens]	gi|578813531	61 kDa	0	24	yes	inf	XP_006715801	Q9NZW5	MPP6	TRUE
24	protein lin-7 homolog A [Homo sapiens]	gi|4759306	26 kDa	0	24	yes	inf	NP_004655	O14910	LIN7A	TRUE
25	40S ribosomal protein S18 [Homo sapiens]	gi|11968182	18 kDa	0	21	yes	inf	NP_072045	P62269	RS18	FALSE
26	alpha-1-syntrophin [Homo sapiens]	gi|4507137	54 kDa	0	20	yes	inf	NP_003089	Q13424	SNTA1	TRUE
27	PREDICTED: syntenin-1 isoform X1 [Homo sapiens]	gi|530388518	35 kDa	0	18	yes	inf	XP_005251337	G5EA09	G5EA09	TRUE
28	E3 ubiquitin-protein ligase LNX isoform b precursor [Homo sapiens]	gi|187607071	70 kDa	0	17	yes	inf	NP_116011	Q8TBB1	LNX1	TRUE
29	condensin complex subunit 1 [Homo sapiens]	gi|178056552	157 kDa	0	13	yes	inf	NP_055680	Q15021	CND1	FALSE
30	ligand of Numb protein X 2 [Homo sapiens]	gi|24025688	76 kDa	0	13	yes	inf	NP_699202	Q8N448	LNX2	TRUE
31	60S acidic ribosomal protein P2 [Homo sapiens]	gi|4506671	12 kDa	0	13	yes	inf	NP_000995	P05387	RLA2	FALSE
32	60S ribosomal protein L6 [Homo sapiens]	gi|16753227	33 kDa	0	12	yes	inf	NP_000961	Q02878	RL6	FALSE
33	60S ribosomal protein L27 [Homo sapiens]	gi|4506623	16 kDa	0	11	yes	inf	NP_000979	P61353	RL27	FALSE
34	60S ribosomal protein L14 [Homo sapiens]	gi|78000183	23 kDa	0	11	yes	inf	NP_001030168	P50914	RL14	FALSE
35	protein scribble homolog isoform b [Homo sapiens]	gi|355390315	175 kDa	4	650	yes	135.71	NP_056171	Q14160	SCRIB	TRUE
36	PREDICTED: beta-1-syntrophin isoform X1 [Homo sapiens]	gi|530389257	69 kDa	1	61	yes	50.94	XP_005251088	No UNIPROT	Unknown	TRUE
37	PREDICTED: afadin isoform X4 [Homo sapiens]	gi|530383731	207 kDa	3	99	yes	27.56	XP_005267053	P55196	AFAD	TRUE
38	protein transport protein Sec24C [Homo sapiens]	gi|38373669	118 kDa	3	53	yes	14.75	NP_004913	P53992	SC24C	FALSE
39	protein lin-7 homolog C [Homo sapiens]	gi|8922944	22 kDa	4	50	yes	10.44	NP_060832	Q9NUP9	LIN7C	TRUE
40	translocation protein SEC63 homolog [Homo sapiens]	gi|6005872	88 kDa	1	11	yes	9.19	NP_009145	Q9UGP8	SEC63	FALSE
41	40S ribosomal protein S2 [Homo sapiens]	gi|15055539	31 kDa	2	21	yes	8.77	NP_002943	P15880	RS2	FALSE
42	40S ribosomal protein S16 [Homo sapiens]	gi|4506691	16 kDa	2	19	yes	7.93	NP_001011	P62249	RS16	FALSE
43	40S ribosomal protein S25 [Homo sapiens]	gi|4506707	14 kDa	2	16	yes	6.68	NP_001019	P62851	RS25	FALSE
44	vesicle-associated membrane protein-associated protein A isoform 1 [Homo sapiens]	gi|94721250	33 kDa	2	14	yes	5.85	NP_003565	Q9P0L0	VAPA	FALSE
45	60S ribosomal protein L8 [Homo sapiens]	gi|15431306	28 kDa	2	14	yes	5.85	NP_150644	P62917	RL8	FALSE
46	myosin light polypeptide 6 isoform 1 [Homo sapiens]	gi|17986258	17 kDa	2	13	yes	5.43	NP_066299	P60660	MYL6	FALSE
47	pre-mRNA-processing factor 6 [Homo sapiens]	gi|40807485	107 kDa	3	19	yes	5.29	NP_036601	O94906	PRP6	FALSE
48	syntaxin-7 [Homo sapiens]	gi|170932494	30 kDa	2	11	yes	4.59	NP_003560	O15400	STX7	FALSE
49	THO complex subunit 4 [Homo sapiens]	gi|238776833	28 kDa	4	18	yes	3.76	NP_005773	Q86V81	THOC4	FALSE
50	40S ribosomal protein S19 [Homo sapiens]	gi|4506695	16 kDa	5	22	yes	3.67	NP_001013	P39019	RS19	FALSE
51	60S ribosomal protein L23 [Homo sapiens]	gi|4506605	15 kDa	3	13	yes	3.62	NP_000969	P62829	RL23	FALSE
52	protein transport protein Sec23A [Homo sapiens]	gi|38202214	86 kDa	7	29	yes	3.46	NP_006355	Q15436	SC23A	FALSE
53	guanine nucleotide-binding protein subunit beta-2-like 1 [Homo sapiens]	gi|5174447	35 kDa	4	16	yes	3.34	NP_006089	P63244	GBLP	FALSE
54	PREDICTED: lethal(2) giant larvae protein homolog 1 isoform X1 [Homo sapiens]	gi|530410325	115 kDa	3	12	yes	3.34	XP_005256700	No UNIPROT	Unknown	FALSE
55	small nuclear ribonucleoprotein-associated proteins B and B' isoform B [Homo sapiens]	gi|4507125	24 kDa	3	12	yes	3.34	NP_003082	P14678	RSMB	FALSE
56	cold shock domain-containing protein E1 isoform 3 [Homo sapiens]	gi|194473720	91 kDa	3	11	yes	3.06	NP_001123995	O75534	CSDE1	FALSE
57	78 kDa glucose-regulated protein precursor [Homo sapiens]	gi|16507237	72 kDa	56	201	yes	3	NP_005338	P11021	GRP78	FALSE
58	PREDICTED: exportin-1 isoform X4 [Homo sapiens]	gi|578803148	123 kDa	6	20	yes	2.78	XP_006712157	O14980	XPO1	FALSE
59	lon protease homolog, mitochondrial isoform 1 precursor [Homo sapiens]	gi|21396489	106 kDa	6	20	yes	2.78	NP_004784	P36776	LONM	FALSE
60	nucleolin [Homo sapiens]	gi|55956788	77 kDa	11	35	yes	2.66	NP_005372	P19338	NUCL	FALSE
61	mucin-5B precursor [Homo sapiens]	gi|301172750	596 kDa	9	28	yes	2.6	NP_002449	Q9HC84	MUC5B	FALSE
62	microtubule-associated protein 1B [Homo sapiens]	gi|153945728	271 kDa	9	27	yes	2.51	NP_005900	P46821	MAP1B	FALSE
63	40S ribosomal protein S9 [Homo sapiens]	gi|14141193	23 kDa	5	15	yes	2.51	NP_001004	P46781	RS9	FALSE
64	cell division cycle 5-like protein [Homo sapiens]	gi|11067747	92 kDa	5	15	yes	2.51	NP_001244	Q99459	CDC5L	FALSE
65	trifunctional enzyme subunit beta, mitochondrial isoform 1 precursor [Homo sapiens]	gi|4504327	51 kDa	6	17	yes	2.37	NP_000174	P55084	ECHB	FALSE
66	unconventional myosin-Ib isoform 2 [Homo sapiens]	gi|44889481	125 kDa	5	14	yes	2.34	NP_036355	O43795	MYO1B	FALSE
67	40S ribosomal protein S13 [Homo sapiens]	gi|4506685	17 kDa	4	11	yes	2.3	NP_001008	P62277	RS13	FALSE
68	histone H2A type 1-B/E [Homo sapiens]	gi|10645195	14 kDa	4	11	yes	2.3	NP_066390	P04908	H2A1B	FALSE
69	PREDICTED: pyruvate carboxylase, mitochondrial isoform X4 [Homo sapiens]	gi|578821475	130 kDa	37	101	yes	2.28	XP_006718640	P11498	PYC	FALSE
70	nucleoprotein TPR [Homo sapiens]	gi|114155142	267 kDa	13	35	yes	2.25	NP_003283	P12270	TPR	FALSE
71	desmoplakin isoform I [Homo sapiens]	gi|58530840	332 kDa	52	137	yes	2.2	NP_004406	P15924	DESP	FALSE
72	NADH-cytochrome b5 reductase 3 isoform 2 [Homo sapiens]	gi|193794826	32 kDa	13	34	yes	2.18	NP_001123291	P00387	NB5R3	FALSE
73	60S ribosomal protein L5 [Homo sapiens]	gi|14591909	34 kDa	5	13	yes	2.17	NP_000960	P46777	RL5	FALSE
74	DNA replication licensing factor MCM4 [Homo sapiens]	gi|33469919	97 kDa	8	20	yes	2.09	NP_005905	P33991	MCM4	FALSE
75	ubiquitin-associated protein 2-like isoform a [Homo sapiens]	gi|188497758	115 kDa	13	32	yes	2.06	NP_055662	Q14157	UBP2L	FALSE
76	40S ribosomal protein S4, X isoform X isoform [Homo sapiens]	gi|4506725	30 kDa	21	51	yes	2.03	NP_000998	P62701	RS4X	FALSE
77	stress-70 protein, mitochondrial precursor [Homo sapiens]	gi|24234688	74 kDa	47	112	yes	1.99	NP_004125	P38646	GRP75	FALSE
78	prenylcysteine oxidase 1 precursor [Homo sapiens]	gi|166795301	57 kDa	8	19	yes	1.98	NP_057381	Q9UHG3	PCYOX	FALSE
79	membrane-associated progesterone receptor component 1 isoform 1 [Homo sapiens]	gi|5729875	22 kDa	9	21	yes	1.95	NP_006658	O00264	PGRC1	FALSE
80	ras-related protein Rab-13 isoform 1 [Homo sapiens]	gi|4506363	23 kDa	6	14	yes	1.95	NP_002861	P51153	RAB13	FALSE
81	AP-3 complex subunit beta-1 isoform 1 [Homo sapiens]	gi|32484979	121 kDa	13	30	yes	1.93	NP_003655	O00203	AP3B1	FALSE
82	coatomer subunit beta [Homo sapiens]	gi|221316630	107 kDa	10	22	yes	1.84	NP_001137533	P53618	COPB	FALSE
83	60S ribosomal protein L3 isoform a [Homo sapiens]	gi|4506649	46 kDa	6	13	yes	1.81	NP_000958	P39023	RL3	FALSE
84	U2 small nuclear ribonucleoprotein A' [Homo sapiens]	gi|50593002	28 kDa	7	15	yes	1.79	NP_003081	P09661	RU2A	FALSE
85	E3 UFM1-protein ligase 1 [Homo sapiens]	gi|24308039	90 kDa	8	17	yes	1.77	NP_056138	O94874	UFL1	FALSE
86	PREDICTED: catenin alpha-1 isoform X4 [Homo sapiens]	gi|578810148	100 kDa	11	23	yes	1.75	XP_006714599	P35221	CTNA1	FALSE
87	acetyl-CoA carboxylase 2 precursor [Homo sapiens]	gi|134142062	277 kDa	61	124	yes	1.7	NP_001084	O00763	ACACB	FALSE
88	cell cycle and apoptosis regulator protein 2 [Homo sapiens]	gi|24432106	103 kDa	18	36	yes	1.67	NP_066997	Q8N163	CCAR2	FALSE
89	nuclear pore complex protein Nup155 isoform 1 [Homo sapiens]	gi|24430149	155 kDa	14	28	yes	1.67	NP_705618	O75694	NU155	FALSE
90	multifunctional protein ADE2 isoform 2 [Homo sapiens]	gi|119220557	47 kDa	8	16	yes	1.67	NP_001072992	P22234	PUR6	FALSE
91	60S ribosomal protein L7a [Homo sapiens]	gi|4506661	30 kDa	7	14	yes	1.67	NP_000963	P62424	RL7A	FALSE
92	thioredoxin-related transmembrane protein 1 precursor [Homo sapiens]	gi|151101292	32 kDa	7	14	yes	1.67	NP_110382	Q9H3N1	TMX1	FALSE
93	lysosome-associated membrane glycoprotein 1 precursor [Homo sapiens]	gi|112380628	45 kDa	6	12	yes	1.67	NP_005552	P11279	LAMP1	FALSE
94	leucine-rich repeat-containing protein 59 [Homo sapiens]	gi|40254924	35 kDa	12	23	yes	1.6	NP_060979	Q96AG4	LRC59	FALSE
95	nodal modulator 2 isoform 2 precursor [Homo sapiens]	gi|27734709	134 kDa	9	17	yes	1.58	NP_775885	Q5JPE7	NOMO2	FALSE
96	sarcoplasmic/endoplasmic reticulum calcium ATPase 2 isoform b [Homo sapiens]	gi|24638454	115 kDa	29	54	yes	1.56	NP_733765	P16615	AT2A2	FALSE
97	neutral alpha-glucosidase AB isoform 2 precursor [Homo sapiens]	gi|38202257	107 kDa	13	24	yes	1.54	NP_938148	Q14697	GANAB	FALSE
98	cleft lip and palate transmembrane protein 1 isoform 2 [Homo sapiens]	gi|4502897	76 kDa	6	11	yes	1.53	NP_001285	O96005	CLPT1	FALSE
99	keratin, type II cuticular Hb4 [Homo sapiens]	gi|15431316	65 kDa	84	152	yes	1.51	NP_149034	Q9NSB2	KRT84	FALSE
100	60S ribosomal protein L7 [Homo sapiens]	gi|15431301	29 kDa	16	29	yes	1.51	NP_000962	P18124	RL7	FALSE
101	heterogeneous nuclear ribonucleoprotein A3 [Homo sapiens]	gi|34740329	40 kDa	10	18	yes	1.5	NP_919223	P51991	ROA3	FALSE
102	ras GTPase-activating-like protein IQGAP1 [Homo sapiens]	gi|4506787	189 kDa	41	73	yes	1.49	NP_003861	P46940	IQGA1	FALSE
103	splicing factor 3A subunit 1 isoform 1 [Homo sapiens]	gi|5032087	89 kDa	14	25	yes	1.49	NP_005868	Q15459	SF3A1	FALSE
104	PREDICTED: catenin beta-1 isoform X1 [Homo sapiens]	gi|530371928	85 kDa	13	23	yes	1.48	XP_005264943	P35222	CTNB1	FALSE
105	40S ribosomal protein S11 [Homo sapiens]	gi|4506681	18 kDa	9	16	yes	1.48	NP_001006	P62280	RS11	FALSE
106	DNA replication licensing factor MCM3 isoform 1 [Homo sapiens]	gi|394582093	96 kDa	21	37	yes	1.47	NP_002379	P25205	MCM3	FALSE
107	extended synaptotagmin-1 isoform 2 [Homo sapiens]	gi|14149680	123 kDa	16	28	yes	1.46	NP_056107	Q9BSJ8	ESYT1	FALSE
108	polyubiquitin-B precursor [Homo sapiens]	gi|11024714	26 kDa	16	28	yes	1.46	NP_061828	P0CG47	UBB	FALSE
109	acetyl-CoA carboxylase 1 isoform 1 [Homo sapiens]	gi|38679960	270 kDa	443	767	yes	1.45	NP_942131	Q13085	ACACA	FALSE
110	filaggrin-2 [Homo sapiens]	gi|62122917	248 kDa	31	54	yes	1.45	NP_001014364	Q5D862	FILA2	FALSE
111	double-stranded RNA-specific adenosine deaminase isoform d [Homo sapiens]	gi|301601658	104 kDa	7	12	yes	1.43	NP_001180424	P55265	DSRAD	FALSE
112	PREDICTED: heat shock cognate 71 kDa protein isoform X1 [Homo sapiens]	gi|578822169	71 kDa	118	201	yes	1.42	XP_006718894	P11142	HSP7C	FALSE
113	prohibitin-2 isoform 1 [Homo sapiens]	gi|221307584	33 kDa	16	27	yes	1.41	NP_001138303	Q99623	PHB2	FALSE
114	exportin-2 isoform 1 [Homo sapiens]	gi|29029559	110 kDa	8	13	yes	1.36	NP_001307	P55060	XPO2	FALSE
115	60S ribosomal protein L10a [Homo sapiens]	gi|15431288	25 kDa	8	13	yes	1.36	NP_009035	P62906	RL10A	FALSE
116	PREDICTED: heat shock protein 105 kDa isoform X2 [Homo sapiens]	gi|530402054	93 kDa	8	13	yes	1.36	XP_005266293	No UNIPROT	Unknown	FALSE
117	PREDICTED: junction plakoglobin isoform X1 [Homo sapiens]	gi|530412116	86 kDa	45	72	yes	1.34	XP_005257370	No UNIPROT	Unknown	FALSE
118	DNA mismatch repair protein Msh2 isoform 1 [Homo sapiens]	gi|4557761	105 kDa	26	41	yes	1.32	NP_000242	P43246	MSH2	FALSE
119	F-box only protein 22 isoform a [Homo sapiens]	gi|22547149	45 kDa	12	19	yes	1.32	NP_671717	Q8NEZ5	FBX22	FALSE
120	ras-related protein Rab-10 [Homo sapiens]	gi|256222019	23 kDa	12	19	yes	1.32	NP_057215	P61026	RAB10	FALSE
121	ras-related protein Rab-18 isoform 1 [Homo sapiens]	gi|10880989	23 kDa	7	11	yes	1.31	NP_067075	Q9NP72	RAB18	FALSE
122	reticulocalbin-2 isoform b precursor [Homo sapiens]	gi|426214088	39 kDa	7	11	yes	1.31	NP_001258766	Q14257	RCN2	FALSE
123	myosin regulatory light chain 12B [Homo sapiens]	gi|15809016	20 kDa	7	11	yes	1.31	NP_291024	O14950	ML12B	FALSE
124	dynactin subunit 2 isoform 2 [Homo sapiens]	gi|387527972	44 kDa	7	11	yes	1.31	NP_001248341	Q13561	DCTN2	FALSE
125	26S proteasome non-ATPase regulatory subunit 1 isoform 1 [Homo sapiens]	gi|25777600	106 kDa	25	39	yes	1.3	NP_002798	Q99460	PSMD1	FALSE
126	plasma membrane calcium-transporting ATPase 1 isoform 1b [Homo sapiens]	gi|48255945	135 kDa	9	14	yes	1.3	NP_001673	P20020	AT2B1	FALSE
127	ATP-dependent RNA helicase A [Homo sapiens]	gi|100913206	141 kDa	40	62	yes	1.29	NP_001348	Q08211	DHX9	FALSE
128	filaggrin [Homo sapiens]	gi|60097902	435 kDa	22	34	yes	1.29	NP_002007	P20930	FILA	FALSE
129	proliferating cell nuclear antigen [Homo sapiens]	gi|33239451	29 kDa	11	17	yes	1.29	NP_872590	P12004	PCNA	FALSE
130	26S proteasome non-ATPase regulatory subunit 2 isoform 1 [Homo sapiens]	gi|25777602	100 kDa	30	46	yes	1.28	NP_002799	Q13200	PSMD2	FALSE
131	dnaJ homolog subfamily B member 1 [Homo sapiens]	gi|5453690	38 kDa	13	20	yes	1.28	NP_006136	P25685	DNJB1	FALSE
132	116 kDa U5 small nuclear ribonucleoprotein component isoform a [Homo sapiens]	gi|217272892	109 kDa	40	61	yes	1.27	NP_004238	Q15029	U5S1	FALSE
133	phosphate carrier protein, mitochondrial isoform b precursor [Homo sapiens]	gi|4505775	40 kDa	12	18	yes	1.25	NP_002626	Q00325	MPCP	FALSE
134	ras-related protein Rab-2A isoform a [Homo sapiens]	gi|4506365	24 kDa	10	15	yes	1.25	NP_002856	P61019	RAB2A	FALSE
135	coatomer subunit gamma-2 isoform 1 [Homo sapiens]	gi|109134349	98 kDa	8	12	yes	1.25	NP_036265	Q9UBF2	COPG2	FALSE
136	ribonucleoside-diphosphate reductase large subunit [Homo sapiens]	gi|4506749	90 kDa	8	12	yes	1.25	NP_001024	P23921	RIR1	FALSE
137	40S ribosomal protein S3a isoform 1 [Homo sapiens]	gi|4506723	30 kDa	33	49	yes	1.24	NP_000997	P61247	RS3A	FALSE
138	sodium/potassium-transporting ATPase subunit alpha-1 isoform a [Homo sapiens]	gi|21361181	113 kDa	63	93	yes	1.23	NP_000692	P05023	AT1A1	FALSE
139	26S proteasome non-ATPase regulatory subunit 11 [Homo sapiens]	gi|394953908	47 kDa	21	31	yes	1.23	NP_001257411	O00231	PSD11	FALSE
140	X-ray repair cross-complementing protein 6 isoform 1 [Homo sapiens]	gi|573014815	70 kDa	19	28	yes	1.23	NP_001275905	P12956	XRCC6	FALSE
141	desmocollin-1 isoform Dsc1a preproprotein [Homo sapiens]	gi|13435361	100 kDa	17	25	yes	1.23	NP_077739	Q08554	DSC1	FALSE
142	heat shock-related 70 kDa protein 2 [Homo sapiens]	gi|13676857	70 kDa	71	104	yes	1.22	NP_068814	P54652	HSP72	FALSE
143	basic leucine zipper and W2 domain-containing protein 1 isoform 1 [Homo sapiens]	gi|333470717	48 kDa	15	22	yes	1.22	NP_001193996	Q7L1Q6	BZW1	FALSE
144	26S protease regulatory subunit 10B [Homo sapiens]	gi|195539395	46 kDa	15	22	yes	1.22	NP_002797	P62333	PRS10	FALSE
145	eukaryotic translation initiation factor 3 subunit E [Homo sapiens]	gi|4503521	52 kDa	13	19	yes	1.22	NP_001559	P60228	EIF3E	FALSE
146	DNA repair protein RAD50 [Homo sapiens]	gi|19924129	154 kDa	11	16	yes	1.21	NP_005723	Q92878	RAD50	FALSE
147	peptidyl-prolyl cis-trans isomerase A [Homo sapiens]	gi|10863927	18 kDa	9	13	yes	1.21	NP_066953	P62937	PPIA	FALSE
148	eukaryotic translation initiation factor 3 subunit B [Homo sapiens]	gi|33239445	92 kDa	9	13	yes	1.21	NP_003742	P55884	EIF3B	FALSE
149	PREDICTED: histone H2B type 2-F isoform X2 [Homo sapiens]	gi|578800968	14 kDa	9	13	yes	1.21	XP_006711399	No UNIPROT	Unknown	FALSE
150	heterogeneous nuclear ribonucleoprotein D-like isoform a [Homo sapiens]	gi|14110407	46 kDa	9	13	yes	1.21	NP_112740	O14979	HNRDL	FALSE
151	splicing factor 3B subunit 1 isoform 1 [Homo sapiens]	gi|54112117	146 kDa	37	53	yes	1.2	NP_036565	O75533	SF3B1	FALSE
152	DNA damage-binding protein 1 [Homo sapiens]	gi|148529014	127 kDa	30	43	yes	1.2	NP_001914	Q16531	DDB1	FALSE
153	dynactin subunit 1 isoform 2 [Homo sapiens]	gi|13259508	127 kDa	23	33	yes	1.2	NP_075408	Q14203	DCTN1	FALSE
154	heat shock 70 kDa protein 4 [Homo sapiens]	gi|38327039	94 kDa	26	37	yes	1.19	NP_002145	P34932	HSP74	FALSE
155	isoleucine--tRNA ligase, cytoplasmic [Homo sapiens]	gi|94721241	145 kDa	43	61	yes	1.18	NP_002152	P41252	SYIC	FALSE
156	peroxiredoxin-1 [Homo sapiens]	gi|4505591	22 kDa	34	48	yes	1.18	NP_002565	Q06830	PRDX1	FALSE
157	large proline-rich protein BAG6 isoform a [Homo sapiens]	gi|149158692	119 kDa	22	31	yes	1.18	NP_004630	P46379	BAG6	FALSE
158	regulator of nonsense transcripts 1 [Homo sapiens]	gi|18375673	123 kDa	17	24	yes	1.18	NP_002902	Q92900	RENT1	FALSE
159	methionine--tRNA ligase, cytoplasmic [Homo sapiens]	gi|14043022	101 kDa	20	28	yes	1.17	NP_004981	P56192	SYMC	FALSE
160	40S ribosomal protein S17-like [Homo sapiens]	gi|312284072	16 kDa	15	21	yes	1.17	NP_001185986	No UNIPROT	Unknown	FALSE
161	60S ribosomal protein L11 isoform 2 [Homo sapiens]	gi|315221152	20 kDa	10	14	yes	1.17	NP_001186731	P62913	RL11	FALSE
162	transferrin receptor protein 1 [Homo sapiens]	gi|189458817	85 kDa	10	14	yes	1.17	NP_003225	P02786	TFR1	FALSE
163	calpain small subunit 1 [Homo sapiens]	gi|4502565	28 kDa	10	14	yes	1.17	NP_001740	P04632	CPNS1	FALSE
164	E3 ubiquitin-protein ligase UBR5 isoform 1 [Homo sapiens]	gi|15147337	309 kDa	18	25	yes	1.16	NP_056986	O95071	UBR5	FALSE
165	prohibitin isoform 1 [Homo sapiens]	gi|4505773	30 kDa	18	25	yes	1.16	NP_002625	P35232	PHB	FALSE
166	leucine--tRNA ligase, cytoplasmic [Homo sapiens]	gi|108773810	134 kDa	34	47	yes	1.15	NP_064502	Q9P2J5	SYLC	FALSE
167	interleukin enhancer-binding factor 3 isoform d [Homo sapiens]	gi|212549553	96 kDa	21	29	yes	1.15	NP_060090	Q12906	ILF3	FALSE
168	PREDICTED: acylglycerol kinase, mitochondrial isoform X1 [Homo sapiens]	gi|530387052	47 kDa	8	11	yes	1.15	XP_005250078	Q53H12	AGK	FALSE
169	mitotic checkpoint protein BUB3 isoform a [Homo sapiens]	gi|4757880	37 kDa	8	11	yes	1.15	NP_004716	O43684	BUB3	FALSE
170	complement component 1 Q subcomponent-binding protein, mitochondrial precursor [Homo sapiens]	gi|4502491	31 kDa	11	15	yes	1.14	NP_001203	Q07021	C1QBP	FALSE
171	poly(U)-binding-splicing factor PUF60 isoform b [Homo sapiens]	gi|17298690	58 kDa	23	31	yes	1.13	NP_055096	Q9UHX1	PUF60	FALSE
172	coatomer subunit beta' [Homo sapiens]	gi|4758032	102 kDa	20	27	yes	1.13	NP_004757	P35606	COPB2	FALSE
173	keratin, type I cytoskeletal 17 [Homo sapiens]	gi|4557701	48 kDa	266	358	yes	1.12	NP_000413	Q04695	K1C17	FALSE
174	eukaryotic initiation factor 4A-I isoform 1 [Homo sapiens]	gi|4503529	46 kDa	47	63	yes	1.12	NP_001407	P60842	IF4A1	FALSE
175	cyclin-dependent kinase 1 isoform 1 [Homo sapiens]	gi|4502709	34 kDa	29	39	yes	1.12	NP_001777	P06493	CDK1	FALSE
176	26S protease regulatory subunit 7 isoform 1 [Homo sapiens]	gi|4506209	49 kDa	21	28	yes	1.11	NP_002794	P35998	PRS7	FALSE
177	heterogeneous nuclear ribonucleoprotein L isoform a [Homo sapiens]	gi|52632383	64 kDa	12	16	yes	1.11	NP_001524	P14866	HNRPL	FALSE
178	desmoglein-1 preproprotein [Homo sapiens]	gi|119703744	114 kDa	9	12	yes	1.11	NP_001933	Q02413	DSG1	FALSE
179	isoleucine--tRNA ligase, mitochondrial precursor [Homo sapiens]	gi|46852147	114 kDa	9	12	yes	1.11	NP_060530	Q9NSE4	SYIM	FALSE
180	heterogeneous nuclear ribonucleoprotein H3 isoform a [Homo sapiens]	gi|14141157	37 kDa	9	12	yes	1.11	NP_036339	P31942	HNRH3	FALSE
181	PREDICTED: splicing factor 3B subunit 2 isoform X1 [Homo sapiens]	gi|530396224	100 kDa	28	37	yes	1.1	XP_005273783	No UNIPROT	Unknown	FALSE
182	putative pre-mRNA-splicing factor ATP-dependent RNA helicase DHX15 [Homo sapiens]	gi|68509926	91 kDa	22	29	yes	1.1	NP_001349	O43143	DHX15	FALSE
183	transitional endoplasmic reticulum ATPase [Homo sapiens]	gi|6005942	89 kDa	33	43	yes	1.09	NP_009057	P55072	TERA	FALSE
184	sterol-4-alpha-carboxylate 3-dehydrogenase, decarboxylating [Homo sapiens]	gi|193211614	42 kDa	26	34	yes	1.09	NP_001123237	Q15738	NSDHL	FALSE
185	PREDICTED: ATP-citrate synthase isoform X1 [Homo sapiens]	gi|530412282	126 kDa	20	26	yes	1.09	XP_005257450	No UNIPROT	Unknown	FALSE
186	rab3 GTPase-activating protein non-catalytic subunit [Homo sapiens]	gi|19923790	156 kDa	13	17	yes	1.09	NP_036546	Q9H2M9	RBGPR	FALSE
187	ras-related protein Rap-1b isoform 3 [Homo sapiens]	gi|354459354	19 kDa	10	13	yes	1.09	NP_001238850	P61224	RAP1B	FALSE
188	B-cell receptor-associated protein 31 isoform b [Homo sapiens]	gi|213511012	28 kDa	31	40	yes	1.08	NP_001132913	P51572	BAP31	FALSE
189	heat shock 70 kDa protein 1A/1B [Homo sapiens]	gi|167466173	70 kDa	221	282	yes	1.07	NP_005337	P08107	HSP71	FALSE
190	integrin beta-1 isoform 1A precursor [Homo sapiens]	gi|19743823	88 kDa	29	37	yes	1.07	NP_596867	P05556	ITB1	FALSE
191	ATP synthase subunit d, mitochondrial isoform a [Homo sapiens]	gi|5453559	18 kDa	14	18	yes	1.07	NP_006347	O75947	ATP5H	FALSE
192	glyceraldehyde-3-phosphate dehydrogenase isoform 1 [Homo sapiens]	gi|576583524	36 kDa	101	128	yes	1.06	NP_001276675	No UNIPROT	Unknown	FALSE
193	40S ribosomal protein S3 isoform 1 [Homo sapiens]	gi|15718687	27 kDa	49	62	yes	1.06	NP_000996	P23396	RS3	FALSE
194	glutamine--tRNA ligase isoform b [Homo sapiens]	gi|441478305	87 kDa	33	42	yes	1.06	NP_001259002	P47897	SYQ	FALSE
195	kinesin-1 heavy chain [Homo sapiens]	gi|4758648	110 kDa	33	42	yes	1.06	NP_004512	P33176	KINH	FALSE
196	sp110 nuclear body protein isoform c [Homo sapiens]	gi|190343006	81 kDa	15	19	yes	1.06	NP_536349	Q9HB58	SP110	FALSE
197	40S ribosomal protein S7 [Homo sapiens]	gi|4506741	22 kDa	15	19	yes	1.06	NP_001002	P62081	RS7	FALSE
198	proteasome activator complex subunit 3 isoform 1 [Homo sapiens]	gi|30410794	30 kDa	15	19	yes	1.06	NP_005780	P61289	PSME3	FALSE
199	guanine nucleotide-binding protein G(i) subunit alpha-2 isoform 1 [Homo sapiens]	gi|4504041	40 kDa	15	19	yes	1.06	NP_002061	P04899	GNAI2	FALSE
200	peroxiredoxin-6 [Homo sapiens]	gi|4758638	25 kDa	15	19	yes	1.06	NP_004896	P30041	PRDX6	FALSE
201	DNA mismatch repair protein Msh6 isoform 1 [Homo sapiens]	gi|4504191	153 kDa	35	44	yes	1.05	NP_000170	P52701	MSH6	FALSE
202	poly [ADP-ribose] polymerase 1 [Homo sapiens]	gi|156523968	113 kDa	25	31	yes	1.04	NP_001609	P09874	PARP1	FALSE
203	enhancer of mRNA-decapping protein 4 [Homo sapiens]	gi|45827771	152 kDa	16	20	yes	1.04	NP_055144	Q6P2E9	EDC4	FALSE
204	ATP synthase subunit gamma, mitochondrial isoform L (liver) precursor [Homo sapiens]	gi|50345988	33 kDa	16	20	yes	1.04	NP_001001973	P36542	ATPG	FALSE
205	39S ribosomal protein L12, mitochondrial [Homo sapiens]	gi|27436901	21 kDa	12	15	yes	1.04	NP_002940	P52815	RM12	FALSE
206	heterogeneous nuclear ribonucleoprotein A/B isoform b [Homo sapiens]	gi|55956921	31 kDa	12	15	yes	1.04	NP_004490	Q99729	ROAA	FALSE
207	guanine nucleotide-binding protein G(k) subunit alpha [Homo sapiens]	gi|5729850	41 kDa	12	15	yes	1.04	NP_006487	P08754	GNAI3	FALSE
208	importin subunit beta-1 isoform 1 [Homo sapiens]	gi|19923142	97 kDa	48	59	yes	1.03	NP_002256	Q14974	IMB1	FALSE
209	eukaryotic initiation factor 4A-III [Homo sapiens]	gi|7661920	47 kDa	21	26	yes	1.03	NP_055555	P38919	IF4A3	FALSE
210	26S protease regulatory subunit 8 isoform 1 [Homo sapiens]	gi|24497435	46 kDa	27	33	yes	1.02	NP_002796	P62195	PRS8	FALSE
211	eukaryotic translation initiation factor 3 subunit H [Homo sapiens]	gi|4503515	40 kDa	9	11	yes	1.02	NP_003747	O15372	EIF3H	FALSE
212	60S ribosomal protein L9 [Homo sapiens]	gi|15431303	22 kDa	9	11	yes	1.02	NP_000652	P32969	RL9	FALSE
213	keratin, type II cytoskeletal 6A [Homo sapiens]	gi|5031839	60 kDa	493	595	yes	1.01	NP_005545	P02538	K2C6A	FALSE
214	keratin, type I cytoskeletal 16 [Homo sapiens]	gi|24430192	51 kDa	428	518	yes	1.01	NP_005548	P08779	K1C16	FALSE
215	heterogeneous nuclear ribonucleoprotein U isoform a [Homo sapiens]	gi|74136883	91 kDa	75	90	yes	1	NP_114032	Q00839	HNRPU	FALSE
216	C-1-tetrahydrofolate synthase, cytoplasmic [Homo sapiens]	gi|222136639	102 kDa	67	80	yes	1	NP_005947	P11586	C1TC	FALSE
217	carbonyl reductase [NADPH] 1 isoform 1 [Homo sapiens]	gi|4502599	30 kDa	41	49	yes	1	NP_001748	P16152	CBR1	FALSE
218	cation-independent mannose-6-phosphate receptor precursor [Homo sapiens]	gi|119964726	274 kDa	40	48	yes	1	NP_000867	P11717	MPRI	FALSE
219	TAR DNA-binding protein 43 [Homo sapiens]	gi|6678271	45 kDa	15	18	yes	1	NP_031401	Q13148	TADBP	FALSE
220	nuclear pore complex protein Nup153 isoform 2 [Homo sapiens]	gi|24430146	154 kDa	15	18	yes	1	NP_005115	P49790	NU153	FALSE
221	PREDICTED: brefeldin A-inhibited guanine nucleotide-exchange protein 1 isoform X4 [Homo sapiens]	gi|578815582	187 kDa	10	12	yes	1	XP_006716481	No UNIPROT	Unknown	FALSE
222	transcription activator BRG1 isoform B [Homo sapiens]	gi|21071056	185 kDa	10	12	yes	1	NP_003063	P51532	SMCA4	FALSE
223	PREDICTED: SWI/SNF complex subunit SMARCC2 isoform X3 [Homo sapiens]	gi|530400735	133 kDa	10	12	yes	1	XP_005269160	No UNIPROT	Unknown	FALSE
224	ras-related protein Rab-5A [Homo sapiens]	gi|19923262	24 kDa	10	12	yes	1	NP_004153	P20339	RAB5A	FALSE
225	keratin, type II cytoskeletal 6B [Homo sapiens]	gi|119703753	60 kDa	499	589	yes	0.99	NP_005546	P04259	K2C6B	FALSE
226	keratin, type I cytoskeletal 14 [Homo sapiens]	gi|15431310	52 kDa	475	565	yes	0.99	NP_000517	P02533	K1C14	FALSE
227	elongation factor 1-gamma [Homo sapiens]	gi|4503481	50 kDa	22	26	yes	0.99	NP_001395	P26641	EF1G	FALSE
228	mitochondrial import inner membrane translocase subunit TIM44 [Homo sapiens]	gi|33636719	51 kDa	22	26	yes	0.99	NP_006342	O43615	TIM44	FALSE
229	ras-related protein Rab-14 [Homo sapiens]	gi|19923483	24 kDa	22	26	yes	0.99	NP_057406	P61106	RAB14	FALSE
230	nuclear pore complex protein Nup93 isoform 1 [Homo sapiens]	gi|208609990	93 kDa	11	13	yes	0.99	NP_055484	Q8N1F7	NUP93	FALSE
231	keratin, type I cytoskeletal 9 [Homo sapiens]	gi|55956899	62 kDa	1163	1369	yes	0.98	NP_000217	P35527	K1C9	FALSE
232	keratin, type II cytoskeletal 5 [Homo sapiens]	gi|119395754	62 kDa	585	687	yes	0.98	NP_000415	P13647	K2C5	FALSE
233	ATP synthase subunit alpha, mitochondrial isoform a precursor [Homo sapiens]	gi|50345984	60 kDa	94	110	yes	0.98	NP_001001937	P25705	ATPA	FALSE
234	eukaryotic translation initiation factor 4 gamma 2 isoform 2 [Homo sapiens]	gi|289577114	98 kDa	17	20	yes	0.98	NP_001036024	P78344	IF4G2	FALSE
235	heat shock protein 75 kDa, mitochondrial isoform 1 precursor [Homo sapiens]	gi|155722983	80 kDa	55	64	yes	0.97	NP_057376	Q12931	TRAP1	FALSE
236	heterogeneous nuclear ribonucleoprotein A1 isoform a [Homo sapiens]	gi|4504445	34 kDa	31	36	yes	0.97	NP_002127	P09651	ROA1	FALSE
237	GTP-binding protein SAR1a [Homo sapiens]	gi|217416369	22 kDa	25	29	yes	0.97	NP_001136120	Q9NR31	SAR1A	FALSE
238	estradiol 17-beta-dehydrogenase 12 [Homo sapiens]	gi|7705855	34 kDa	12	14	yes	0.97	NP_057226	Q53GQ0	DHB12	FALSE
239	ATP synthase F(0) complex subunit B1, mitochondrial precursor [Homo sapiens]	gi|21361565	29 kDa	12	14	yes	0.97	NP_001679	P24539	AT5F1	FALSE
240	perilipin-3 isoform 1 [Homo sapiens]	gi|255958282	47 kDa	12	14	yes	0.97	NP_005808	O60664	PLIN3	FALSE
241	40S ribosomal protein S5 [Homo sapiens]	gi|13904870	23 kDa	20	23	yes	0.96	NP_001000	P46782	RS5	FALSE
242	carboxypeptidase D isoform 1 precursor [Homo sapiens]	gi|22202611	153 kDa	13	15	yes	0.96	NP_001295	O75976	CBPD	FALSE
243	stomatin-like protein 2, mitochondrial isoform c [Homo sapiens]	gi|559098408	33 kDa	13	15	yes	0.96	NP_001273961	Q9UJZ1	STML2	FALSE
244	replication factor C subunit 5 isoform 2 [Homo sapiens]	gi|194306567	36 kDa	13	15	yes	0.96	NP_853556	P40937	RFC5	FALSE
245	structural maintenance of chromosomes protein 4 isoform 1 [Homo sapiens]	gi|50658063	147 kDa	35	40	yes	0.95	NP_001002800	Q9NTJ3	SMC4	FALSE
246	PREDICTED: heterogeneous nuclear ribonucleoproteins A2/B1 isoform X1 [Homo sapiens]	gi|530384720	37 kDa	30	34	yes	0.95	XP_005249786	P22626	ROA2	FALSE
247	poly(rC)-binding protein 1 [Homo sapiens]	gi|222352151	37 kDa	28	32	yes	0.95	NP_006187	Q15365	PCBP1	FALSE
248	importin subunit alpha-1 [Homo sapiens]	gi|4504897	58 kDa	21	24	yes	0.95	NP_002257	P52292	IMA1	FALSE
249	insulin receptor substrate 4 [Homo sapiens]	gi|4504733	134 kDa	21	24	yes	0.95	NP_003595	O14654	IRS4	FALSE
250	U4/U6 small nuclear ribonucleoprotein Prp3 [Homo sapiens]	gi|4758556	78 kDa	15	17	yes	0.95	NP_004689	O43395	PRPF3	FALSE
251	keratin, type II cytoskeletal 1 [Homo sapiens]	gi|119395750	66 kDa	1726	1952	yes	0.94	NP_006112	P04264	K2C1	FALSE
252	keratin, type I cytoskeletal 10 [Homo sapiens]	gi|195972866	59 kDa	1268	1427	yes	0.94	NP_000412	P13645	K1C10	FALSE
253	eukaryotic translation initiation factor 3 subunit A [Homo sapiens]	gi|4503509	167 kDa	31	35	yes	0.94	NP_003741	Q14152	EIF3A	FALSE
254	poly(rC)-binding protein 2 isoform b [Homo sapiens]	gi|14141166	38 kDa	31	35	yes	0.94	NP_114366	Q15366	PCBP2	FALSE
255	PREDICTED: general transcription factor II-I isoform X1 [Homo sapiens]	gi|530385788	114 kDa	23	26	yes	0.94	XP_005250348	No UNIPROT	Unknown	FALSE
256	MARCKS-related protein [Homo sapiens]	gi|13491174	20 kDa	16	18	yes	0.94	NP_075385	P49006	MRP	FALSE
257	transforming protein RhoA precursor [Homo sapiens]	gi|10835049	22 kDa	16	18	yes	0.94	NP_001655	P61586	RHOA	FALSE
258	elongation factor 2 [Homo sapiens]	gi|4503483	95 kDa	82	91	yes	0.93	NP_001952	P13639	EF2	FALSE
259	peroxiredoxin-2 [Homo sapiens]	gi|32189392	22 kDa	27	30	yes	0.93	NP_005800	P32119	PRDX2	FALSE
260	14-3-3 protein zeta/delta [Homo sapiens]	gi|208973238	28 kDa	17	19	yes	0.93	NP_001129171	P63104	1433Z	FALSE
261	E3 SUMO-protein ligase RanBP2 [Homo sapiens]	gi|150418007	358 kDa	52	57	yes	0.92	NP_006258	P49792	RBP2	FALSE
262	PREDICTED: general vesicular transport factor p115 isoform X2 [Homo sapiens]	gi|578809578	109 kDa	19	21	yes	0.92	XP_006714459	No UNIPROT	Unknown	FALSE
263	mannosyl-oligosaccharide glucosidase isoform 1 [Homo sapiens]	gi|149999606	92 kDa	10	11	yes	0.92	NP_006293	Q13724	MOGS	FALSE
264	ATP synthase subunit beta, mitochondrial precursor [Homo sapiens]	gi|32189394	57 kDa	85	93	yes	0.91	NP_001677	P06576	ATPB	FALSE
265	PREDICTED: heterogeneous nuclear ribonucleoprotein K isoform X1 [Homo sapiens]	gi|530391059	51 kDa	43	47	yes	0.91	XP_005252017	P61978	HNRPK	FALSE
266	interleukin enhancer-binding factor 2 isoform 1 [Homo sapiens]	gi|24234747	43 kDa	23	25	yes	0.91	NP_004506	Q12905	ILF2	FALSE
267	ras-related protein Rab-11B [Homo sapiens]	gi|190358517	24 kDa	22	24	yes	0.91	NP_004209	Q15907	RB11B	FALSE
268	ras-related protein Rab-1A isoform 1 [Homo sapiens]	gi|4758988	23 kDa	21	23	yes	0.91	NP_004152	P62820	RAB1A	FALSE
269	PREDICTED: hypoxia up-regulated protein 1 isoform X2 [Homo sapiens]	gi|530397761	111 kDa	11	12	yes	0.91	XP_005271447	No UNIPROT	Unknown	FALSE
270	HLA class I histocompatibility antigen, A-1 alpha chain precursor [Homo sapiens]	gi|24797067	41 kDa	11	12	yes	0.91	NP_002107	P04439	1A03	FALSE
271	keratin, type I cytoskeletal 19 [Homo sapiens]	gi|24234699	44 kDa	262	283	yes	0.9	NP_002267	P08727	K1C19	FALSE
272	splicing factor 3B subunit 3 [Homo sapiens]	gi|54112121	136 kDa	48	52	yes	0.9	NP_036558	Q15393	SF3B3	FALSE
273	endoplasmin precursor [Homo sapiens]	gi|4507677	92 kDa	39	42	yes	0.9	NP_003290	P14625	ENPL	FALSE
274	60S acidic ribosomal protein P0 [Homo sapiens]	gi|4506667	34 kDa	37	40	yes	0.9	NP_000993	P05388	RLA0	FALSE
275	PREDICTED: 14-3-3 protein epsilon isoform X1 [Homo sapiens]	gi|530410617	27 kDa	37	40	yes	0.9	XP_005256841	No UNIPROT	Unknown	FALSE
276	tripartite motif-containing 6 and tripartite motif-containing 34 [Homo sapiens]	gi|51477690	98 kDa	24	26	yes	0.9	NP_001003819	B2RNG4	B2RNG4	FALSE
277	signal transducer and activator of transcription 3 isoform 2 [Homo sapiens]	gi|21618338	88 kDa	116	124	yes	0.89	NP_003141	P40763	STAT3	FALSE
278	eukaryotic translation initiation factor 4 gamma 1 isoform 1 [Homo sapiens]	gi|302699237	176 kDa	89	95	yes	0.89	NP_886553	Q04637	IF4G1	FALSE
279	far upstream element-binding protein 2 [Homo sapiens]	gi|154355000	73 kDa	47	50	yes	0.89	NP_003676	Q92945	FUBP2	FALSE
280	ADP/ATP translocase 2 [Homo sapiens]	gi|156071459	33 kDa	30	32	yes	0.89	NP_001143	P05141	ADT2	FALSE
281	26S proteasome non-ATPase regulatory subunit 13 isoform 1 [Homo sapiens]	gi|157502193	43 kDa	15	16	yes	0.89	NP_002808	Q9UNM6	PSD13	FALSE
282	dnaJ homolog subfamily A member 1 [Homo sapiens]	gi|4504511	45 kDa	14	15	yes	0.89	NP_001530	P31689	DNJA1	FALSE
283	annexin A2 isoform 2 [Homo sapiens]	gi|50845386	39 kDa	14	15	yes	0.89	NP_001002857	P07355	ANXA2	FALSE
284	keratin, type I cytoskeletal 13 isoform a [Homo sapiens]	gi|131412225	50 kDa	179	189	yes	0.88	NP_705694	P13646	K1C13	FALSE
285	PREDICTED: structural maintenance of chromosomes protein 2 isoform X1 [Homo sapiens]	gi|578816998	136 kDa	36	38	yes	0.88	XP_006716996	O95347	SMC2	FALSE
286	electron transfer flavoprotein subunit alpha, mitochondrial isoform a [Homo sapiens]	gi|4503607	35 kDa	19	20	yes	0.88	NP_000117	P13804	ETFA	FALSE
287	transgelin-2 isoform b [Homo sapiens]	gi|469608407	22 kDa	18	19	yes	0.88	NP_001264152	P37802	TAGL2	FALSE
288	ATP-dependent RNA helicase DDX1 [Homo sapiens]	gi|4826686	82 kDa	17	18	yes	0.88	NP_004930	Q92499	DDX1	FALSE
289	translational activator GCN1 [Homo sapiens]	gi|54607053	293 kDa	170	177	yes	0.87	NP_006827	Q92616	GCN1L	FALSE
290	lamin-B1 isoform 1 [Homo sapiens]	gi|5031877	66 kDa	84	88	yes	0.87	NP_005564	P20700	LMNB1	FALSE
291	coatomer subunit alpha isoform 2 [Homo sapiens]	gi|148536853	138 kDa	26	27	yes	0.87	NP_004362	P53621	COPA	FALSE
292	keratinocyte proline-rich protein [Homo sapiens]	gi|68563515	64 kDa	24	25	yes	0.87	NP_001020402	Q5T749	KPRP	FALSE
293	heterogeneous nuclear ribonucleoprotein D0 isoform c [Homo sapiens]	gi|14110414	33 kDa	24	25	yes	0.87	NP_002129	Q14103	HNRPD	FALSE
294	splicing factor, proline- and glutamine-rich [Homo sapiens]	gi|4826998	76 kDa	23	24	yes	0.87	NP_005057	P23246	SFPQ	FALSE
295	calnexin precursor [Homo sapiens]	gi|66933005	68 kDa	42	43	yes	0.86	NP_001019820	P27824	CALX	FALSE
296	keratin, type II cytoskeletal 8 isoform 1 [Homo sapiens]	gi|372466572	57 kDa	308	315	yes	0.85	NP_001243211	Q7L4M3	Q7L4M3	FALSE
297	PREDICTED: hornerin isoform X1 [Homo sapiens]	gi|578800920	213 kDa	262	266	yes	0.85	XP_006711378	No UNIPROT	Unknown	FALSE
298	heterogeneous nuclear ribonucleoproteins C1/C2 isoform b [Homo sapiens]	gi|117190174	32 kDa	47	48	yes	0.85	NP_004491	P07910	HNRPC	FALSE
299	DNA replication licensing factor MCM7 isoform 1 [Homo sapiens]	gi|33469968	81 kDa	43	44	yes	0.85	NP_005907	P33993	MCM7	FALSE
300	polypyrimidine tract-binding protein 1 isoform b [Homo sapiens]	gi|14165464	59 kDa	33	33	yes	0.84	NP_114367	P26599	PTBP1	FALSE
301	AP-2 complex subunit beta isoform b [Homo sapiens]	gi|4557469	105 kDa	29	29	yes	0.84	NP_001273	P63010	AP2B1	FALSE
302	DNA replication licensing factor MCM5 [Homo sapiens]	gi|23510448	82 kDa	26	26	yes	0.84	NP_006730	P33992	MCM5	FALSE
303	ras-related protein Rab-1B [Homo sapiens]	gi|13569962	22 kDa	22	22	yes	0.84	NP_112243	Q9H0U4	RAB1B	FALSE
304	dolichyl-diphosphooligosaccharide--protein glycosyltransferase subunit 1 precursor [Homo sapiens]	gi|4506675	69 kDa	21	21	yes	0.84	NP_002941	P04843	RPN1	FALSE
305	valine--tRNA ligase [Homo sapiens]	gi|5454158	140 kDa	21	21	yes	0.84	NP_006286	P26640	SYVC	FALSE
306	PREDICTED: calpain-1 catalytic subunit isoform X1 [Homo sapiens]	gi|578821763	82 kDa	19	19	yes	0.84	XP_006718761	P07384	CAN1	FALSE
307	ras-related protein Rab-7a [Homo sapiens]	gi|34147513	23 kDa	19	19	yes	0.84	NP_004628	P51149	RAB7A	FALSE
308	26S protease regulatory subunit 6A [Homo sapiens]	gi|21361144	49 kDa	17	17	yes	0.84	NP_002795	P17980	PRS6A	FALSE
309	ras-related protein Rab-6A isoform a [Homo sapiens]	gi|19923231	24 kDa	16	16	yes	0.84	NP_002860	P20340	RAB6A	FALSE
310	exportin-5 [Homo sapiens]	gi|22748937	136 kDa	16	16	yes	0.84	NP_065801	Q9HAV4	XPO5	FALSE
311	galactokinase [Homo sapiens]	gi|4503895	42 kDa	15	15	yes	0.84	NP_000145	P51570	GALK1	FALSE
312	small glutamine-rich tetratricopeptide repeat-containing protein alpha [Homo sapiens]	gi|4506921	34 kDa	14	14	yes	0.84	NP_003012	O43765	SGTA	FALSE
313	alpha-centractin [Homo sapiens]	gi|5031569	43 kDa	12	12	yes	0.84	NP_005727	P61163	ACTZ	FALSE
314	keratin, type II cytoskeletal 2 epidermal [Homo sapiens]	gi|47132620	65 kDa	1330	1326	yes	0.83	NP_000414	P35908	K22E	FALSE
315	PREDICTED: vimentin isoform X1 [Homo sapiens]	gi|578818565	54 kDa	155	153	yes	0.82	XP_006717563	P08670	VIME	FALSE
316	methylcrotonoyl-CoA carboxylase subunit alpha, mitochondrial precursor [Homo sapiens]	gi|116805327	80 kDa	65	64	yes	0.82	NP_064551	Q96RQ3	MCCA	FALSE
317	matrin-3 isoform a [Homo sapiens]	gi|303227926	95 kDa	57	56	yes	0.82	NP_001181884	P43243	MATR3	FALSE
318	ruvB-like 1 [Homo sapiens]	gi|4506753	50 kDa	36	35	yes	0.81	NP_003698	Q9Y265	RUVB1	FALSE
319	arginine--tRNA ligase, cytoplasmic [Homo sapiens]	gi|15149476	75 kDa	32	31	yes	0.81	NP_002878	P54136	SYRC	FALSE
320	PREDICTED: polyadenylate-binding protein 1 isoform X1 [Homo sapiens]	gi|530388906	71 kDa	29	28	yes	0.81	XP_005250918	P11940	PABP1	FALSE
321	PREDICTED: A-kinase anchor protein 12 isoform X1 [Homo sapiens]	gi|530384245	191 kDa	28	27	yes	0.81	XP_005267290	Q02952	AKA12	FALSE
322	PREDICTED: X-ray repair cross-complementing protein 5 isoform X1 [Homo sapiens]	gi|530370925	94 kDa	28	27	yes	0.81	XP_005246893	No UNIPROT	Unknown	FALSE
323	myosin-10 isoform 2 [Homo sapiens]	gi|367460087	229 kDa	170	162	yes	0.8	NP_005955	P35580	MYH10	FALSE
324	keratin, type II cytoskeletal 78 [Homo sapiens]	gi|89357932	57 kDa	80	77	yes	0.8	NP_775487	Q8N1N4	K2C78	FALSE
325	RNA-binding motif protein, X chromosome isoform 1 [Homo sapiens]	gi|56699409	42 kDa	25	24	yes	0.8	NP_002130	P38159	RBMX	FALSE
326	ras-related protein Rab-5C isoform b [Homo sapiens]	gi|354721184	27 kDa	23	22	yes	0.8	NP_001238968	P51148	RAB5C	FALSE
327	PREDICTED: GTP-binding protein SAR1b isoform X1 [Homo sapiens]	gi|578810411	22 kDa	23	22	yes	0.8	XP_006714704	Q9Y6B6	SAR1B	FALSE
328	L-lactate dehydrogenase A chain isoform 3 [Homo sapiens]	gi|260099723	40 kDa	23	22	yes	0.8	NP_001158886	P00338	LDHA	FALSE
329	26S protease regulatory subunit 4 [Homo sapiens]	gi|24430151	49 kDa	21	20	yes	0.8	NP_002793	P62191	PRS4	FALSE
330	tubulin beta-3 chain isoform 1 [Homo sapiens]	gi|50592996	50 kDa	221	210	yes	0.79	NP_006077	Q13509	TBB3	FALSE
331	methylcrotonoyl-CoA carboxylase beta chain, mitochondrial [Homo sapiens]	gi|11545863	61 kDa	125	118	yes	0.79	NP_071415	Q9HCC0	MCCB	FALSE
332	keratin, type I cytoskeletal 18 [Homo sapiens]	gi|4557888	48 kDa	97	92	yes	0.79	NP_000215	P05783	K1C18	FALSE
333	alpha-enolase isoform 1 [Homo sapiens]	gi|4503571	47 kDa	72	68	yes	0.79	NP_001419	P06733	ENOA	FALSE
334	transcription intermediary factor 1-beta [Homo sapiens]	gi|5032179	89 kDa	40	38	yes	0.79	NP_005753	Q13263	TIF1B	FALSE
335	ras-related protein Rab-8A [Homo sapiens]	gi|16933567	24 kDa	20	19	yes	0.79	NP_005361	P61006	RAB8A	FALSE
336	60 kDa heat shock protein, mitochondrial [Homo sapiens]	gi|31542947	61 kDa	232	217	yes	0.78	NP_002147	P10809	CH60	FALSE
337	serum albumin preproprotein [Homo sapiens]	gi|4502027	69 kDa	201	188	yes	0.78	NP_000468	P02768	ALBU	FALSE
338	clathrin heavy chain 1 isoform 1 [Homo sapiens]	gi|4758012	192 kDa	77	72	yes	0.78	NP_004850	Q00610	CLH1	FALSE
339	bifunctional glutamate/proline--tRNA ligase [Homo sapiens]	gi|62241042	171 kDa	62	58	yes	0.78	NP_004437	P07814	SYEP	FALSE
340	PREDICTED: very long-chain specific acyl-CoA dehydrogenase, mitochondrial isoform X1 [Homo sapiens]	gi|578829872	76 kDa	32	30	yes	0.78	XP_006721579	No UNIPROT	Unknown	FALSE
341	L-lactate dehydrogenase B chain [Homo sapiens]	gi|291575128	37 kDa	31	29	yes	0.78	NP_001167568	P07195	LDHB	FALSE
342	14-3-3 protein theta [Homo sapiens]	gi|5803227	28 kDa	16	15	yes	0.78	NP_006817	P27348	1433T	FALSE
343	vigilin isoform b [Homo sapiens]	gi|345199283	138 kDa	14	13	yes	0.78	NP_001230829	Q00341	VIGLN	FALSE
344	ADP-ribosylation factor 4 [Homo sapiens]	gi|4502205	21 kDa	14	13	yes	0.78	NP_001651	P18085	ARF4	FALSE
345	tubulin alpha-1C chain [Homo sapiens]	gi|14389309	50 kDa	369	341	yes	0.77	NP_116093	Q9BQE3	TBA1C	FALSE
346	malate dehydrogenase, mitochondrial isoform 1 precursor [Homo sapiens]	gi|21735621	36 kDa	62	57	yes	0.77	NP_005909	P40926	MDHM	FALSE
347	T-complex protein 1 subunit zeta isoform a [Homo sapiens]	gi|4502643	58 kDa	55	51	yes	0.77	NP_001753	P40227	TCPZ	FALSE
348	T-complex protein 1 subunit eta isoform a [Homo sapiens]	gi|5453607	59 kDa	54	50	yes	0.77	NP_006420	Q99832	TCPH	FALSE
349	3-hydroxyacyl-CoA dehydrogenase type-2 isoform 1 [Homo sapiens]	gi|4758504	27 kDa	51	47	yes	0.77	NP_004484	Q99714	HCD2	FALSE
350	heterogeneous nuclear ribonucleoprotein F [Homo sapiens]	gi|4826760	46 kDa	41	38	yes	0.77	NP_004957	P52597	HNRPF	FALSE
351	26S proteasome non-ATPase regulatory subunit 14 [Homo sapiens]	gi|5031981	35 kDa	13	12	yes	0.77	NP_005796	O00487	PSDE	FALSE
352	tubulin alpha-1B chain [Homo sapiens]	gi|57013276	50 kDa	373	340	yes	0.76	NP_006073	P68363	TBA1B	FALSE
353	tubulin beta-6 chain [Homo sapiens]	gi|14210536	50 kDa	116	106	yes	0.76	NP_115914	Q9BUF5	TBB6	FALSE
354	pre-mRNA-processing-splicing factor 8 [Homo sapiens]	gi|91208426	274 kDa	107	97	yes	0.76	NP_006436	Q6P2Q9	PRP8	FALSE
355	40S ribosomal protein S10 [Homo sapiens]	gi|322303127	19 kDa	22	20	yes	0.76	NP_001190174	P46783	RS10	FALSE
356	6-phosphofructokinase type C isoform 1 [Homo sapiens]	gi|11321601	86 kDa	21	19	yes	0.76	NP_002618	Q01813	PFKAP	FALSE
357	phosphoglycerate kinase 1 [Homo sapiens]	gi|4505763	45 kDa	11	10	yes	0.76	NP_000282	P00558	PGK1	FALSE
358	creatine kinase B-type [Homo sapiens]	gi|21536286	43 kDa	29	26	yes	0.75	NP_001814	P12277	KCRB	FALSE
359	RNA-binding protein 4 isoform 1 [Homo sapiens]	gi|93277122	40 kDa	29	26	yes	0.75	NP_002887	Q9BWF3	RBM4	FALSE
360	40S ribosomal protein SA [Homo sapiens]	gi|59859885	33 kDa	19	17	yes	0.75	NP_001012321	P08865	RSSA	FALSE
361	filamin-A isoform 1 [Homo sapiens]	gi|116063573	280 kDa	220	196	yes	0.74	NP_001447	P21333	FLNA	FALSE
362	elongation factor Tu, mitochondrial precursor [Homo sapiens]	gi|34147630	50 kDa	71	63	yes	0.74	NP_003312	P49411	EFTU	FALSE
363	pyruvate kinase PKM isoform a [Homo sapiens]	gi|33286418	58 kDa	63	56	yes	0.74	NP_002645	P14618	KPYM	FALSE
364	T-complex protein 1 subunit alpha isoform a [Homo sapiens]	gi|57863257	60 kDa	62	55	yes	0.74	NP_110379	P17987	TCPA	FALSE
365	probable ubiquitin carboxyl-terminal hydrolase FAF-X isoform 3 [Homo sapiens]	gi|145309309	292 kDa	45	40	yes	0.74	NP_001034679	Q93008	USP9X	FALSE
366	ubiquitin-like modifier-activating enzyme 1 [Homo sapiens]	gi|23510338	118 kDa	44	39	yes	0.74	NP_003325	P22314	UBA1	FALSE
367	26S protease regulatory subunit 6B isoform 2 [Homo sapiens]	gi|24430155	44 kDa	17	15	yes	0.74	NP_694546	P43686	PRS6B	FALSE
368	tubulin beta chain [Homo sapiens]	gi|29788785	50 kDa	458	402	yes	0.73	NP_821133	P07437	TBB5	FALSE
369	fatty acid synthase [Homo sapiens]	gi|41872631	273 kDa	193	169	yes	0.73	NP_004095	P49327	FAS	FALSE
370	heat shock protein HSP 90-beta isoform c [Homo sapiens]	gi|431822408	82 kDa	184	161	yes	0.73	NP_001258901	Q6PK50	Q6PK50	FALSE
371	heat shock protein HSP 90-alpha isoform 1 [Homo sapiens]	gi|153792590	98 kDa	123	107	yes	0.73	NP_001017963	P07900	HS90A	FALSE
372	ribonucleoprotein PTB-binding 1 [Homo sapiens]	gi|123173757	80 kDa	16	14	yes	0.73	NP_597709	Q8IY67	RAVR1	FALSE
373	T-complex protein 1 subunit delta isoform a [Homo sapiens]	gi|38455427	58 kDa	60	52	yes	0.72	NP_006421	P50991	TCPD	FALSE
374	ruvB-like 2 [Homo sapiens]	gi|5730023	51 kDa	44	38	yes	0.72	NP_006657	Q9Y230	RUVB2	FALSE
375	T-complex protein 1 subunit gamma isoform a [Homo sapiens]	gi|63162572	61 kDa	43	37	yes	0.72	NP_005989	P49368	TCPG	FALSE
376	aspartate--tRNA ligase, cytoplasmic [Homo sapiens]	gi|45439306	57 kDa	42	36	yes	0.72	NP_001340	P14868	SYDC	FALSE
377	ADP/ATP translocase 3 [Homo sapiens]	gi|156071462	33 kDa	29	25	yes	0.72	NP_001627	P12236	ADT3	FALSE
378	synaptic vesicle membrane protein VAT-1 homolog [Homo sapiens]	gi|18379349	42 kDa	28	24	yes	0.72	NP_006364	Q99536	VAT1	FALSE
379	cytoskeleton-associated protein 5 isoform a [Homo sapiens]	gi|57164942	226 kDa	33	28	yes	0.71	NP_001008938	Q14008	CKAP5	FALSE
380	thymopoietin isoform alpha [Homo sapiens]	gi|4507555	75 kDa	33	28	yes	0.71	NP_003267	P42166	LAP2A	FALSE
381	60S ribosomal protein L12 [Homo sapiens]	gi|4506597	18 kDa	20	17	yes	0.71	NP_000967	P30050	RL12	FALSE
382	protein-L-isoaspartate O-methyltransferase domain-containing protein 2 isoform 1 [Homo sapiens]	gi|157388995	41 kDa	20	17	yes	0.71	NP_060727	Q9NV79	PCMD2	FALSE
383	ATP synthase subunit O, mitochondrial precursor [Homo sapiens]	gi|4502303	23 kDa	20	17	yes	0.71	NP_001688	P48047	ATPO	FALSE
384	nuclear pore membrane glycoprotein 210 precursor [Homo sapiens]	gi|27477134	205 kDa	13	11	yes	0.71	NP_079199	Q8TEM1	PO210	FALSE
385	cancer-related nucleoside-triphosphatase [Homo sapiens]	gi|14150100	21 kDa	13	11	yes	0.71	NP_115700	Q9BSD7	NTPCR	FALSE
386	PREDICTED: inosine-5'-monophosphate dehydrogenase 2 isoform X1 [Homo sapiens]	gi|578806039	66 kDa	13	11	yes	0.71	XP_006713191	No UNIPROT	Unknown	FALSE
387	elongation factor 1-alpha 1 [Homo sapiens]	gi|4503471	50 kDa	323	271	yes	0.7	NP_001393	P68104	EF1A1	FALSE
388	actin, cytoplasmic 2 [Homo sapiens]	gi|316659409	42 kDa	232	195	yes	0.7	NP_001186883	P63261	ACTG	FALSE
389	dihydrolipoyllysine-residue acetyltransferase component of pyruvate dehydrogenase complex, mitochondrial precursor [Homo sapiens]	gi|31711992	69 kDa	19	16	yes	0.7	NP_001922	P10515	ODP2	FALSE
390	elongation factor 1-delta isoform 2 [Homo sapiens]	gi|194239727	31 kDa	18	15	yes	0.7	NP_001123527	P29692	EF1D	FALSE
391	ADP-ribosylation factor 5 [Homo sapiens]	gi|4502209	21 kDa	18	15	yes	0.7	NP_001653	P84085	ARF5	FALSE
392	protein disulfide-isomerase A6 isoform d precursor [Homo sapiens]	gi|5031973	48 kDa	12	10	yes	0.7	NP_005733	Q15084	PDIA6	FALSE
393	apolipoprotein L2 [Homo sapiens]	gi|13562090	37 kDa	12	10	yes	0.7	NP_112092	Q9BQE5	APOL2	FALSE
394	pre-mRNA-processing factor 19 [Homo sapiens]	gi|7657381	55 kDa	12	10	yes	0.7	NP_055317	Q9UMS4	PRP19	FALSE
395	tubulin beta-2A chain [Homo sapiens]	gi|4507729	50 kDa	340	281	yes	0.69	NP_001060	Q13885	TBB2A	FALSE
396	protein-L-isoaspartate(D-aspartate) O-methyltransferase isoform 2 [Homo sapiens]	gi|354983493	30 kDa	136	112	yes	0.69	NP_001238978	P22061	PIMT	FALSE
397	isocitrate dehydrogenase [NAD] subunit alpha, mitochondrial precursor [Homo sapiens]	gi|5031777	40 kDa	17	14	yes	0.69	NP_005521	P50213	IDH3A	FALSE
398	14-3-3 protein beta/alpha [Homo sapiens]	gi|4507949	28 kDa	17	14	yes	0.69	NP_003395	P31946	1433B	FALSE
399	tubulin beta-4B chain [Homo sapiens]	gi|5174735	50 kDa	391	320	yes	0.68	NP_006079	P68371	TBB4B	FALSE
400	T-complex protein 1 subunit theta isoform 1 [Homo sapiens]	gi|48762932	60 kDa	95	77	yes	0.68	NP_006576	P50990	TCPQ	FALSE
401	ATP-dependent RNA helicase DDX3X isoform 2 [Homo sapiens]	gi|301171467	73 kDa	37	30	yes	0.68	NP_001180345	No UNIPROT	Unknown	FALSE
402	synapse-associated protein 1 [Homo sapiens]	gi|19923855	40 kDa	22	18	yes	0.68	NP_116185	Q96A49	SYAP1	FALSE
403	AP-1 complex subunit beta-1 isoform b [Homo sapiens]	gi|260436860	104 kDa	22	18	yes	0.68	NP_663782	Q10567	AP1B1	FALSE
404	chromodomain-helicase-DNA-binding protein 4 [Homo sapiens]	gi|51599156	218 kDa	21	17	yes	0.68	NP_001264	Q14839	CHD4	FALSE
405	mitochondrial import inner membrane translocase subunit TIM50 [Homo sapiens]	gi|48526509	50 kDa	16	13	yes	0.68	NP_001001563	Q3ZCQ8	TIM50	FALSE
406	pumilio homolog 1 isoform 2 [Homo sapiens]	gi|13491166	126 kDa	11	9	yes	0.68	NP_055491	Q14671	PUM1	FALSE
407	protein enabled homolog isoform b [Homo sapiens]	gi|39930375	64 kDa	11	9	yes	0.68	NP_060682	Q8N8S7	ENAH	FALSE
408	peptidyl-prolyl cis-trans isomerase FKBP8 [Homo sapiens]	gi|52630440	45 kDa	11	9	yes	0.68	NP_036313	Q14318	FKBP8	FALSE
409	nuclear pore complex protein Nup133 [Homo sapiens]	gi|26051235	129 kDa	11	9	yes	0.68	NP_060700	Q8WUM0	NU133	FALSE
410	transmembrane emp24 domain-containing protein 10 precursor [Homo sapiens]	gi|98986464	25 kDa	11	9	yes	0.68	NP_006818	P49755	TMEDA	FALSE
411	CAD protein [Homo sapiens]	gi|18105007	243 kDa	86	69	yes	0.67	NP_004332	P27708	PYR1	FALSE
412	keratin, type I cuticular Ha6 [Homo sapiens]	gi|4504927	52 kDa	85	68	yes	0.67	NP_003762	O76013	KRT36	FALSE
413	D-3-phosphoglycerate dehydrogenase [Homo sapiens]	gi|23308577	57 kDa	31	25	yes	0.67	NP_006614	O43175	SERA	FALSE
414	isocitrate dehydrogenase [NADP], mitochondrial isoform 1 precursor [Homo sapiens]	gi|28178832	51 kDa	26	21	yes	0.67	NP_002159	P48735	IDHP	FALSE
415	ornithine aminotransferase, mitochondrial isoform 1 precursor [Homo sapiens]	gi|4557809	49 kDa	20	16	yes	0.67	NP_000265	P04181	OAT	FALSE
416	cullin-associated NEDD8-dissociated protein 1 [Homo sapiens]	gi|21361794	136 kDa	15	12	yes	0.67	NP_060918	Q86VP6	CAND1	FALSE
417	PREDICTED: protein FAM114A2 isoform X1 [Homo sapiens]	gi|530380370	56 kDa	15	12	yes	0.67	XP_005268416	No UNIPROT	Unknown	FALSE
418	actin, aortic smooth muscle [Homo sapiens]	gi|213688375	42 kDa	163	128	yes	0.66	NP_001135417	P62736	ACTA	FALSE
419	structural maintenance of chromosomes protein 3 [Homo sapiens]	gi|4885399	142 kDa	52	41	yes	0.66	NP_005436	Q9UQE7	SMC3	FALSE
420	dnaJ homolog subfamily C member 7 isoform 1 [Homo sapiens]	gi|262206280	56 kDa	33	26	yes	0.66	NP_003306	Q99615	DNJC7	FALSE
421	dnaJ homolog subfamily A member 2 [Homo sapiens]	gi|5031741	46 kDa	19	15	yes	0.66	NP_005871	O60884	DNJA2	FALSE
422	myosin-9 [Homo sapiens]	gi|12667788	227 kDa	184	142	yes	0.64	NP_002464	P35579	MYH9	FALSE
423	U5 small nuclear ribonucleoprotein 200 kDa helicase [Homo sapiens]	gi|40217847	245 kDa	130	99	yes	0.64	NP_054733	O75643	U520	FALSE
424	keratin, type I cuticular Ha5 [Homo sapiens]	gi|94538345	50 kDa	82	63	yes	0.64	NP_002271	Q92764	KRT35	FALSE
425	vesicle-fusing ATPase [Homo sapiens]	gi|156564401	83 kDa	35	27	yes	0.64	NP_006169	P46459	NSF	FALSE
426	squalene synthase isoform 1 [Homo sapiens]	gi|567757574	48 kDa	26	20	yes	0.64	NP_001274671	P37268	FDFT	FALSE
427	coatomer subunit delta isoform 1 [Homo sapiens]	gi|11863154	57 kDa	13	10	yes	0.64	NP_001646	P48444	COPD	FALSE
428	cytochrome b-c1 complex subunit 2, mitochondrial precursor [Homo sapiens]	gi|50592988	48 kDa	13	10	yes	0.64	NP_003357	P22695	QCR2	FALSE
429	PREDICTED: bifunctional methylenetetrahydrofolate dehydrogenase/cyclohydrolase, mitochondrial isoform X1 [Homo sapiens]	gi|578802672	27 kDa	13	10	yes	0.64	XP_006711987	Q7Z650	Q7Z650	FALSE
430	dermcidin preproprotein [Homo sapiens]	gi|16751921	11 kDa	48	36	yes	0.63	NP_444513	P81605	DCD	FALSE
431	PREDICTED: ras-related protein Rab-5B isoform X2 [Homo sapiens]	gi|530400630	24 kDa	16	12	yes	0.63	XP_005269109	P61020	RAB5B	FALSE
432	PREDICTED: nascent polypeptide-associated complex subunit alpha isoform X4 [Homo sapiens]	gi|578823768	205 kDa	12	9	yes	0.63	XP_006719478	E9PAV3	NACAM	FALSE
433	plasminogen activator inhibitor 1 RNA-binding protein isoform 1 [Homo sapiens]	gi|66346679	45 kDa	12	9	yes	0.63	NP_001018077	Q8NC51	PAIRB	FALSE
434	spectrin alpha chain, non-erythrocytic 1 isoform 2 [Homo sapiens]	gi|154759259	285 kDa	105	78	yes	0.62	NP_003118	Q13813	SPTN1	FALSE
435	T-complex protein 1 subunit epsilon [Homo sapiens]	gi|24307939	60 kDa	38	28	yes	0.62	NP_036205	P48643	TCPE	FALSE
436	structural maintenance of chromosomes protein 1A isoform 1 [Homo sapiens]	gi|30581135	143 kDa	35	26	yes	0.62	NP_006297	Q14683	SMC1A	FALSE
437	PREDICTED: delta-1-pyrroline-5-carboxylate synthase isoform X1 [Homo sapiens]	gi|578819671	87 kDa	33	24	yes	0.61	XP_006717996	P54886	P5CS	FALSE
438	coronin-1B [Homo sapiens]	gi|14149734	54 kDa	30	22	yes	0.61	NP_065174	Q9BR76	COR1B	FALSE
439	nucleophosmin isoform 1 [Homo sapiens]	gi|10835063	33 kDa	26	19	yes	0.61	NP_002511	P06748	NPM	FALSE
440	PREDICTED: voltage-dependent anion-selective channel protein 1 isoform X3 [Homo sapiens]	gi|530380137	31 kDa	15	11	yes	0.61	XP_005272132	P21796	VDAC1	FALSE
441	reticulocalbin-1 precursor [Homo sapiens]	gi|4506455	39 kDa	11	8	yes	0.61	NP_002892	Q15293	RCN1	FALSE
442	non-POU domain-containing octamer-binding protein isoform 1 [Homo sapiens]	gi|224028246	54 kDa	32	23	yes	0.6	NP_001138881	Q15233	NONO	FALSE
443	ADP-ribosylation factor 1 [Homo sapiens]	gi|4502201	21 kDa	21	15	yes	0.6	NP_001649	P84077	ARF1	FALSE
444	pyruvate dehydrogenase E1 component subunit beta, mitochondrial isoform 1 precursor [Homo sapiens]	gi|156564403	39 kDa	21	15	yes	0.6	NP_000916	P11177	ODPB	FALSE
445	triosephosphate isomerase isoform 2 [Homo sapiens]	gi|226529917	31 kDa	18	13	yes	0.6	NP_001152759	P60174	TPIS	FALSE
446	YTH domain-containing family protein 2 isoform 1 [Homo sapiens]	gi|116812575	62 kDa	18	13	yes	0.6	NP_057342	Q9Y5A9	YTHD2	FALSE
447	PREDICTED: spectrin beta chain, non-erythrocytic 1 isoform X1 [Homo sapiens]	gi|530368012	275 kDa	100	71	yes	0.59	XP_005264574	Q01082	SPTB2	FALSE
448	guanine nucleotide-binding protein G(I)/G(S)/G(T) subunit beta-1 isoform 1 [Homo sapiens]	gi|11321585	37 kDa	24	17	yes	0.59	NP_002065	P62873	GBB1	FALSE
449	probable ATP-dependent RNA helicase DDX17 isoform 1 [Homo sapiens]	gi|38201710	80 kDa	79	55	yes	0.58	NP_006377	Q92841	DDX17	FALSE
450	myristoylated alanine-rich C-kinase substrate [Homo sapiens]	gi|153070260	32 kDa	62	43	yes	0.58	NP_002347	P29966	MARCS	FALSE
451	fructose-bisphosphate aldolase A isoform 1 [Homo sapiens]	gi|193794814	39 kDa	53	37	yes	0.58	NP_001121089	P04075	ALDOA	FALSE
452	peroxisomal multifunctional enzyme type 2 isoform 2 [Homo sapiens]	gi|4504505	80 kDa	30	21	yes	0.58	NP_000405	P51659	DHB4	FALSE
453	aminoacyl tRNA synthase complex-interacting multifunctional protein 1 isoform b precursor [Homo sapiens]	gi|215490011	37 kDa	13	9	yes	0.58	NP_001135888	Q12904	AIMP1	FALSE
454	ATP-dependent RNA helicase DDX39A [Homo sapiens]	gi|21040371	49 kDa	13	9	yes	0.58	NP_005795	O00148	DX39A	FALSE
455	vacuolar protein sorting-associated protein 13C isoform 1A [Homo sapiens]	gi|42544121	417 kDa	90	61	yes	0.57	NP_060154	Q709C8	VP13C	FALSE
456	lamin-B2 [Homo sapiens]	gi|388240801	70 kDa	25	17	yes	0.57	NP_116126	Q03252	LMNB2	FALSE
457	dihydrolipoyllysine-residue succinyltransferase component of 2-oxoglutarate dehydrogenase complex, mitochondrial isoform 1 precursor [Homo sapiens]	gi|19923748	49 kDa	16	11	yes	0.57	NP_001924	P36957	ODO2	FALSE
458	short/branched chain specific acyl-CoA dehydrogenase, mitochondrial precursor [Homo sapiens]	gi|4501859	47 kDa	16	11	yes	0.57	NP_001600	P45954	ACDSB	FALSE
459	6-phosphofructokinase, liver type isoform b [Homo sapiens]	gi|48762920	85 kDa	16	11	yes	0.57	NP_002617	P17858	PFKAL	FALSE
460	probable ATP-dependent RNA helicase DDX5 [Homo sapiens]	gi|4758138	69 kDa	75	50	yes	0.56	NP_004387	P17844	DDX5	FALSE
461	PREDICTED: nuclear pore complex protein Nup214 isoform X5 [Homo sapiens]	gi|578817905	217 kDa	43	29	yes	0.56	XP_006717355	No UNIPROT	Unknown	FALSE
462	insulin-like growth factor 2 mRNA-binding protein 1 isoform 1 [Homo sapiens]	gi|56237027	63 kDa	33	22	yes	0.56	NP_006537	Q9NZI8	IF2B1	FALSE
463	protein quaking isoform HQK-5 [Homo sapiens]	gi|45827706	38 kDa	15	10	yes	0.56	NP_006766	Q96PU8	QKI	FALSE
464	26S proteasome non-ATPase regulatory subunit 12 isoform 2 [Homo sapiens]	gi|28872765	51 kDa	12	8	yes	0.56	NP_777360	O00232	PSD12	FALSE
465	tRNA-splicing ligase RtcB homolog [Homo sapiens]	gi|7657015	55 kDa	12	8	yes	0.56	NP_055121	Q9Y3I0	RTCB	FALSE
466	KH domain-containing, RNA-binding, signal transduction-associated protein 1 isoform 1 [Homo sapiens]	gi|5730027	48 kDa	12	8	yes	0.56	NP_006550	Q07666	KHDR1	FALSE
467	signal recognition particle subunit SRP68 isoform 1 [Homo sapiens]	gi|24497620	71 kDa	31	20	yes	0.54	NP_055045	Q9UHB9	SRP68	FALSE
468	serine/threonine-protein phosphatase 2A 65 kDa regulatory subunit A alpha isoform [Homo sapiens]	gi|21361399	65 kDa	23	15	yes	0.54	NP_055040	P30153	2AAA	FALSE
469	long-chain-fatty-acid--CoA ligase 3 [Homo sapiens]	gi|42794752	80 kDa	17	11	yes	0.54	NP_004448	O95573	ACSL3	FALSE
470	isocitrate dehydrogenase [NAD] subunit beta, mitochondrial isoform a precursor [Homo sapiens]	gi|28178821	42 kDa	14	9	yes	0.54	NP_008830	O43837	IDH3B	FALSE
471	heterogeneous nuclear ribonucleoprotein H [Homo sapiens]	gi|381342476	49 kDa	52	33	yes	0.53	NP_001244222	P31943	HNRH1	FALSE
472	PREDICTED: ran GTPase-activating protein 1 isoform X1 [Homo sapiens]	gi|530420276	70 kDa	38	24	yes	0.53	XP_005261752	No UNIPROT	Unknown	FALSE
473	leucine-rich PPR motif-containing protein, mitochondrial precursor [Homo sapiens]	gi|31621305	158 kDa	22	14	yes	0.53	NP_573566	P42704	LPPRC	FALSE
474	adipocyte plasma membrane-associated protein [Homo sapiens]	gi|24308201	46 kDa	11	7	yes	0.53	NP_065392	Q9HDC9	APMAP	FALSE
475	ADP-ribosylation factor-like protein 1 [Homo sapiens]	gi|4502227	20 kDa	11	7	yes	0.53	NP_001168	P40616	ARL1	FALSE
476	nuclear autoantigenic sperm protein isoform 2 [Homo sapiens]	gi|27262628	85 kDa	11	7	yes	0.53	NP_002473	P49321	NASP	FALSE
477	heterogeneous nuclear ribonucleoprotein M isoform a [Homo sapiens]	gi|14141152	78 kDa	147	92	yes	0.52	NP_005959	P52272	HNRPM	FALSE
478	DNA-dependent protein kinase catalytic subunit isoform 1 [Homo sapiens]	gi|13654237	469 kDa	72	45	yes	0.52	NP_008835	P78527	PRKDC	FALSE
479	ATPase family AAA domain-containing protein 3A isoform 1 [Homo sapiens]	gi|283436220	71 kDa	29	18	yes	0.52	NP_060658	Q9NVI7	ATD3A	FALSE
480	trypsin-3 isoform 1 preproprotein [Homo sapiens]	gi|170296790	32 kDa	16	10	yes	0.52	NP_031369	P35030	TRY3	FALSE
481	T-complex protein 1 subunit beta isoform 1 [Homo sapiens]	gi|5453603	57 kDa	74	45	yes	0.51	NP_006422	P78371	TCPB	FALSE
482	trifunctional enzyme subunit alpha, mitochondrial precursor [Homo sapiens]	gi|20127408	83 kDa	59	35	yes	0.5	NP_000173	P40939	ECHA	FALSE
483	talin-1 [Homo sapiens]	gi|223029410	270 kDa	37	22	yes	0.5	NP_006280	Q9Y490	TLN1	FALSE
484	protein disulfide-isomerase precursor [Homo sapiens]	gi|20070125	57 kDa	20	12	yes	0.5	NP_000909	P07237	PDIA1	FALSE
485	serpin H1 precursor [Homo sapiens]	gi|32454741	46 kDa	15	9	yes	0.5	NP_001226	P50454	SERPH	FALSE
486	ribose-phosphate pyrophosphokinase 1 isoform 1 [Homo sapiens]	gi|4506127	35 kDa	15	9	yes	0.5	NP_002755	P60891	PRPS1	FALSE
487	far upstream element-binding protein 1 [Homo sapiens]	gi|17402900	68 kDa	17	10	yes	0.49	NP_003893	Q96AE4	FUBP1	FALSE
488	ATP-dependent Clp protease ATP-binding subunit clpX-like, mitochondrial precursor [Homo sapiens]	gi|7242140	69 kDa	12	7	yes	0.49	NP_006651	O76031	CLPX	FALSE
489	polyadenylate-binding protein 4 isoform 1 [Homo sapiens]	gi|208431833	72 kDa	21	12	yes	0.48	NP_001129125	Q13310	PABP4	FALSE
490	propionyl-CoA carboxylase beta chain, mitochondrial isoform 1 precursor [Homo sapiens]	gi|119943100	58 kDa	131	73	yes	0.47	NP_000523	P05166	PCCB	FALSE
491	apoptosis-inducing factor 1, mitochondrial isoform 2 precursor [Homo sapiens]	gi|22202629	66 kDa	16	9	yes	0.47	NP_665811	O95831	AIFM1	FALSE
492	26S proteasome non-ATPase regulatory subunit 3 [Homo sapiens]	gi|25777612	61 kDa	26	14	yes	0.45	NP_002800	O43242	PSMD3	FALSE
493	alkyldihydroxyacetonephosphate synthase, peroxisomal precursor [Homo sapiens]	gi|4501993	73 kDa	24	13	yes	0.45	NP_003650	O00116	ADAS	FALSE
494	cytoskeleton-associated protein 4 [Homo sapiens]	gi|19920317	66 kDa	24	13	yes	0.45	NP_006816	Q07065	CKAP4	FALSE
495	threonine--tRNA ligase, cytoplasmic isoform 1 [Homo sapiens]	gi|38202255	83 kDa	17	9	yes	0.44	NP_689508	P26639	SYTC	FALSE
496	brain acid soluble protein 1 [Homo sapiens]	gi|409971425	23 kDa	39	20	yes	0.43	NP_001258535	P80723	BASP1	FALSE
497	lysine--tRNA ligase isoform 1 [Homo sapiens]	gi|194272210	71 kDa	20	10	yes	0.42	NP_001123561	Q15046	SYK	FALSE
498	PREDICTED: eukaryotic translation initiation factor 3 subunit L isoform X2 [Homo sapiens]	gi|578837252	68 kDa	16	8	yes	0.42	XP_006724323	No UNIPROT	Unknown	FALSE
499	PREDICTED: LETM1 and EF-hand domain-containing protein 1, mitochondrial isoform X3 [Homo sapiens]	gi|578808155	83 kDa	16	8	yes	0.42	XP_006713947	No UNIPROT	Unknown	FALSE
500	PREDICTED: UDP-glucose:glycoprotein glucosyltransferase 1 isoform X1 [Homo sapiens]	gi|578804601	177 kDa	17	8	yes	0.39	XP_006712697	No UNIPROT	Unknown	FALSE
501	DNA replication licensing factor MCM6 [Homo sapiens]	gi|7427519	93 kDa	13	6	yes	0.39	NP_005906	Q14566	MCM6	FALSE
502	far upstream element-binding protein 3 [Homo sapiens]	gi|100816392	62 kDa	24	11	yes	0.38	NP_003925	Q96I24	FUBP3	FALSE
503	protein-L-isoaspartate O-methyltransferase domain-containing protein 1 isoform 1 [Homo sapiens]	gi|190360566	41 kDa	11	5	yes	0.38	NP_443169	Q96MG8	PCMD1	FALSE
504	PREDICTED: nuclear mitotic apparatus protein 1 isoform X1 [Homo sapiens]	gi|578821440	238 kDa	16	7	yes	0.37	XP_006718625	Q14980	NUMA1	FALSE
505	serine hydroxymethyltransferase, mitochondrial isoform 1 precursor [Homo sapiens]	gi|19923315	56 kDa	16	7	yes	0.37	NP_005403	P34897	GLYM	FALSE
506	eukaryotic translation initiation factor 4 gamma 3 isoform 3 [Homo sapiens]	gi|10092601	177 kDa	12	5	yes	0.35	NP_003751	O43432	IF4G3	FALSE
507	phenylalanine--tRNA ligase alpha subunit [Homo sapiens]	gi|4758340	58 kDa	12	5	yes	0.35	NP_004452	Q9Y285	SYFA	FALSE
508	PERQ amino acid-rich with GYF domain-containing protein 2 isoform c [Homo sapiens]	gi|156766047	149 kDa	28	11	yes	0.33	NP_001096618	Q6Y7W6	PERQ2	FALSE
509	serine/threonine-protein kinase WNK1 isoform 4 [Homo sapiens]	gi|296939600	280 kDa	15	6	yes	0.33	NP_001171914	Q9H4A3	WNK1	FALSE
510	signal recognition particle 54 kDa protein isoform 1 [Homo sapiens]	gi|4507215	56 kDa	21	8	yes	0.32	NP_003127	P61011	SRP54	FALSE
511	filamin-B isoform 1 [Homo sapiens]	gi|256222411	282 kDa	21	8	yes	0.32	NP_001157789	O75369	FLNB	FALSE
512	signal recognition particle subunit SRP72 isoform 1 [Homo sapiens]	gi|109638749	75 kDa	14	5	yes	0.3	NP_008878	O76094	SRP72	FALSE
513	glucosidase 2 subunit beta isoform 1 precursor [Homo sapiens]	gi|48255889	59 kDa	11	4	yes	0.3	NP_002734	P14314	GLU2B	FALSE
514	histone deacetylase 2 [Homo sapiens]	gi|293336691	55 kDa	11	4	yes	0.3	NP_001518	Q92769	HDAC2	FALSE
515	CCR4-NOT transcription complex subunit 1 isoform c [Homo sapiens]	gi|388454220	266 kDa	38	13	yes	0.29	NP_001252541	A5YKK6	CNOT1	FALSE
516	RNA-binding protein 14 isoform 1 [Homo sapiens]	gi|5454064	69 kDa	20	7	yes	0.29	NP_006319	Q96PK6	RBM14	FALSE
517	insulin-like growth factor 2 mRNA-binding protein 3 [Homo sapiens]	gi|30795212	64 kDa	18	6	yes	0.28	NP_006538	O00425	IF2B3	FALSE
518	dolichyl-diphosphooligosaccharide--protein glycosyltransferase subunit 2 isoform 2 precursor [Homo sapiens]	gi|209413738	68 kDa	15	5	yes	0.28	NP_001129243	P04844	RPN2	FALSE
519	clathrin interactor 1 isoform 1 [Homo sapiens]	gi|307078123	70 kDa	15	5	yes	0.28	NP_001182484	Q14677	EPN4	FALSE
520	nucleoporin p54 isoform 1 [Homo sapiens]	gi|26051237	55 kDa	12	4	yes	0.28	NP_059122	Q7Z3B4	NUP54	FALSE
521	coronin-1C isoform a [Homo sapiens]	gi|157412328	59 kDa	14	4	yes	0.24	NP_001098707	Q9ULV4	COR1C	FALSE
522	transketolase isoform 1 [Homo sapiens]	gi|205277463	68 kDa	15	4	yes	0.22	NP_001128527	P29401	TKT	FALSE
523	keratin, type II cuticular Hb3 [Homo sapiens]	gi|169790841	54 kDa	100	25	yes	0.21	NP_002273	P78385	KRT83	FALSE
524	succinate dehydrogenase [ubiquinone] flavoprotein subunit, mitochondrial [Homo sapiens]	gi|156416003	73 kDa	12	3	yes	0.21	NP_004159	P31040	SDHA	FALSE
525	PREDICTED: probable helicase with zinc finger domain isoform X1 [Homo sapiens]	gi|530413304	222 kDa	32	6	yes	0.16	XP_005257945	No UNIPROT	Unknown	FALSE
526	protein transport protein Sec16A isoform 1 [Homo sapiens]	gi|124378039	252 kDa	33	6	yes	0.15	NP_055681	O15027	SC16A	FALSE
527	thyroid receptor-interacting protein 11 [Homo sapiens]	gi|190194412	228 kDa	24	4	yes	0.14	NP_004230	Q15643	TRIPB	FALSE
528	melanoma-associated antigen D2 [Homo sapiens]	gi|19387846	65 kDa	13	2	yes	0.13	NP_055414	Q9UNF1	MAGD2	FALSE
529	RNA-binding protein FUS isoform 3 [Homo sapiens]	gi|283135173	53 kDa	98	9	yes	0.08	NP_001164408	Q13344	Q13344	FALSE
530	peptidyl-prolyl cis-trans isomerase FKBP4 [Homo sapiens]	gi|4503729	52 kDa	13	1	yes	0.06	NP_002005	Q02790	FKBP4	FALSE
531	propionyl-CoA carboxylase alpha chain, mitochondrial isoform a precursor [Homo sapiens]	gi|65506442	80 kDa	58	2	yes	0.03	NP_000273	P05165	PCCA	FALSE
532	PREDICTED: epidermal growth factor receptor substrate 15-like 1 isoform X5 [Homo sapiens]	gi|578833453	83 kDa	30	0	yes	0	XP_006722890	No UNIPROT	Unknown	FALSE
533	protein disulfide-isomerase A4 precursor [Homo sapiens]	gi|4758304	73 kDa	19	0	yes	0	NP_004902	P13667	PDIA4	FALSE
534	RNA binding protein fox-1 homolog 2 isoform 5 [Homo sapiens]	gi|133925803	47 kDa	13	0	yes	0	NP_001076047	O43251	RFOX2	FALSE
535	keratin, type I cuticular Ha1 [Homo sapiens]	gi|14917115	47 kDa	94	0	yes	0	NP_002268	Q15323	K1H1	FALSE
536	keratin, type II cuticular Hb5 [Homo sapiens]	gi|4504935	56 kDa	81	0	yes	0	NP_002274	P78386	KRT85	FALSE
537	glutamine--fructose-6-phosphate aminotransferase [isomerizing] 1 isoform 2 [Homo sapiens]	gi|205277386	77 kDa	12	0	yes	0	NP_002047	Q06210	GFPT1	FALSE
538	keratin, type I cuticular Ha3-I [Homo sapiens]	gi|14917117	46 kDa	37	0	yes	0	NP_004129	O76009	KT33A	FALSE
539	keratin, type II cuticular Hb2 [Homo sapiens]	gi|27477127	57 kDa	11	0	yes	0	NP_149022	Q9NSB4	KRT82	FALSE
540	ras-associating and dilute domain-containing protein [Homo sapiens]	gi|148612825	117 kDa	0	9	no	inf	NP_060529	Q96JH8	RADIL	TRUE
541	unconventional myosin-Id [Homo sapiens]	gi|51100974	116 kDa	0	9	no	inf	NP_056009	O94832	MYO1D	FALSE
542	heat shock 70 kDa protein 4L [Homo sapiens]	gi|31541941	95 kDa	0	9	no	inf	NP_055093	O95757	HS74L	FALSE
543	PREDICTED: mitogen-activated protein kinase 7 isoform X3 [Homo sapiens]	gi|578829986-DECOY	?	0	8	no	inf	XP_006721620	No UNIPROT	Unknown	FALSE
544	membrane-associated guanylate kinase, WW and PDZ domain-containing protein 2 [Homo sapiens]	gi|27436957	159 kDa	0	8	no	inf	NP_036433	Q86UL8	MAGI2	TRUE
545	proteasome subunit alpha type-1 isoform 1 [Homo sapiens]	gi|23110935	30 kDa	0	8	no	inf	NP_683877	P25786	PSA1	FALSE
546	protein transport protein Sec23B isoform 1 [Homo sapiens]	gi|14591926	86 kDa	0	8	no	inf	NP_116781	Q15437	SC23B	FALSE
547	Golgi-associated PDZ and coiled-coil motif-containing protein isoform b [Homo sapiens]	gi|62868213	50 kDa	0	8	no	inf	NP_001017408	Q9HD26	GOPC	TRUE
548	mitochondrial 2-oxoglutarate/malate carrier protein isoform 1 [Homo sapiens]	gi|21361114	34 kDa	0	8	no	inf	NP_003553	Q02978	M2OM	FALSE
549	sortilin-related receptor preproprotein [Homo sapiens]	gi|4507157	248 kDa	0	7	no	inf	NP_003096	Q92673	SORL	FALSE
550	PREDICTED: Fanconi anemia group D2 protein isoform X1 [Homo sapiens]	gi|530372055	164 kDa	0	7	no	inf	XP_005265003	Q9BXW9	FACD2	FALSE
551	40S ribosomal protein S8 [Homo sapiens]	gi|4506743	24 kDa	0	6	no	inf	NP_001003	P62241	RS8	FALSE
552	60S ribosomal protein L18 isoform 2 [Homo sapiens]	gi|395132436	18 kDa	0	6	no	inf	NP_001257419	Q07020	RL18	FALSE
553	probable ATP-dependent RNA helicase DDX41 [Homo sapiens]	gi|21071032	70 kDa	0	6	no	inf	NP_057306	Q9UJV9	DDX41	FALSE
554	60S ribosomal protein L28 isoform 2 [Homo sapiens]	gi|13904866	16 kDa	0	6	no	inf	NP_000982	P46779	RL28	FALSE
555	40S ribosomal protein S6 [Homo sapiens]	gi|17158044	29 kDa	0	6	no	inf	NP_001001	P62753	RS6	FALSE
556	ensconsin isoform 1 [Homo sapiens]	gi|310750348	87 kDa	0	6	no	inf	NP_001185537	Q14244	MAP7	FALSE
557	2-oxoglutarate dehydrogenase, mitochondrial isoform 3 precursor [Homo sapiens]	gi|259013553	116 kDa	0	5	no	inf	NP_001158508	Q02218	ODO1	FALSE
558	protein unc-45 homolog A isoform 2 [Homo sapiens]	gi|29725607	103 kDa	0	5	no	inf	NP_061141	Q9H3U1	UN45A	FALSE
559	tropomyosin alpha-3 chain isoform 4 [Homo sapiens]	gi|114155144	29 kDa	0	5	no	inf	NP_001036816	P06753	TPM3	FALSE
560	40S ribosomal protein S23 [Homo sapiens]	gi|4506701	16 kDa	0	5	no	inf	NP_001016	P62266	RS23	FALSE
561	partitioning defective 3 homolog isoform 9 [Homo sapiens]	gi|296278202	113 kDa	0	5	no	inf	NP_001171721	Q8TEW0	PARD3	TRUE
562	Na(+)/H(+) exchange regulatory cofactor NHE-RF2 isoform a [Homo sapiens]	gi|194018553	37 kDa	0	5	no	inf	NP_001123484	Q15599	NHRF2	TRUE
563	retinol dehydrogenase 11 isoform 1 precursor [Homo sapiens]	gi|166795268	35 kDa	0	5	no	inf	NP_057110	Q8TC12	RDH11	FALSE
564	ER membrane protein complex subunit 1 isoform 1 precursor [Homo sapiens]	gi|22095331	112 kDa	0	5	no	inf	NP_055862	Q8N766	EMC1	FALSE
565	nuclear pore complex protein Nup98-Nup96 isoform 1 [Homo sapiens]	gi|21264365	196 kDa	0	4	no	inf	NP_057404	P52948	NUP98	FALSE
566	band 4.1-like protein 3 isoform 1 [Homo sapiens]	gi|32490572	121 kDa	0	4	no	inf	NP_036439	Q9Y2J2	E41L3	FALSE
567	60S ribosomal protein L22 proprotein [Homo sapiens]	gi|4506613	15 kDa	0	4	no	inf	NP_000974	P35268	RL22	FALSE
568	PREDICTED: pyridoxal-dependent decarboxylase domain-containing protein 1 isoform X2 [Homo sapiens]	gi|530407745	88 kDa	0	4	no	inf	XP_005255231	No UNIPROT	Unknown	FALSE
569	dolichol-phosphate mannosyltransferase subunit 1 [Homo sapiens]	gi|4503363	30 kDa	0	4	no	inf	NP_003850	O60762	DPM1	FALSE
570	phosphoribosyl pyrophosphate synthase-associated protein 2 isoform 3 [Homo sapiens]	gi|345478668	36 kDa	0	4	no	inf	NP_001230869	O60256	KPRB	FALSE
571	lipopolysaccharide-responsive and beige-like anchor protein isoform 2 [Homo sapiens]	gi|148233596	319 kDa	0	3	no	inf	NP_006717	P50851	LRBA	FALSE
572	condensin complex subunit 3 [Homo sapiens]	gi|21359945	114 kDa	0	3	no	inf	NP_071741	Q9BPX3	CND3	FALSE
573	suppressor of G2 allele of SKP1 homolog isoform SGT1B [Homo sapiens]	gi|195963398	41 kDa	0	3	no	inf	NP_001124384	Q9Y2Z0	SUGT1	FALSE
574	zinc finger CCCH-type antiviral protein 1 isoform 1 [Homo sapiens]	gi|27477136	101 kDa	0	3	no	inf	NP_064504	Q7Z2W4	ZCCHV	FALSE
575	WW domain-binding protein 11 [Homo sapiens]	gi|7706501	70 kDa	0	3	no	inf	NP_057396	Q9Y2W2	WBP11	FALSE
576	secretory carrier-associated membrane protein 1 isoform 1 [Homo sapiens]	gi|116256358	38 kDa	0	3	no	inf	NP_004857	O15126	SCAM1	FALSE
577	HEAT repeat-containing protein 2 [Homo sapiens]	gi|157388904	94 kDa	0	3	no	inf	NP_060272	Q86Y56	HEAT2	FALSE
578	PREDICTED: protein RRP5 homolog isoform X1 [Homo sapiens]	gi|530393314	209 kDa	0	2	no	inf	XP_005269704	No UNIPROT	Unknown	FALSE
579	PREDICTED: GTPase-activating protein and VPS9 domain-containing protein 1 isoform X3 [Homo sapiens]	gi|530390935	163 kDa	0	2	no	inf	XP_005251958	Q14C86	GAPD1	FALSE
580	thyroid hormone receptor-associated protein 3 [Homo sapiens]	gi|167234419	109 kDa	0	2	no	inf	NP_005110	Q9Y2W1	TR150	FALSE
581	NADH dehydrogenase [ubiquinone] iron-sulfur protein 8, mitochondrial precursor [Homo sapiens]	gi|4505371	24 kDa	0	2	no	inf	NP_002487	O00217	NDUS8	FALSE
582	programmed cell death 6-interacting protein isoform 1 [Homo sapiens]	gi|22027538	96 kDa	0	2	no	inf	NP_037506	Q8WUM4	PDC6I	FALSE
583	bromodomain-containing protein 2 isoform 1 [Homo sapiens]	gi|164419758	88 kDa	0	2	no	inf	NP_001106653	P25440	BRD2	FALSE
584	importin-4 [Homo sapiens]	gi|62460637	119 kDa	0	2	no	inf	NP_078934	Q8TEX9	IPO4	FALSE
585	conserved oligomeric Golgi complex subunit 5 isoform 1 [Homo sapiens]	gi|240849531	95 kDa	0	2	no	inf	NP_006339	Q9UP83	COG5	FALSE
586	60S ribosomal protein L13a isoform 1 [Homo sapiens]	gi|6912634	24 kDa	1	10	no	8.35	NP_036555	P40429	RL13A	FALSE
587	sideroflexin-1 [Homo sapiens]	gi|23618867	36 kDa	1	10	no	8.35	NP_073591	Q9H9B4	SFXN1	FALSE
588	PREDICTED: flotillin-1 isoform X1 [Homo sapiens]	gi|530381322	47 kDa	1	8	no	6.68	XP_005248837	O75955	FLOT1	FALSE
589	PREDICTED: serrate RNA effector molecule homolog isoform X2 [Homo sapiens]	gi|530386029	101 kDa	1	8	no	6.68	XP_005250462	No UNIPROT	Unknown	FALSE
590	gamma-tubulin complex component 2 isoform 1 [Homo sapiens]	gi|375298717	106 kDa	1	8	no	6.68	NP_001243546	Q9BSJ2	GCP2	FALSE
591	RNA-binding protein 10 isoform 1 [Homo sapiens]	gi|20127479	104 kDa	1	6	no	5.01	NP_005667	P98175	RBM10	FALSE
592	SWI/SNF-related matrix-associated actin-dependent regulator of chromatin subfamily A member 5 [Homo sapiens]	gi|325651836	122 kDa	1	6	no	5.01	NP_003592	O60264	SMCA5	FALSE
593	bcl-2-associated transcription factor 1 isoform 2 [Homo sapiens]	gi|117938251	100 kDa	1	6	no	5.01	NP_001070908	Q9NYF8	BCLF1	FALSE
594	60S ribosomal protein L19 [Homo sapiens]	gi|4506609	23 kDa	1	6	no	5.01	NP_000972	P84098	RL19	FALSE
595	WD repeat-containing protein 5 [Homo sapiens]	gi|16554627	37 kDa	1	6	no	5.01	NP_060058	P61964	WDR5	FALSE
596	alpha-soluble NSF attachment protein [Homo sapiens]	gi|47933379	33 kDa	1	6	no	5.01	NP_003818	P54920	SNAA	FALSE
597	LIM domain and actin-binding protein 1 isoform 1 [Homo sapiens]	gi|165905589	85 kDa	2	10	no	4.18	NP_001107018	Q9UHB6	LIMA1	FALSE
598	PREDICTED: chromobox protein homolog 3 isoform X1 [Homo sapiens]	gi|530384472	21 kDa	1	5	no	4.18	XP_005249668	Q13185	CBX3	FALSE
599	nicastrin isoform 1 precursor [Homo sapiens]	gi|24638433	78 kDa	1	5	no	4.18	NP_056146	Q92542	NICA	FALSE
600	U2 small nuclear ribonucleoprotein B'' [Homo sapiens]	gi|4507123	25 kDa	2	9	no	3.76	NP_003083	P08579	RU2B	FALSE
601	RNA-binding protein 25 [Homo sapiens]	gi|55741709	100 kDa	2	8	no	3.34	NP_067062	P49756	RBM25	FALSE
602	probable ATP-dependent RNA helicase DDX20 [Homo sapiens]	gi|256223453	92 kDa	2	8	no	3.34	NP_009135	Q9UHI6	DDX20	FALSE
603	60S ribosomal protein L13 isoform 1 [Homo sapiens]	gi|15431295	24 kDa	1	4	no	3.34	NP_150254	P26373	RL13	FALSE
604	PREDICTED: oxysterol-binding protein-related protein 8 isoform X1 [Homo sapiens]	gi|530399707	101 kDa	1	4	no	3.34	XP_005268678	Q9BZF1	OSBL8	FALSE
605	DNA (cytosine-5)-methyltransferase 1 isoform a [Homo sapiens]	gi|195927037	185 kDa	1	4	no	3.34	NP_001124295	P26358	DNMT1	FALSE
606	PREDICTED: traB domain-containing protein isoform X1 [Homo sapiens]	gi|578837706	44 kDa	1	4	no	3.34	XP_006724482	No UNIPROT	Unknown	FALSE
607	PREDICTED: splicing factor U2AF 65 kDa subunit isoform X1 [Homo sapiens]	gi|578833896	34 kDa	1	4	no	3.34	XP_006723057	No UNIPROT	Unknown	FALSE
608	PREDICTED: transducin-like enhancer protein 3 isoform X13 [Homo sapiens]	gi|578827341	84 kDa	1	4	no	3.34	XP_006720725	H0YKT5	H0YKT5	FALSE
609	CD2 antigen cytoplasmic tail-binding protein 2 [Homo sapiens]	gi|343887347	38 kDa	1	4	no	3.34	NP_001230575	O95400	CD2B2	FALSE
610	40S ribosomal protein S15 [Homo sapiens]	gi|4506687	17 kDa	3	10	no	2.78	NP_001009	P62841	RS15	FALSE
611	N-terminal kinase-like protein isoform A [Homo sapiens]	gi|115430241	90 kDa	3	9	no	2.51	NP_065731	Q96KG9	NTKL	FALSE
612	MAGUK p55 subfamily member 2 isoform 1 [Homo sapiens]	gi|507834101	67 kDa	3	9	no	2.51	NP_001265299	Q14168	MPP2	TRUE
613	28S ribosomal protein S31, mitochondrial [Homo sapiens]	gi|186928854	45 kDa	2	6	no	2.51	NP_005821	Q92665	RT31	FALSE
614	60S ribosomal protein L24 [Homo sapiens]	gi|4506619	18 kDa	2	6	no	2.51	NP_000977	P83731	RL24	FALSE
615	60S ribosomal protein L38 [Homo sapiens]	gi|78214522	8 kDa	2	6	no	2.51	NP_001030335	P63173	RL38	FALSE
616	cell division cycle protein 27 homolog isoform 2 [Homo sapiens]	gi|167466175	92 kDa	1	3	no	2.51	NP_001247	P30260	CDC27	FALSE
617	vacuolar protein sorting-associated protein 13A isoform C [Homo sapiens]	gi|66346672	356 kDa	1	3	no	2.51	NP_001018047	Q96RL7	VP13A	FALSE
618	replication factor C subunit 3 isoform 1 [Homo sapiens]	gi|4506489	41 kDa	1	3	no	2.51	NP_002906	P40938	RFC3	FALSE
619	PREDICTED: fragile X mental retardation syndrome-related protein 1 isoform X1 [Homo sapiens]	gi|530375353	89 kDa	1	3	no	2.51	XP_005247870	No UNIPROT	Unknown	FALSE
620	calcyclin-binding protein isoform 1 [Homo sapiens]	gi|7656952	26 kDa	1	3	no	2.51	NP_055227	Q9HB71	CYBP	FALSE
621	ras-related protein Rab-34 isoform 5 [Homo sapiens]	gi|222144319	35 kDa	1	3	no	2.51	NP_001138415	B4DNC0	B4DNC0	FALSE
622	60S ribosomal protein L30 [Homo sapiens]	gi|4506631	13 kDa	1	3	no	2.51	NP_000980	P62888	RL30	FALSE
623	nucleolar and coiled-body phosphoprotein 1 isoform 2 [Homo sapiens]	gi|148596949	74 kDa	3	8	no	2.23	NP_004732	Q14978	NOLC1	FALSE
624	unconventional myosin-Ic isoform a [Homo sapiens]	gi|124494238	122 kDa	3	8	no	2.23	NP_001074248	O00159	MYO1C	FALSE
625	transformation/transcription domain-associated protein isoform 1 [Homo sapiens]	gi|347360922	438 kDa	3	8	no	2.23	NP_001231509	Q9Y4A5	TRRAP	FALSE
626	la-related protein 1 [Homo sapiens]	gi|39725634	116 kDa	3	8	no	2.23	NP_056130	Q6PKG0	LARP1	FALSE
627	40S ribosomal protein S14 [Homo sapiens]	gi|5032051	16 kDa	3	8	no	2.23	NP_005608	P62263	RS14	FALSE
628	aminoacyl tRNA synthase complex-interacting multifunctional protein 2 [Homo sapiens]	gi|11125770	35 kDa	3	8	no	2.23	NP_006294	Q13155	AIMP2	FALSE
629	ATPase ASNA1 [Homo sapiens]	gi|50428938	39 kDa	3	8	no	2.23	NP_004308	O43681	ASNA	FALSE
630	S-adenosylmethionine synthase isoform type-2 [Homo sapiens]	gi|5174529	44 kDa	3	8	no	2.23	NP_005902	P31153	METK2	FALSE
631	60S ribosomal protein L23a [Homo sapiens]	gi|17105394	18 kDa	4	10	no	2.09	NP_000975	P62750	RL23A	FALSE
632	DNA replication licensing factor MCM2 [Homo sapiens]	gi|33356547	102 kDa	2	5	no	2.09	NP_004517	P49736	MCM2	FALSE
633	reticulon-3 isoform e [Homo sapiens]	gi|388240768	113 kDa	2	5	no	2.09	NP_001252518	O95197	RTN3	FALSE
634	PREDICTED: spartin isoform X2 [Homo sapiens]	gi|530402212	73 kDa	2	5	no	2.09	XP_005266371	Q8N0X7	SPG20	FALSE
635	ras-related C3 botulinum toxin substrate 1 isoform Rac1b [Homo sapiens]	gi|9845509	23 kDa	2	5	no	2.09	NP_061485	P63000	RAC1	FALSE
636	lysophosphatidylcholine acyltransferase 1 [Homo sapiens]	gi|33946291	59 kDa	2	5	no	2.09	NP_079106	Q8NF37	PCAT1	FALSE
637	proteasome subunit alpha type-7 [Homo sapiens]	gi|4506189	28 kDa	3	7	no	1.95	NP_002783	O14818	PSA7	FALSE
638	endophilin-B1 isoform 2 [Homo sapiens]	gi|331284170	44 kDa	3	7	no	1.95	NP_001193580	Q9Y371	SHLB1	FALSE
639	26S proteasome non-ATPase regulatory subunit 7 [Homo sapiens]	gi|25777615	37 kDa	5	10	no	1.67	NP_002802	P51665	PSMD7	FALSE
640	epoxide hydrolase 1 [Homo sapiens]	gi|209862837	53 kDa	4	8	no	1.67	NP_001129490	P07099	HYEP	FALSE
641	40S ribosomal protein S12 [Homo sapiens]	gi|14277700	15 kDa	4	8	no	1.67	NP_001007	P25398	RS12	FALSE
642	ras-related protein Rab-21 [Homo sapiens]	gi|7661922	24 kDa	4	8	no	1.67	NP_055814	Q9UL25	RAB21	FALSE
643	staphylococcal nuclease domain-containing protein 1 [Homo sapiens]	gi|77404397	102 kDa	3	6	no	1.67	NP_055205	Q7KZF4	SND1	FALSE
644	phosphoglycerate mutase 1 [Homo sapiens]	gi|4505753	29 kDa	3	6	no	1.67	NP_002620	P18669	PGAM1	FALSE
645	28S ribosomal protein S29, mitochondrial isoform 1 [Homo sapiens]	gi|16905526	46 kDa	3	6	no	1.67	NP_387506	P51398	RT29	FALSE
646	proteasome subunit alpha type-5 isoform 1 [Homo sapiens]	gi|23110942	26 kDa	3	6	no	1.67	NP_002781	P28066	PSA5	FALSE
647	fatty acyl-CoA reductase 1 [Homo sapiens]	gi|24308324	59 kDa	3	6	no	1.67	NP_115604	Q8WVX9	FACR1	FALSE
648	signal recognition particle receptor subunit beta [Homo sapiens]	gi|284795266	30 kDa	3	6	no	1.67	NP_067026	Q9Y5M8	SRPRB	FALSE
649	macrophage migration inhibitory factor [Homo sapiens]	gi|4505185	12 kDa	3	6	no	1.67	NP_002406	P14174	MIF	FALSE
650	pyrroline-5-carboxylate reductase 2 isoform 1 [Homo sapiens]	gi|21361454	34 kDa	3	6	no	1.67	NP_037460	Q96C36	P5CR2	FALSE
651	cytochrome c oxidase subunit II (mitochondrion) [Homo sapiens]	gi|251831110	26 kDa	3	6	no	1.67	YP_003024029	P00403	COX2	FALSE
652	ADP-ribosylation factor-like protein 8B [Homo sapiens]	gi|8922601	22 kDa	3	6	no	1.67	NP_060654	Q9NVJ2	ARL8B	FALSE
653	ATP-dependent RNA helicase DHX29 [Homo sapiens]	gi|67782362	155 kDa	2	4	no	1.67	NP_061903	Q7Z478	DHX29	FALSE
654	E3 ubiquitin-protein ligase BRE1B isoform 2 [Homo sapiens]	gi|333440440	114 kDa	2	4	no	1.67	NP_001193962	O75150	BRE1B	FALSE
655	60S ribosomal protein L10 isoform a [Homo sapiens]	gi|223890243	25 kDa	2	4	no	1.67	NP_006004	P27635	RL10	FALSE
656	PREDICTED: calmodulin isoform X1 [Homo sapiens]	gi|578826144	17 kDa	1	2	no	1.67	XP_006720321	E7ETZ0	E7ETZ0	FALSE
657	podocalyxin isoform 2 precursor [Homo sapiens]	gi|33598950	55 kDa	1	2	no	1.67	NP_005388	O00592	PODXL	FALSE
658	transmembrane 9 superfamily member 3 precursor [Homo sapiens]	gi|190194386	68 kDa	1	2	no	1.67	NP_064508	Q9HD45	TM9S3	FALSE
659	SCY1-like protein 2 [Homo sapiens]	gi|47604944	104 kDa	1	2	no	1.67	NP_060458	Q6P3W7	SCYL2	FALSE
660	clathrin light chain A isoform c [Homo sapiens]	gi|115527060	26 kDa	5	9	no	1.5	NP_001070145	P09496	CLCA	FALSE
661	protein NipSnap homolog 1 isoform 1 [Homo sapiens]	gi|193211616	33 kDa	4	7	no	1.46	NP_003625	Q9BPW8	NIPS1	FALSE
662	succinate dehydrogenase [ubiquinone] iron-sulfur subunit, mitochondrial precursor [Homo sapiens]	gi|115387094	32 kDa	4	7	no	1.46	NP_002991	P21912	SDHB	FALSE
663	nuclear pore complex protein Nup88 [Homo sapiens]	gi|24497453	84 kDa	4	7	no	1.46	NP_002523	Q99567	NUP88	FALSE
664	acetyl-CoA acetyltransferase, mitochondrial precursor [Homo sapiens]	gi|4557237	45 kDa	6	10	no	1.39	NP_000010	P24752	THIL	FALSE
665	NME1-NME2 protein [Homo sapiens]	gi|66392203	30 kDa	3	5	no	1.39	NP_001018146	P22392	NDKB	FALSE
666	actin-related protein 2 isoform b [Homo sapiens]	gi|5031571	45 kDa	3	5	no	1.39	NP_005713	P61160	ARP2	FALSE
667	tumor protein D54 isoform g [Homo sapiens]	gi|345197262	20 kDa	3	5	no	1.39	NP_001230820	No UNIPROT	Unknown	FALSE
668	proteasome subunit alpha type-3 isoform 2 [Homo sapiens]	gi|23110939	28 kDa	3	5	no	1.39	NP_687033	P25788	PSA3	FALSE
669	PREDICTED: splicing factor U2AF 35 kDa subunit-like isoform X2 [Homo sapiens]	gi|578836355	28 kDa	3	5	no	1.39	XP_006723991	Q01081	U2AF1	FALSE
670	protein SCO2 homolog, mitochondrial precursor [Homo sapiens]	gi|153791313	30 kDa	3	5	no	1.39	NP_005129	O43819	SCO2	FALSE
671	gem-associated protein 5 isoform 1 [Homo sapiens]	gi|157739942	169 kDa	3	5	no	1.39	NP_056280	Q8TEQ6	GEMI5	FALSE
672	transmembrane emp24 domain-containing protein 9 precursor [Homo sapiens]	gi|39725636	27 kDa	3	5	no	1.39	NP_059980	Q9BVK6	TMED9	FALSE
673	fatty acid-binding protein, epidermal [Homo sapiens]	gi|4557581	15 kDa	5	8	no	1.34	NP_001435	Q01469	FABP5	FALSE
674	PREDICTED: schlafen family member 11 isoform X3 [Homo sapiens]	gi|578831629	103 kDa	5	8	no	1.34	XP_006722234	Q7Z7L1	SLN11	FALSE
675	S-phase kinase-associated protein 1 isoform b [Homo sapiens]	gi|25777713	19 kDa	5	8	no	1.34	NP_733779	P63208	SKP1	FALSE
676	kinesin-like protein KIF14 [Homo sapiens]	gi|7661878	186 kDa	6	9	no	1.25	NP_055690	Q15058	KIF14	FALSE
677	Golgi-specific brefeldin A-resistance guanine nucleotide exchange factor 1 isoform 2 [Homo sapiens]	gi|313747582	206 kDa	4	6	no	1.25	NP_001186307	Q92538	GBF1	FALSE
678	eukaryotic translation initiation factor 3 subunit I [Homo sapiens]	gi|4503513	37 kDa	4	6	no	1.25	NP_003748	Q13347	EIF3I	FALSE
679	emerin [Homo sapiens]	gi|4557553	29 kDa	4	6	no	1.25	NP_000108	P50402	EMD	FALSE
680	cell adhesion molecule 1 isoform 1 precursor [Homo sapiens]	gi|148664190	49 kDa	4	6	no	1.25	NP_055148	Q9BY67	CADM1	FALSE
681	cofilin-1 [Homo sapiens]	gi|5031635	19 kDa	4	6	no	1.25	NP_005498	P23528	COF1	FALSE
682	dynamin-2 isoform 5 [Homo sapiens]	gi|299758394	98 kDa	2	3	no	1.25	NP_001177645	P50570	DYN2	FALSE
683	histone deacetylase complex subunit SAP18 [Homo sapiens]	gi|215490089	20 kDa	2	3	no	1.25	NP_005861	O00422	SAP18	FALSE
684	dynamin-like 120 kDa protein, mitochondrial isoform 7 [Homo sapiens]	gi|224831251	116 kDa	7	10	no	1.19	NP_570849	E5KLJ7	E5KLJ7	FALSE
685	neural cell adhesion molecule 1 isoform 5 precursor [Homo sapiens]	gi|336285440	97 kDa	5	7	no	1.17	NP_001229536	No UNIPROT	Unknown	FALSE
686	PREDICTED: nuclear pore complex protein Nup107 isoform X1 [Homo sapiens]	gi|530400597	104 kDa	5	7	no	1.17	XP_005269094	No UNIPROT	Unknown	FALSE
687	U1 small nuclear ribonucleoprotein A [Homo sapiens]	gi|4759156	31 kDa	5	7	no	1.17	NP_004587	P09012	SNRPA	FALSE
688	HLA class I histocompatibility antigen, Cw-1 alpha chain precursor [Homo sapiens]	gi|52630342	41 kDa	6	8	no	1.11	NP_002108	P10321	1C07	FALSE
689	60S ribosomal protein L4 [Homo sapiens]	gi|16579885	48 kDa	6	8	no	1.11	NP_000959	P36578	RL4	FALSE
690	lanosterol 14-alpha demethylase isoform 2 [Homo sapiens]	gi|225903399	46 kDa	6	8	no	1.11	NP_001139624	Q16850	CP51A	FALSE
691	heterogeneous nuclear ribonucleoprotein A0 [Homo sapiens]	gi|5803036	31 kDa	6	8	no	1.11	NP_006796	Q13151	ROA0	FALSE
692	electron transfer flavoprotein subunit beta isoform 1 [Homo sapiens]	gi|4503609	28 kDa	6	8	no	1.11	NP_001976	P38117	ETFB	FALSE
693	ras-related protein Rab-4A isoform 1 [Homo sapiens]	gi|19923260	24 kDa	6	8	no	1.11	NP_004569	P20338	RAB4A	FALSE
694	ubiquilin-2 [Homo sapiens]	gi|16753207	66 kDa	3	4	no	1.11	NP_038472	Q9UHD9	UBQL2	FALSE
695	60S ribosomal protein L17 isoform a [Homo sapiens]	gi|4506617	21 kDa	3	4	no	1.11	NP_000976	P18621	RL17	FALSE
696	STE20-like serine/threonine-protein kinase [Homo sapiens]	gi|41281453	143 kDa	3	4	no	1.11	NP_055535	Q9H2G2	SLK	FALSE
697	segment polarity protein dishevelled homolog DVL-2 [Homo sapiens]	gi|4758216	79 kDa	3	4	no	1.11	NP_004413	O14641	DVL2	TRUE
698	proteasome subunit beta type-6 isoform 1 proprotein [Homo sapiens]	gi|23110925	25 kDa	3	4	no	1.11	NP_002789	P28072	PSB6	FALSE
699	very-long-chain (3R)-3-hydroxyacyl-[acyl-carrier protein] dehydratase 3 [Homo sapiens]	gi|117168248	43 kDa	3	4	no	1.11	NP_057479	Q9P035	HACD3	FALSE
700	gamma-soluble NSF attachment protein [Homo sapiens]	gi|4505331	35 kDa	3	4	no	1.11	NP_003817	Q99747	SNAG	FALSE
701	PREDICTED: trifunctional purine biosynthetic protein adenosine-3 isoform X1 [Homo sapiens]	gi|530418825	108 kDa	7	9	no	1.07	XP_005260998	P22102	PUR2	FALSE
702	calumenin isoform c precursor [Homo sapiens]	gi|314122177	38 kDa	7	9	no	1.07	NP_001186600	O43852	CALU	FALSE
703	proteasome subunit alpha type-4 isoform 1 [Homo sapiens]	gi|4506185	29 kDa	7	9	no	1.07	NP_002780	P25789	PSA4	FALSE
704	basigin isoform 2 [Homo sapiens]	gi|38372925	29 kDa	7	9	no	1.07	NP_940991	P35613	BASI	FALSE
705	reticulon-4 isoform B [Homo sapiens]	gi|24431933	40 kDa	7	9	no	1.07	NP_722550	Q9NQC3	RTN4	FALSE
706	PREDICTED: 2',3'-cyclic-nucleotide 3'-phosphodiesterase isoform X1 [Homo sapiens]	gi|578830418	45 kDa	8	10	no	1.04	XP_006721764	P09543	CN37	FALSE
707	nuclease-sensitive element-binding protein 1 [Homo sapiens]	gi|34098946	36 kDa	8	10	no	1.04	NP_004550	P67809	YBOX1	FALSE
708	serine/threonine-protein phosphatase PP1-alpha catalytic subunit isoform 1 [Homo sapiens]	gi|4506003	38 kDa	8	10	no	1.04	NP_002699	P62136	PP1A	FALSE
709	junctional adhesion molecule A precursor [Homo sapiens]	gi|8393638	33 kDa	4	5	no	1.04	NP_058642	Q9Y624	JAM1	FALSE
710	mitochondrial fission 1 protein [Homo sapiens]	gi|151108473	17 kDa	4	5	no	1.04	NP_057152	Q9Y3D6	FIS1	FALSE
711	AP-2 complex subunit alpha-1 isoform 1 [Homo sapiens]	gi|19913414	108 kDa	4	5	no	1.04	NP_055018	O95782	AP2A1	FALSE
712	ras-related protein Rab-9A [Homo sapiens]	gi|305855090	23 kDa	5	6	no	1	NP_001182257	P51151	RAB9A	FALSE
713	UBX domain-containing protein 4 [Homo sapiens]	gi|24307965	57 kDa	5	6	no	1	NP_055422	Q92575	UBXN4	FALSE
714	proteasome subunit beta type-5 isoform 3 [Homo sapiens]	gi|222144262	22 kDa	5	6	no	1	NP_001138404	P28074	PSB5	FALSE
715	replication factor C subunit 2 isoform 2 [Homo sapiens]	gi|28882049	35 kDa	5	6	no	1	NP_002905	P35250	RFC2	FALSE
716	PREDICTED: transmembrane emp24 domain-containing protein 2 isoform X1 [Homo sapiens]	gi|530401608	23 kDa	5	6	no	1	XP_005253601	No UNIPROT	Unknown	FALSE
717	kinectin isoform a [Homo sapiens]	gi|118498356	156 kDa	6	7	no	0.97	NP_001072989	Q86UP2	KTN1	FALSE
718	PREDICTED: SEC23-interacting protein isoform X1 [Homo sapiens]	gi|530392940	111 kDa	6	7	no	0.97	XP_005269526	No UNIPROT	Unknown	FALSE
719	tripartite motif-containing protein 4 isoform beta [Homo sapiens]	gi|15011941	54 kDa	6	7	no	0.97	NP_149082	Q9C037	TRIM4	FALSE
720	C-Jun-amino-terminal kinase-interacting protein 4 isoform 2 [Homo sapiens]	gi|194578921	145 kDa	7	8	no	0.95	NP_001123999	O60271	JIP4	FALSE
721	ELAV-like protein 1 [Homo sapiens]	gi|38201714	36 kDa	7	8	no	0.95	NP_001410	Q15717	ELAV1	FALSE
722	PREDICTED: erlin-2 isoform X1 [Homo sapiens]	gi|530387547	50 kDa	7	8	no	0.95	XP_005273448	No UNIPROT	Unknown	FALSE
723	ubiquitin carboxyl-terminal hydrolase isozyme L5 isoform 2 [Homo sapiens]	gi|312922359	37 kDa	7	8	no	0.95	NP_001186190	Q9Y5K5	UCHL5	FALSE
724	heterogeneous nuclear ribonucleoprotein Q isoform 4 [Homo sapiens]	gi|228008295	66 kDa	7	8	no	0.95	NP_001153147	O60506	HNRPQ	FALSE
725	thioredoxin-dependent peroxide reductase, mitochondrial isoform b [Homo sapiens]	gi|32483377	26 kDa	7	8	no	0.95	NP_054817	P30048	PRDX3	FALSE
726	ras-related protein Ral-A precursor [Homo sapiens]	gi|33946329	24 kDa	7	8	no	0.95	NP_005393	P11233	RALA	FALSE
727	translocon-associated protein subunit alpha precursor [Homo sapiens]	gi|169404009	32 kDa	8	9	no	0.94	NP_003135	P43307	SSRA	FALSE
728	dolichyl-diphosphooligosaccharide--protein glycosyltransferase 48 kDa subunit precursor [Homo sapiens]	gi|20070197	51 kDa	8	9	no	0.94	NP_005207	P39656	OST48	FALSE
729	rho guanine nucleotide exchange factor 2 isoform 3 [Homo sapiens]	gi|15011974	108 kDa	8	9	no	0.94	NP_004714	Q92974	ARHG2	FALSE
730	26S proteasome non-ATPase regulatory subunit 4 [Homo sapiens]	gi|5292161	41 kDa	8	9	no	0.94	NP_002801	P55036	PSMD4	FALSE
731	PREDICTED: dehydrogenase/reductase SDR family member 7 isoform X1 [Homo sapiens]	gi|530403978	52 kDa	8	9	no	0.94	XP_005267814	No UNIPROT	Unknown	FALSE
732	RNA-binding protein Raly isoform 2 [Homo sapiens]	gi|21396480	30 kDa	9	10	no	0.93	NP_031393	Q9UKM9	RALY	FALSE
733	transcription elongation factor SPT6 [Homo sapiens]	gi|27597090	199 kDa	10	10	no	0.84	NP_003161	Q7KZ85	SPT6H	FALSE
734	cell division control protein 42 homolog isoform 1 precursor [Homo sapiens]	gi|4757952	21 kDa	10	10	no	0.84	NP_001782	P60953	CDC42	FALSE
735	GTP-binding nuclear protein Ran [Homo sapiens]	gi|5453555	24 kDa	9	9	no	0.84	NP_006316	P62826	RAN	FALSE
736	tetraspanin-3 isoform 3 [Homo sapiens]	gi|270483821	21 kDa	8	8	no	0.84	NP_001161884	O60637	TSN3	FALSE
737	calponin-3 isoform 1 [Homo sapiens]	gi|4502923	36 kDa	8	8	no	0.84	NP_001830	Q15417	CNN3	FALSE
738	BAG family molecular chaperone regulator 2 [Homo sapiens]	gi|4757834	24 kDa	8	8	no	0.84	NP_004273	O95816	BAG2	FALSE
739	26S proteasome non-ATPase regulatory subunit 8 [Homo sapiens]	gi|156631005	40 kDa	7	7	no	0.84	NP_002803	P48556	PSMD8	FALSE
740	PREDICTED: ran-specific GTPase-activating protein isoform X1 [Homo sapiens]	gi|578837318	31 kDa	7	7	no	0.84	XP_006724350	No UNIPROT	Unknown	FALSE
741	hsc70-interacting protein isoform 1 [Homo sapiens]	gi|19923193	41 kDa	7	7	no	0.84	NP_003923	P50502	F10A1	FALSE
742	eukaryotic translation initiation factor 2 subunit 1 [Homo sapiens]	gi|4758256	36 kDa	7	7	no	0.84	NP_004085	P05198	IF2A	FALSE
743	aspartate aminotransferase, mitochondrial isoform 1 precursor [Homo sapiens]	gi|73486658	48 kDa	7	7	no	0.84	NP_002071	P00505	AATM	FALSE
744	fatty aldehyde dehydrogenase isoform 2 [Homo sapiens]	gi|4557303	55 kDa	7	7	no	0.84	NP_000373	P51648	AL3A2	FALSE
745	26S proteasome non-ATPase regulatory subunit 6 isoform 1 [Homo sapiens]	gi|422398832	52 kDa	7	7	no	0.84	NP_001258708	Q15008	PSMD6	FALSE
746	SUMO-activating enzyme subunit 2 [Homo sapiens]	gi|4885649	71 kDa	7	7	no	0.84	NP_005490	Q9UBT2	SAE2	FALSE
747	pachytene checkpoint protein 2 homolog isoform 1 [Homo sapiens]	gi|11321607	49 kDa	6	6	no	0.84	NP_004228	Q15645	PCH2	FALSE
748	F-actin-capping protein subunit alpha-1 [Homo sapiens]	gi|5453597	33 kDa	6	6	no	0.84	NP_006126	P52907	CAZA1	FALSE
749	alpha-actinin-4 [Homo sapiens]	gi|12025678	105 kDa	6	6	no	0.84	NP_004915	O43707	ACTN4	FALSE
750	acid ceramidase isoform b [Homo sapiens]	gi|189011546	47 kDa	6	6	no	0.84	NP_004306	Q13510	ASAH1	FALSE
751	eukaryotic translation initiation factor 3 subunit M [Homo sapiens]	gi|23397429	43 kDa	6	6	no	0.84	NP_006351	Q7L2H7	EIF3M	FALSE
752	protein TBRG4 isoform 3 [Homo sapiens]	gi|387912543	72 kDa	6	6	no	0.84	NP_001248763	B3KRS4	B3KRS4	FALSE
753	NADH dehydrogenase [ubiquinone] iron-sulfur protein 3, mitochondrial precursor [Homo sapiens]	gi|4758788	30 kDa	6	6	no	0.84	NP_004542	O75489	NDUS3	FALSE
754	PDZ and LIM domain protein 1 [Homo sapiens]	gi|13994151	36 kDa	6	6	no	0.84	NP_066272	O00151	PDLI1	TRUE
755	structural maintenance of chromosomes flexible hinge domain-containing protein 1 [Homo sapiens]	gi|148839305	226 kDa	5	5	no	0.84	NP_056110	A6NHR9	SMHD1	FALSE
756	actin-like protein 6A isoform 2 [Homo sapiens]	gi|30089997	43 kDa	5	5	no	0.84	NP_817126	O96019	ACL6A	FALSE
757	cleavage and polyadenylation specificity factor subunit 1 [Homo sapiens]	gi|56676371	161 kDa	4	4	no	0.84	NP_037423	Q10570	CPSF1	FALSE
758	putative ATP-dependent RNA helicase DHX30 isoform 2 [Homo sapiens]	gi|20336290	129 kDa	4	4	no	0.84	NP_055781	Q7L2E3	DHX30	FALSE
759	AFG3-like protein 2 [Homo sapiens]	gi|300192933	89 kDa	4	4	no	0.84	NP_006787	Q9Y4W6	AFG32	FALSE
760	serine/arginine-rich splicing factor 3 [Homo sapiens]	gi|4506901	19 kDa	4	4	no	0.84	NP_003008	P84103	SRSF3	FALSE
761	RNA-binding protein Musashi homolog 2 isoform a [Homo sapiens]	gi|20373175	35 kDa	4	4	no	0.84	NP_620412	Q96DH6	MSI2H	FALSE
762	PREDICTED: protein polybromo-1 isoform X19 [Homo sapiens]	gi|578806290	195 kDa	3	3	no	0.84	XP_006713287	No UNIPROT	Unknown	FALSE
763	zinc finger RNA-binding protein [Homo sapiens]	gi|34101286	117 kDa	3	3	no	0.84	NP_057191	Q96KR1	ZFR	FALSE
764	SUMO-activating enzyme subunit 1 isoform b [Homo sapiens]	gi|225543285	33 kDa	3	3	no	0.84	NP_001139185	Q9UBE0	SAE1	FALSE
765	DNA mismatch repair protein Mlh1 isoform 4 [Homo sapiens]	gi|384871676	77 kDa	3	3	no	0.84	NP_001245200	P40692	MLH1	FALSE
766	lysine-specific demethylase 3B [Homo sapiens]	gi|38372909	192 kDa	2	2	no	0.84	NP_057688	Q7LBC6	KDM3B	FALSE
767	cleavage stimulation factor subunit 3 isoform 1 [Homo sapiens]	gi|4557495	83 kDa	2	2	no	0.84	NP_001317	Q12996	CSTF3	FALSE
768	45 kDa calcium-binding protein isoform 2 precursor [Homo sapiens]	gi|18699732	42 kDa	2	2	no	0.84	NP_057260	Q9BRK5	CAB45	FALSE
769	NADPH--cytochrome P450 reductase [Homo sapiens]	gi|127139033	77 kDa	10	9	no	0.75	NP_000932	P16435	NCPR	FALSE
770	replication factor C subunit 4 [Homo sapiens]	gi|31881687	40 kDa	10	9	no	0.75	NP_853551	P35249	RFC4	FALSE
771	PREDICTED: nitric oxide synthase, brain isoform X1 [Homo sapiens]	gi|578823800	165 kDa	9	8	no	0.74	XP_006719489	P29475	NOS1	TRUE
772	ribonucleoside-diphosphate reductase subunit M2 isoform 1 [Homo sapiens]	gi|260064013	51 kDa	9	8	no	0.74	NP_001159403	P31350	RIR2	FALSE
773	vinculin isoform VCL [Homo sapiens]	gi|4507877	117 kDa	8	7	no	0.73	NP_003364	P18206	VINC	FALSE
774	vesicle-trafficking protein SEC22b precursor [Homo sapiens]	gi|380837121	25 kDa	8	7	no	0.73	NP_004883	O75396	SC22B	FALSE
775	protein transport protein Sec61 subunit alpha isoform 1 [Homo sapiens]	gi|7019415	52 kDa	7	6	no	0.72	NP_037468	P61619	S61A1	FALSE
776	RNA-binding protein EWS isoform 1 [Homo sapiens]	gi|253970500	69 kDa	6	5	no	0.7	NP_053733	Q01844	EWS	FALSE
777	gem-associated protein 4 [Homo sapiens]	gi|122939157	120 kDa	6	5	no	0.7	NP_056536	P57678	GEMI4	FALSE
778	dihydrolipoyl dehydrogenase, mitochondrial isoform 3 [Homo sapiens]	gi|576583539	52 kDa	10	8	no	0.67	NP_001276680	No UNIPROT	Unknown	FALSE
779	sorting nexin-2 isoform 1 [Homo sapiens]	gi|23111038	58 kDa	5	4	no	0.67	NP_003091	O60749	SNX2	FALSE
780	PREDICTED: la-related protein 4B isoform X2 [Homo sapiens]	gi|530392118	84 kDa	5	4	no	0.67	XP_005252489	No UNIPROT	Unknown	FALSE
781	CAAX prenyl protease 1 homolog [Homo sapiens]	gi|18379366	55 kDa	5	4	no	0.67	NP_005848	O75844	FACE1	FALSE
782	alanine--tRNA ligase, mitochondrial [Homo sapiens]	gi|38569417	107 kDa	5	4	no	0.67	NP_065796	Q5JTZ9	SYAM	FALSE
783	Golgi to ER traffic protein 4 homolog [Homo sapiens]	gi|38570062	37 kDa	5	4	no	0.67	NP_057033	Q7L5D6	GET4	FALSE
784	torsin-1A precursor [Homo sapiens]	gi|4557541	38 kDa	5	4	no	0.67	NP_000104	O14656	TOR1A	FALSE
785	proteasome subunit beta type-1 [Homo sapiens]	gi|4506193	26 kDa	5	4	no	0.67	NP_002784	P20618	PSB1	FALSE
786	high mobility group protein B1 [Homo sapiens]	gi|4504425	25 kDa	9	7	no	0.65	NP_002119	P09429	HMGB1	FALSE
787	elongation factor 1-beta [Homo sapiens]	gi|11136628	25 kDa	9	7	no	0.65	NP_066944	P24534	EF1B	FALSE
788	protein diaphanous homolog 1 isoform 1 [Homo sapiens]	gi|119395758	141 kDa	8	6	no	0.63	NP_005210	O60610	DIAP1	FALSE
789	DNA-directed RNA polymerase II subunit RPB1 [Homo sapiens]	gi|4505939	217 kDa	4	3	no	0.63	NP_000928	P24928	RPB1	FALSE
790	caprin-1 isoform 1 [Homo sapiens]	gi|42558250	78 kDa	4	3	no	0.63	NP_005889	Q14444	CAPR1	FALSE
791	acetolactate synthase-like protein [Homo sapiens]	gi|21361361	68 kDa	4	3	no	0.63	NP_006835	A1L0T0	ILVBL	FALSE
792	protein flightless-1 homolog isoform 2 [Homo sapiens]	gi|372266127	144 kDa	4	3	no	0.63	NP_001243193	Q13045	FLII	FALSE
793	proteasomal ubiquitin receptor ADRM1 isoform 1 [Homo sapiens]	gi|28373192	42 kDa	4	3	no	0.63	NP_008933	Q16186	ADRM1	FALSE
794	SWI/SNF-related matrix-associated actin-dependent regulator of chromatin subfamily B member 1 isoform a [Homo sapiens]	gi|27545326	44 kDa	4	3	no	0.63	NP_003064	Q12824	SNF5	FALSE
795	kinesin-like protein KIF11 [Homo sapiens]	gi|13699824	119 kDa	4	3	no	0.63	NP_004514	P52732	KIF11	FALSE
796	CD99 antigen isoform b precursor [Homo sapiens]	gi|171543879	17 kDa	4	3	no	0.63	NP_001116370	P14209	CD99	FALSE
797	histone-binding protein RBBP7 isoform 2 [Homo sapiens]	gi|4506439	48 kDa	7	5	no	0.6	NP_002884	Q16576	RBBP7	FALSE
798	eukaryotic translation initiation factor 3 subunit F [Homo sapiens]	gi|4503519	38 kDa	10	7	no	0.58	NP_003745	O00303	EIF3F	FALSE
799	splicing factor 3A subunit 3 [Homo sapiens]	gi|5803167	59 kDa	10	7	no	0.58	NP_006793	Q12874	SF3A3	FALSE
800	eukaryotic translation initiation factor 3 subunit G [Homo sapiens]	gi|49472822	36 kDa	6	4	no	0.56	NP_003746	O75821	EIF3G	FALSE
801	PREDICTED: adenosylhomocysteinase isoform X2 [Homo sapiens]	gi|530417910	45 kDa	6	4	no	0.56	XP_005260373	P23526	SAHH	FALSE
802	inactive tyrosine-protein kinase 7 isoform a precursor [Homo sapiens]	gi|15826840	118 kDa	6	4	no	0.56	NP_002812	Q13308	PTK7	FALSE
803	ataxin-2-like protein isoform B [Homo sapiens]	gi|27262645	112 kDa	6	4	no	0.56	NP_663760	Q8WWM7	ATX2L	FALSE
804	AP-1 complex subunit gamma-1 isoform b [Homo sapiens]	gi|71772942	91 kDa	3	2	no	0.56	NP_001119	O43747	AP1G1	FALSE
805	DNA-directed RNA polymerase II subunit RPB2 [Homo sapiens]	gi|4505941	134 kDa	3	2	no	0.56	NP_000929	P30876	RPB2	FALSE
806	ANKHD1-EIF4EBP3 protein [Homo sapiens]	gi|37620163	277 kDa	3	2	no	0.56	NP_065741	Q8IWZ3	ANKH1	FALSE
807	CTP synthase 1 [Homo sapiens]	gi|148491070	67 kDa	3	2	no	0.56	NP_001896	P17812	PYRG1	FALSE
808	ubiquilin-1 isoform 1 [Homo sapiens]	gi|16753203	63 kDa	3	2	no	0.56	NP_038466	Q9UMX0	UBQL1	FALSE
809	proteasome subunit beta type-2 isoform 1 [Homo sapiens]	gi|4506195	23 kDa	3	2	no	0.56	NP_002785	P49721	PSB2	FALSE
810	L-2-hydroxyglutarate dehydrogenase, mitochondrial precursor [Homo sapiens]	gi|13376331	50 kDa	3	2	no	0.56	NP_079160	Q9H9P8	L2HDH	FALSE
811	dCTP pyrophosphatase 1 [Homo sapiens]	gi|13129100	19 kDa	3	2	no	0.56	NP_077001	Q9H773	DCTP1	FALSE
812	vacuolar protein sorting-associated protein 35 [Homo sapiens]	gi|17999541	92 kDa	3	2	no	0.56	NP_060676	Q96QK1	VPS35	FALSE
813	transaldolase [Homo sapiens]	gi|5803187	38 kDa	8	5	no	0.52	NP_006746	P37837	TALDO	FALSE
814	ubiquitin fusion degradation protein 1 homolog isoform A [Homo sapiens]	gi|29501813	35 kDa	10	6	no	0.5	NP_005650	Q92890	UFD1	FALSE
815	nuclear migration protein nudC [Homo sapiens]	gi|5729953	38 kDa	10	6	no	0.5	NP_006591	Q9Y266	NUDC	FALSE
816	PREDICTED: band 4.1-like protein 2 isoform X3 [Homo sapiens]	gi|578812447	124 kDa	5	3	no	0.5	XP_006715419	No UNIPROT	Unknown	FALSE
817	protein-glutamine gamma-glutamyltransferase E [Homo sapiens]	gi|189458821	77 kDa	5	3	no	0.5	NP_003236	Q08188	TGM3	FALSE
818	PREDICTED: host cell factor 1 isoform X1 [Homo sapiens]	gi|530422762	209 kDa	5	3	no	0.5	XP_005274721	No UNIPROT	Unknown	FALSE
819	PREDICTED: adenylyl cyclase-associated protein 1 isoform X1 [Homo sapiens]	gi|530361588	52 kDa	5	3	no	0.5	XP_005270424	Q01518	CAP1	FALSE
820	endophilin-A2 isoform 2 [Homo sapiens]	gi|317108191	36 kDa	5	3	no	0.5	NP_001186872	Q99961	SH3G1	FALSE
821	rab3 GTPase-activating protein catalytic subunit isoform 2 [Homo sapiens]	gi|55743118	111 kDa	7	4	no	0.48	NP_036365	Q15042	RB3GP	FALSE
822	NADH dehydrogenase [ubiquinone] iron-sulfur protein 2, mitochondrial isoform 2 precursor [Homo sapiens]	gi|260898743	52 kDa	7	4	no	0.48	NP_001159631	O75306	NDUS2	FALSE
823	coiled-coil domain-containing protein 47 precursor [Homo sapiens]	gi|171906582	56 kDa	7	4	no	0.48	NP_064583	Q96A33	CCD47	FALSE
824	protein arginine N-methyltransferase 1 isoform 3 [Homo sapiens]	gi|151301219	41 kDa	7	4	no	0.48	NP_938074	Q99873	ANM1	FALSE
825	PREDICTED: 28S ribosomal protein S22, mitochondrial isoform X1 [Homo sapiens]	gi|530375000	41 kDa	7	4	no	0.48	XP_005247697	G5E9V5	G5E9V5	FALSE
826	septin-2 isoform a [Homo sapiens]	gi|4758158	41 kDa	7	4	no	0.48	NP_004395	Q15019	2014-09-02	FALSE
827	PREDICTED: U4/U6 small nuclear ribonucleoprotein Prp31 isoform X18 [Homo sapiens]	gi|578834261	55 kDa	9	5	no	0.46	XP_006723200	Q8WWY3	PRP31	FALSE
828	PREDICTED: 5'-AMP-activated protein kinase subunit gamma-1 isoform X1 [Homo sapiens]	gi|530400558	41 kDa	9	5	no	0.46	XP_005269076	No UNIPROT	Unknown	FALSE
829	stress-induced-phosphoprotein 1 isoform a [Homo sapiens]	gi|544063423	68 kDa	10	5	no	0.42	NP_001269581	P31948	STIP1	FALSE
830	PREDICTED: glycerol-3-phosphate dehydrogenase, mitochondrial isoform X1 [Homo sapiens]	gi|530370176	81 kDa	10	5	no	0.42	XP_005246526	P43304	GPDM	FALSE
831	eukaryotic translation initiation factor 3 subunit C isoform a [Homo sapiens]	gi|312433975	105 kDa	6	3	no	0.42	NP_001186071	Q99613	EIF3C	FALSE
832	E3 ubiquitin-protein ligase BRE1A [Homo sapiens]	gi|34878777	114 kDa	6	3	no	0.42	NP_062538	Q5VTR2	BRE1A	FALSE
833	splicing factor 1 isoform 4 [Homo sapiens]	gi|295842307	62 kDa	6	3	no	0.42	NP_973726	No UNIPROT	Unknown	FALSE
834	protein SET isoform 2 [Homo sapiens]	gi|170763498	32 kDa	6	3	no	0.42	NP_003002	Q01105	SET	FALSE
835	GTPase KRas isoform b [Homo sapiens]	gi|15718761	21 kDa	6	3	no	0.42	NP_004976	P01116	RASK	FALSE
836	apoptosis regulator BAX isoform alpha [Homo sapiens]	gi|20631958	21 kDa	4	2	no	0.42	NP_620116	Q07812	BAX	FALSE
837	serine/threonine-protein kinase Nek1 isoform 1 [Homo sapiens]	gi|313661426	146 kDa	4	2	no	0.42	NP_001186326	Q96PY6	NEK1	FALSE
838	ubiquitin-conjugating enzyme E2 Z [Homo sapiens]	gi|150417999	38 kDa	4	2	no	0.42	NP_075567	Q9H832	UBE2Z	FALSE
839	26S proteasome non-ATPase regulatory subunit 10 isoform 1 [Homo sapiens]	gi|4506217	24 kDa	4	2	no	0.42	NP_002805	O75832	PSD10	FALSE
840	DDB1- and CUL4-associated factor 7 [Homo sapiens]	gi|108936958	39 kDa	4	2	no	0.42	NP_005819	P61962	DCAF7	FALSE
841	vesicular integral-membrane protein VIP36 precursor [Homo sapiens]	gi|5803023	40 kDa	4	2	no	0.42	NP_006807	Q12907	LMAN2	FALSE
842	prostaglandin F2 receptor negative regulator precursor [Homo sapiens]	gi|41152506	99 kDa	4	2	no	0.42	NP_065173	Q9P2B2	FPRP	FALSE
843	PREDICTED: gamma-adducin isoform X1 [Homo sapiens]	gi|530393070	79 kDa	4	2	no	0.42	XP_005269586	Q9UEY8	ADDG	FALSE
844	envoplakin [Homo sapiens]	gi|156104874	232 kDa	2	1	no	0.42	NP_001979	Q92817	EVPL	FALSE
845	serine-threonine kinase receptor-associated protein [Homo sapiens]	gi|148727341	38 kDa	2	1	no	0.42	NP_009109	Q9Y3F4	STRAP	FALSE
846	solute carrier family 12 member 2 isoform 2 [Homo sapiens]	gi|374253823	130 kDa	2	1	no	0.42	NP_001243390	Q53ZR1	Q53ZR1	FALSE
847	anaphase-promoting complex subunit 1 [Homo sapiens]	gi|12056971	217 kDa	7	3	no	0.36	NP_073153	Q9H1A4	APC1	FALSE
848	protein PRRC2A [Homo sapiens]	gi|314122241	229 kDa	10	4	no	0.33	NP_004629	P48634	PRC2A	FALSE
849	developmentally-regulated GTP-binding protein 1 [Homo sapiens]	gi|4758796	41 kDa	5	2	no	0.33	NP_004138	Q9Y295	DRG1	FALSE
850	integrin alpha-5 precursor [Homo sapiens]	gi|56237029	115 kDa	5	2	no	0.33	NP_002196	P08648	ITA5	FALSE
851	protein DJ-1 [Homo sapiens]	gi|183227678	20 kDa	8	3	no	0.31	NP_001116849	Q99497	PARK7	FALSE
852	protein ERGIC-53 precursor [Homo sapiens]	gi|5031873	58 kDa	9	3	no	0.28	NP_005561	P49257	LMAN1	FALSE
853	nuclear pore complex protein Nup205 [Homo sapiens]	gi|57634534	228 kDa	6	2	no	0.28	NP_055950	Q92621	NU205	FALSE
854	histone acetyltransferase type B catalytic subunit [Homo sapiens]	gi|4504341	50 kDa	3	1	no	0.28	NP_003633	O14929	HAT1	FALSE
855	coatomer subunit zeta-1 isoform 3 [Homo sapiens]	gi|414144872	18 kDa	3	1	no	0.28	NP_001258664	P61923	COPZ1	FALSE
856	DBIRD complex subunit ZNF326 isoform 1 [Homo sapiens]	gi|33946297	66 kDa	3	1	no	0.28	NP_892021	Q5BKZ1	ZN326	FALSE
857	electron transfer flavoprotein-ubiquinone oxidoreductase, mitochondrial isoform 1 precursor [Homo sapiens]	gi|119703746	68 kDa	3	1	no	0.28	NP_004444	Q16134	ETFD	FALSE
858	V-type proton ATPase subunit S1 precursor [Homo sapiens]	gi|17136148	52 kDa	3	1	no	0.28	NP_001174	Q15904	VAS1	FALSE
859	protein disulfide-isomerase A3 precursor [Homo sapiens]	gi|21361657	57 kDa	10	3	no	0.25	NP_005304	P30101	PDIA3	FALSE
860	long-chain-fatty-acid--CoA ligase 4 isoform 2 [Homo sapiens]	gi|12669909	79 kDa	7	2	no	0.24	NP_075266	O60488	ACSL4	FALSE
861	cytoplasmic dynein 1 light intermediate chain 1 [Homo sapiens]	gi|166795297	57 kDa	8	2	no	0.21	NP_057225	Q9Y6G9	DC1L1	FALSE
862	olfactomedin-like protein 2A isoform 1 precursor [Homo sapiens]	gi|116014339	73 kDa	4	1	no	0.21	NP_872293	Q68BL7	OLM2A	FALSE
863	peptidyl-prolyl cis-trans isomerase B precursor [Homo sapiens]	gi|4758950	24 kDa	4	1	no	0.21	NP_000933	P23284	PPIB	FALSE
864	protein arginine N-methyltransferase 5 isoform a [Homo sapiens]	gi|20070220	73 kDa	4	1	no	0.21	NP_006100	O14744	ANM5	FALSE
865	nucleosome assembly protein 1-like 4 [Homo sapiens]	gi|5174613	43 kDa	4	1	no	0.21	NP_005960	Q99733	NP1L4	FALSE
866	puromycin-sensitive aminopeptidase [Homo sapiens]	gi|158937236	103 kDa	4	1	no	0.21	NP_006301	P55786	PSA	FALSE
867	PREDICTED: ATP-dependent RNA helicase DDX42 isoform X1 [Homo sapiens]	gi|578830314	103 kDa	9	2	no	0.19	XP_006721720	Q86XP3	DDX42	FALSE
868	V-type proton ATPase catalytic subunit A [Homo sapiens]	gi|19913424	68 kDa	10	2	no	0.17	NP_001681	P38606	VATA	FALSE
869	protein Red [Homo sapiens]	gi|125988409	66 kDa	5	1	no	0.17	NP_006074	Q13123	RED	FALSE
870	ubiquitin carboxyl-terminal hydrolase 5 isoform 2 [Homo sapiens]	gi|148727247	93 kDa	5	1	no	0.17	NP_003472	P45974	UBP5	FALSE
871	ATP-binding cassette sub-family F member 2 isoform a [Homo sapiens]	gi|27881506	71 kDa	5	1	no	0.17	NP_009120	Q9UG63	ABCF2	FALSE
872	PREDICTED: leucine-rich repeat flightless-interacting protein 1 isoform X1 [Homo sapiens]	gi|530371461	113 kDa	5	1	no	0.17	XP_005246169	No UNIPROT	Unknown	FALSE
873	phosphatidylethanolamine-binding protein 1 preproprotein [Homo sapiens]	gi|4505621	21 kDa	6	1	no	0.14	NP_002558	P30086	PEBP1	FALSE
874	proliferation-associated protein 2G4 [Homo sapiens]	gi|124494254	44 kDa	6	1	no	0.14	NP_006182	Q9UQ80	PA2G4	FALSE
875	cytoplasmic dynein 1 light intermediate chain 2 isoform 1 [Homo sapiens]	gi|5453634	54 kDa	7	1	no	0.12	NP_006132	O43237	DC1L2	FALSE
876	medium-chain specific acyl-CoA dehydrogenase, mitochondrial isoform b precursor [Homo sapiens]	gi|187960098	47 kDa	7	1	no	0.12	NP_001120800	P11310	ACADM	FALSE
877	epidermal growth factor receptor substrate 15 isoform A [Homo sapiens]	gi|4503593	99 kDa	9	0	no	0	NP_001972	P42566	EPS15	FALSE
878	nuclear receptor corepressor 1 isoform 1 [Homo sapiens]	gi|22538461	270 kDa	3	0	no	0	NP_006302	O75376	NCOR1	FALSE
879	PREDICTED: serine/threonine-protein kinase mTOR isoform X1 [Homo sapiens]	gi|530360517	289 kDa	4	0	no	0	XP_005263495	P42345	MTOR	FALSE
880	peptidyl-prolyl cis-trans isomerase FKBP10 precursor [Homo sapiens]	gi|192448443	64 kDa	2	0	no	0	NP_068758	Q96AY3	FKB10	FALSE
881	E3 ubiquitin-protein ligase TRIM32 [Homo sapiens]	gi|153791514	72 kDa	10	0	no	0	NP_001093149	Q13049	TRI32	FALSE
882	plastin-3 isoform 3 [Homo sapiens]	gi|537544624	69 kDa	8	0	no	0	NP_001269266	P13797	PLST	FALSE
883	lanC-like protein 1 [Homo sapiens]	gi|212274337	45 kDa	7	0	no	0	NP_001130046	O43813	LANC1	FALSE
884	moesin [Homo sapiens]	gi|4505257	68 kDa	9	0	no	0	NP_002435	P26038	MOES	FALSE
885	histone H4 [Homo sapiens]	gi|4504301	11 kDa	8	0	no	0	NP_003529	P62805	H4	FALSE
886	E3 ubiquitin-protein ligase HECTD1 [Homo sapiens]	gi|118498337	289 kDa	7	0	no	0	NP_056197	Q9ULT8	HECD1	FALSE
887	glycine--tRNA ligase precursor [Homo sapiens]	gi|116805340	83 kDa	9	0	no	0	NP_002038	P41250	SYG	FALSE
888	PREDICTED: dnaJ homolog subfamily B member 6 isoform X1 [Homo sapiens]	gi|530387208	37 kDa	5	0	no	0	XP_005249572	No UNIPROT	Unknown	FALSE
889	protein phosphatase 1G [Homo sapiens]	gi|29826282	59 kDa	8	0	no	0	NP_817092	O15355	PPM1G	FALSE
890	septin-9 isoform c [Homo sapiens]	gi|116256489	64 kDa	7	0	no	0	NP_006631	Q9UHD8	2014-09-09	FALSE
891	sec1 family domain-containing protein 1 isoform a [Homo sapiens]	gi|33469966	72 kDa	9	0	no	0	NP_057190	Q8WVM8	SCFD1	FALSE
892	alpha-aminoadipic semialdehyde dehydrogenase isoform 1 precursor [Homo sapiens]	gi|188035924	58 kDa	8	0	no	0	NP_001173	P49419	AL7A1	FALSE
893	histone H3.1 [Homo sapiens]	gi|10440560	15 kDa	6	0	no	0	NP_066298	P68431	H31	FALSE
894	cytoplasmic dynein 1 intermediate chain 2 isoform 2 [Homo sapiens]	gi|422398887	70 kDa	6	0	no	0	NP_001258716	Q13409	DC1I2	FALSE
895	PREDICTED: eukaryotic translation initiation factor 4B isoform X2 [Homo sapiens]	gi|578823402	42 kDa	7	0	no	0	XP_006719337	No UNIPROT	Unknown	FALSE
896	nuclear protein localization protein 4 homolog [Homo sapiens]	gi|157426879	68 kDa	5	0	no	0	NP_060391	Q8TAT6	NPL4	FALSE
897	glucose-6-phosphate isomerase isoform 1 [Homo sapiens]	gi|296080693	64 kDa	4	0	no	0	NP_001171651	P06744	G6PI	FALSE
898	phosphatidylinositol 4-kinase alpha isoform 1 [Homo sapiens]	gi|348041302	237 kDa	3	0	no	0	NP_477352	Q4LE69	Q4LE69	FALSE
899	nuclear pore complex protein Nup85 [Homo sapiens]	gi|13376259	75 kDa	4	0	no	0	NP_079120	Q9BW27	NUP85	FALSE
900	mRNA-capping enzyme isoform a [Homo sapiens]	gi|134142828	69 kDa	4	0	no	0	NP_003791	O60942	MCE1	FALSE
901	calreticulin precursor [Homo sapiens]	gi|4757900	48 kDa	3	0	no	0	NP_004334	P27797	CALR	FALSE
902	ezrin [Homo sapiens]	gi|161702986	69 kDa	5	0	no	0	NP_001104547	P15311	EZRI	FALSE
903	neuron navigator 1 isoform 1 [Homo sapiens]	gi|267844811-DECOY	?	2	0	no	0	NP_065176	Q8NEY1	NAV1	FALSE
904	heterogeneous nuclear ribonucleoprotein U-like protein 1 isoform a [Homo sapiens]	gi|21536326	96 kDa	2	0	no	0	NP_008971	Q9BUJ2	HNRL1	FALSE
905	signal recognition particle receptor subunit alpha isoform 2 [Homo sapiens]	gi|295424842	67 kDa	4	0	no	0	NP_001171313	P08240	SRPR	FALSE
906	PREDICTED: activating signal cointegrator 1 complex subunit 3 isoform X1 [Homo sapiens]	gi|578812358	213 kDa	3	0	no	0	XP_006715385	No UNIPROT	Unknown	FALSE
907	pentatricopeptide repeat domain-containing protein 3, mitochondrial precursor [Homo sapiens]	gi|38683855	79 kDa	4	0	no	0	NP_060422	Q96EY7	PTCD3	FALSE
908	GMP synthase [glutamine-hydrolyzing] [Homo sapiens]	gi|4504035	77 kDa	4	0	no	0	NP_003866	P49915	GUAA	FALSE
909	PREDICTED: nucleolysin TIAR isoform X1 [Homo sapiens]	gi|530394259	39 kDa	5	0	no	0	XP_005270165	No UNIPROT	Unknown	FALSE
910	PREDICTED: putative helicase MOV-10 isoform X1 [Homo sapiens]	gi|530362632	114 kDa	3	0	no	0	XP_005270925	Q9HCE1	MOV10	FALSE
911	zinc finger protein 703 [Homo sapiens]	gi|13376611	58 kDa	5	0	no	0	NP_079345	Q9H7S9	ZN703	FALSE
912	adenosine 3'-phospho 5'-phosphosulfate transporter 1 isoform a precursor [Homo sapiens]	gi|30026034	48 kDa	3	0	no	0	NP_835361	Q8TB61	S35B2	FALSE
913	ubiquitin carboxyl-terminal hydrolase isozyme L1 [Homo sapiens]	gi|21361091	25 kDa	4	0	no	0	NP_004172	P09936	UCHL1	FALSE
914	double-stranded RNA-binding protein Staufen homolog 2 isoform e [Homo sapiens]	gi|256418993	53 kDa	4	0	no	0	NP_055208	Q9NUL3	STAU2	FALSE
915	PREDICTED: cleavage and polyadenylation specificity factor subunit 3 isoform X1 [Homo sapiens]	gi|530366931	76 kDa	2	0	no	0	XP_005246224	No UNIPROT	Unknown	FALSE
916	U4/U6 small nuclear ribonucleoprotein Prp4 isoform 1 [Homo sapiens]	gi|24431950	58 kDa	2	0	no	0	NP_004688	O43172	PRP4	FALSE
917	lanosterol synthase isoform 2 [Homo sapiens]	gi|224177556	82 kDa	3	0	no	0	NP_001138908	P48449	ERG7	FALSE
918	bifunctional purine biosynthesis protein PURH [Homo sapiens]	gi|20127454	65 kDa	3	0	no	0	NP_004035	P31939	PUR9	FALSE
919	AT-rich interactive domain-containing protein 1A isoform a [Homo sapiens]	gi|21264565	242 kDa	3	0	no	0	NP_006006	O14497	ARI1A	FALSE
920	NADH dehydrogenase [ubiquinone] 1 alpha subcomplex assembly factor 4 [Homo sapiens]	gi|7661786	20 kDa	2	0	no	0	NP_054884	Q9P032	NDUF4	FALSE
921	CDK5 regulatory subunit-associated protein 3 isoform b [Homo sapiens]	gi|28872792	57 kDa	2	0	no	0	NP_788276	Q96JB5	CK5P3	FALSE
922	PREDICTED: prothymosin alpha-like [Homo sapiens]	gi|113420837	12 kDa	2	0	no	0	XP_001126659	No UNIPROT	Unknown	FALSE
923	xyloside xylosyltransferase 1 [Homo sapiens]	gi|112181295	44 kDa	2	0	no	0	NP_689744	Q8NBI6	XXLT1	FALSE
924	von Willebrand factor A domain-containing protein 8 isoform a precursor [Homo sapiens]	gi|57863271	215 kDa	2	0	no	0	NP_055873	A3KMH1	VWA8	FALSE
925	39S ribosomal protein L37, mitochondrial [Homo sapiens]	gi|22547134	48 kDa	2	0	no	0	NP_057575	Q9BZE1	RM37	FALSE

## Sheet: SC > 10 & Ratio > 10 to INF
				Pooled		Spectral counts	Normalized
	Protein	accession	Mass	Spectral Counts		> 10	SC ratio
S.No			Da	-	+	Significant	+/-	acc	uniprot	short_name	PDZ domain
1	PREDICTED: afadin isoform X4 [Homo sapiens]	gi|530383731	207 kDa	3	99	yes	27.56	XP_005267053	P55196	AFAD	TRUE
2	peripheral plasma membrane protein CASK isoform 1 [Homo sapiens]	gi|186972120	105 kDa	0	104	yes	inf	NP_003679	O14936	CSKP	TRUE
3	PREDICTED: disks large homolog 1 isoform X10 [Homo sapiens]	gi|530375798	97 kDa	0	242	yes	inf	XP_005269355	Q12959	DLG1	TRUE
	PREDICTED: disks large homolog 1 isoform X1 [Homo sapiens]	gi|530375780	103 kDa	0	236	yes	inf	XP_005269346	Q12959	DLG1	TRUE
4	Golgi reassembly-stacking protein 2 isoform 1 [Homo sapiens]	gi|29826294	47 kDa	0	58	yes	inf	NP_056345	Q9H8Y8	GORS2	TRUE
5	PREDICTED: inaD-like protein isoform X1 [Homo sapiens]	gi|530361532	205 kDa	0	250	yes	inf	XP_005270398	No UNIPROT	INADL	TRUE
6	protein lin-7 homolog A [Homo sapiens]	gi|4759306	26 kDa	0	24	yes	inf	NP_004655	O14910	LIN7A	TRUE
7	protein lin-7 homolog C [Homo sapiens]	gi|8922944	22 kDa	4	50	yes	10.44	NP_060832	Q9NUP9	LIN7C	TRUE
8	E3 ubiquitin-protein ligase LNX isoform b precursor [Homo sapiens]	gi|187607071	70 kDa	0	17	yes	inf	NP_116011	Q8TBB1	LNX1	TRUE
9	ligand of Numb protein X 2 [Homo sapiens]	gi|24025688	76 kDa	0	13	yes	inf	NP_699202	Q8N448	LNX2	TRUE
10	PREDICTED: membrane-associated guanylate kinase, WW and PDZ domain-containing protein 1 isoform X1 [Homo sapiens]	gi|530373349	165 kDa	0	110	yes	inf	XP_005265620	No UNIPROT	MAGI1	TRUE
11	membrane-associated guanylate kinase, WW and PDZ domain-containing protein 3 isoform 1 [Homo sapiens]	gi|218505835	163 kDa	0	239	yes	inf	NP_001136254	Q5TCQ9	MAGI3	TRUE
12	PREDICTED: multiple PDZ domain protein isoform X2 [Homo sapiens]	gi|530390233	222 kDa	0	426	yes	inf	XP_005251679	O75970	MPDZ	TRUE
13	MAGUK p55 subfamily member 5 isoform 1 [Homo sapiens]	gi|38570142	77 kDa	0	172	yes	inf	NP_071919	Q8N3R9	MPP5	TRUE
14	PREDICTED: MAGUK p55 subfamily member 6 isoform X3 [Homo sapiens]	gi|578813531	61 kDa	0	24	yes	inf	XP_006715801	Q9NZW5	MPP6	TRUE
15	PREDICTED: MAGUK p55 subfamily member 7 isoform X1 [Homo sapiens]	gi|530391986	66 kDa	0	78	yes	inf	XP_005252424	Q5T2T1	MPP7	TRUE
16	tyrosine-protein phosphatase non-receptor type 13 isoform 1 [Homo sapiens]	gi|18375646	277 kDa	0	177	yes	inf	NP_542414	Q12923	PTN13	TRUE
17	protein scribble homolog isoform b [Homo sapiens]	gi|355390315	175 kDa	4	650	yes	135.71	NP_056171	Q14160	SCRIB	TRUE
18	PREDICTED: syntenin-1 isoform X1 [Homo sapiens]	gi|530388518	35 kDa	0	18	yes	inf	XP_005251337	G5EA09	SDCB1/G5EA09	TRUE
19	alpha-1-syntrophin [Homo sapiens]	gi|4507137	54 kDa	0	20	yes	inf	NP_003089	Q13424	SNTA1	TRUE
20	PREDICTED: beta-1-syntrophin isoform X1 [Homo sapiens]	gi|530389257	69 kDa	1	61	yes	50.94	XP_005251088	No UNIPROT	SNTB1	TRUE
21	beta-2-syntrophin [Homo sapiens]	gi|5803177	58 kDa	0	99	yes	inf	NP_006741	Q13425	SNTB2	TRUE
22	PREDICTED: sorting nexin-27 isoform X1 [Homo sapiens]	gi|530365425	61 kDa	0	135	yes	inf	XP_005245566	Q96L92	SNX27	TRUE
23	PREDICTED: tight junction protein ZO-1 isoform X4 [Homo sapiens]	gi|530406350	197 kDa	0	26	yes	inf	XP_005254676	No UNIPROT	TJP1 / ZO1	TRUE
24	tight junction protein ZO-2 isoform 4 [Homo sapiens]	gi|282165804	130 kDa	0	33	yes	inf	NP_001163886	Q9UDY2	TJP2 / ZO2	TRUE
1	condensin complex subunit 1 [Homo sapiens]	gi|178056552	157 kDa	0	13	yes	inf	NP_055680	Q15021	CND1	FALSE
2	PREDICTED: probable serine carboxypeptidase CPVL isoform X1 [Homo sapiens]	gi|530384848	54 kDa	0	36	yes	inf	XP_005249843	Q9H3G5	CPVL	FALSE
3	alpha-catulin isoform a [Homo sapiens]	gi|4503129	82 kDa	0	29	yes	inf	NP_003789	Q9UBT7	CTNL1	FALSE
4	nucleolar RNA helicase 2 isoform 1 [Homo sapiens]	gi|50659095	87 kDa	0	30	yes	inf	NP_004719	Q9NR30	DDX21	FALSE
5	PREDICTED: dystrophin isoform X3 [Homo sapiens]	gi|578837834	427 kDa	0	70	yes	inf	XP_006724533	No UNIPROT	DMD	FALSE
6	dystrobrevin alpha isoform 11 [Homo sapiens]	gi|312147259	78 kDa	0	90	yes	inf	NP_001185868	Q9Y4J8	DTNA	FALSE
7	dystrobrevin beta isoform 1 [Homo sapiens]	gi|11276069	71 kDa	0	65	yes	inf	NP_068707	O60941	DTNB	FALSE
8	60S ribosomal protein L14 [Homo sapiens]	gi|78000183	23 kDa	0	11	yes	inf	NP_001030168	P50914	RL14	FALSE
9	60S ribosomal protein L27 [Homo sapiens]	gi|4506623	16 kDa	0	11	yes	inf	NP_000979	P61353	RL27	FALSE
10	60S ribosomal protein L6 [Homo sapiens]	gi|16753227	33 kDa	0	12	yes	inf	NP_000961	Q02878	RL6	FALSE
11	60S acidic ribosomal protein P2 [Homo sapiens]	gi|4506671	12 kDa	0	13	yes	inf	NP_000995	P05387	RLA2	FALSE
12	40S ribosomal protein S18 [Homo sapiens]	gi|11968182	18 kDa	0	21	yes	inf	NP_072045	P62269	RS18	FALSE
13	protein transport protein Sec24C [Homo sapiens]	gi|38373669	118 kDa	3	53	yes	14.75	NP_004913	P53992	SC24C	FALSE
14	utrophin [Homo sapiens]	gi|110611228	394 kDa	0	372	yes	inf	NP_009055	P46939	UTRO	FALSE
