# Supplementary material for: MAS C-Terminal Tail Interacting Proteins Identified by Mass Spectrometry- Based Proteomic Approach
Source: PLoS One. 2015 Oct 20;10(10):e0140872. doi: 10.1371/journal.pone.0140872 (PMC4618059; doi:10.1371/journal.pone.0140872)
Supplement: S2 Table — List of all the proteins identified by MS in the elution fractions of resin alone and Ct bound resin from the pull down assay with HL-1 lysates. Data is provided as an excel file along with the spectral counts, normalized spectral ratios, protein accession numbers and additional annotations. (XLSX) [file pone.0140872.s003.xlsx]

## Sheet: Karnik_2221_Table2_Significance
				Pooled		Spectral counts	Normalized
	Protein	accession	Mass	Spectral Counts		> 10	SC ratio
S.No			Da	-	+	Significant	+/-	acc	uniprot	short_name	PDZ domain				Function
1	membrane-associated guanylate kinase, WW and PDZ domain-containing protein 3 isoform 1	gi|226823238	162	0	1057	yes	inf	NP_001152826	G5E8T6	G5E8T6	TRUE				kinase activity;
2	protein scribble homolog	gi|20373163	180	0	823	yes	inf	NP_598850	Q80U72	SCRIB	TRUE				None
3	utrophin	gi|110431378	393	0	549	yes	inf	NP_035812	E9Q6R7	E9Q6R7	FALSE				calcium ion binding; zinc ion binding;
4	peripheral plasma membrane protein CASK	gi|133504495	102	0	476	yes	inf	NP_033936	O70589	CSKP	TRUE				ATP binding; neurexin family protein binding; protein serine/threonine kinase activity;
5	multiple PDZ domain protein	gi|124053457	219	0	460	yes	inf	NP_034950	Q8VBX6	MPDZ	TRUE				None
6	MAGUK p55 subfamily member 7 isoform 1	gi|239051572	66	0	423	yes	inf	NP_001074756	Q8BVD5	MPP7	TRUE				protein complex scaffold; protein domain specific binding; protein heterodimerization activity;
7	sorting nexin-27 isoform 1	gi|126723792	61	0	314	yes	inf	NP_001075953	Q3UHD6	SNX27	TRUE				phosphatidylinositol binding;
8	sortilin-related receptor precursor	gi|110625645	247	0	292	yes	inf	NP_035566	O88307	SORL	FALSE				low-density lipoprotein particle binding;
9	beta-2-syntrophin	gi|6678059	56	0	283	yes	inf	NP_033255	Q61235	SNTB2	TRUE				phospholipid binding;
10	dystrophin	gi|6681203	426	0	269	yes	inf	NP_031894	P11531	DMD	FALSE				calcium ion binding; structural constituent of muscle; zinc ion binding;
11	alpha-1-syntrophin	gi|160333722	53	0	237	yes	inf	NP_033254	A2AKD7	A2AKD7	TRUE				phospholipid binding;
12	MAGUK p55 subfamily member 5	gi|9625023	77	0	152	yes	inf	NP_062525	Q9JLB2	MPP5	TRUE				guanylate kinase activity;
13	disks large homolog 1 isoform 2	gi|356995917	100	0	150	yes	inf	NP_001239362	Q811D0	DLG1	TRUE				phosphatase binding; protein complex scaffold; protein kinase binding;
14	Golgi reassembly-stacking protein 2	gi|224967109	47	0	139	yes	inf	NP_081628	Q99JX3	GORS2	TRUE				None
15	calcium/calmodulin-dependent protein kinase type II subunit gamma isoform 3	gi|85362729	56	0	108	yes	inf	NP_001034228	Q923T9	KCC2G	FALSE				ATP binding; calmodulin-dependent protein kinase activity; protein serine/threonine kinase activity;
16	Sec24 related gene family, member C isoform 1	gi|269954698	119	0	91	yes	inf	NP_766184	Q80U83	Q80U83	FALSE				zinc ion binding;
17	membrane-associated guanylate kinase, WW and PDZ domain-containing protein 1 isoform c	gi|71533173	162	0	89	yes	inf	NP_001025021	Q6RHR9	MAGI1	TRUE				ATP binding;
18	dystrobrevin beta isoform b	gi|247269547	68	0	88	yes	inf	NP_031912	Q8K0N0	Q8K0N0	FALSE				calcium ion binding; zinc ion binding;
19	ligand of Numb protein X 2	gi|165932387	75	0	87	yes	inf	NP_542985	Q91XL2	LNX2	TRUE				PDZ domain binding; zinc ion binding;
20	afadin	gi|145587092	207	0	70	yes	inf	NP_034936	Q9QZQ1	AFAD	TRUE				None
21	tight junction protein ZO-2 isoform 2	gi|160333863	131	0	43	yes	inf	NP_035727	Q9Z0U1	ZO2	TRUE				None
22	60S ribosomal protein L6	gi|84662736	34	0	38	yes	inf	NP_035420	P47911	RL6	FALSE				structural constituent of ribosome;
23	60S ribosomal protein L7	gi|31981515	31	0	36	yes	inf	NP_035421	P14148	RL7	FALSE				DNA binding; mRNA binding; protein homodimerization activity; structural constituent of ribosome;
24	60S ribosomal protein L8	gi|6755358	28	0	33	yes	inf	NP_036183	P62918	RL8	FALSE				rRNA binding; structural constituent of ribosome;
25	60S ribosomal protein L4	gi|30794450	47	0	32	yes	inf	NP_077174	Q9D8E6	RL4	FALSE				structural constituent of ribosome;
26	PREDICTED: 40S ribosomal protein S18-like	gi|309262972	18	0	28	yes	inf	No NCBI	No UNIPROT	None	None				None
27	dystrobrevin alpha isoform 1	gi|46519164	77	0	28	yes	inf	NP_997533	Q8CFR5	Q8CFR5	FALSE				calcium ion binding; zinc ion binding;
28	leucine-rich repeat protein SHOC-2	gi|31543701	65	0	25	yes	inf	NP_062632	O88520	SHOC2	FALSE				protein phosphatase binding;
29	serine/threonine-protein phosphatase PP1-alpha catalytic subunit	gi|13994195	38	0	24	yes	inf	NP_114074	P62137	PP1A	FALSE				metal ion binding; protein serine/threonine phosphatase activity; ribonucleoprotein complex binding;
30	40S ribosomal protein S25	gi|28372479	14	0	24	yes	inf	NP_077228	P62852	RS25	FALSE				structural constituent of ribosome;
31	RNA-binding protein Raly short isoform	gi|213417784	31	0	24	yes	inf	NP_001132983	Q64012	RALY	FALSE				nucleotide binding; RNA binding;
32	E3 ubiquitin-protein ligase LNX isoform 1	gi|227330610	80	0	23	yes	inf	NP_001153049	O70263	LNX1	TRUE				PDZ domain binding; ubiquitin-protein ligase activity; zinc ion binding;
33	delta-sarcoglycan	gi|6755484	32	0	22	yes	inf	NP_036021	P82347	SGCD	FALSE				None
34	calcium/calmodulin-dependent protein kinase type II subunit delta isoform 3	gi|18158420	54	0	20	yes	inf	NP_076302	Q6PHZ2	KCC2D	FALSE				ATP binding; calmodulin-dependent protein kinase activity; protein serine/threonine kinase activity;
35	40S ribosomal protein S15	gi|6677799	17	0	20	yes	inf	NP_033117	P62843	RS15	FALSE				RNA binding; structural constituent of ribosome;
36	40S ribosomal protein S16	gi|158966704	16	0	20	yes	inf	NP_038675	P14131	RS16	FALSE				RNA binding; structural constituent of ribosome;
37	60S ribosomal protein L7a	gi|7305443	30	0	20	yes	inf	NP_038749	P12970	RL7A	FALSE				None
38	PREDICTED: 60S ribosomal protein L27	gi|149262383	16	0	20	yes	inf	No NCBI	No UNIPROT	None	None				None
39	protein transport protein Sec24B	gi|46402179	136	0	20	yes	inf	NP_997092	Q80ZX0	Q80ZX0	FALSE				zinc ion binding;
40	syntenin-1 isoform 2	gi|148277591	32	0	20	yes	inf	NP_058087	O08992	SDCB1	TRUE				interleukin-5 receptor binding;
41	60S acidic ribosomal protein P2	gi|83745120	12	0	18	yes	inf	NP_080296	P99027	RLA2	FALSE				structural constituent of ribosome;
42	60S ribosomal protein L26	gi|6677777	17	0	18	yes	inf	NP_033106	P61255	RL26	FALSE				structural constituent of ribosome;
43	actin-binding LIM protein 1 isoform 1	gi|157057145	97	0	18	yes	inf	NP_848803	Q8K4G5	ABLM1	FALSE				actin binding; zinc ion binding;
44	serine protease HTRA1 precursor	gi|229093139	51	0	17	yes	inf	NP_062510	Q9R118	HTRA1	TRUE				serine-type endopeptidase activity; serine-type peptidase activity;
45	dystroglycan precursor	gi|33859532	97	0	16	yes	inf	NP_034147	Q62165	DAG1	FALSE				calcium ion binding; structural constituent of muscle;
46	lysosomal-associated transmembrane protein 4A	gi|109689716	35	0	16	yes	inf	NP_032666	Q8BG66	Q8BG66	FALSE				None
47	PREDICTED: 40S ribosomal protein S8-like isoform 1	gi|149257598	24	0	16	yes	inf	XP_001474155	P62242	RS8	FALSE				structural constituent of ribosome;
48	disks large homolog 1 isoform 5	gi|356995923	92	0	15	yes	inf	NP_001239365	D3Z3B8	D3Z3B8	TRUE				protein complex scaffold;
49	60S ribosomal protein L10	gi|16418339	25	0	15	yes	inf	NP_443067	Q6ZWV3	RL10	FALSE				structural constituent of ribosome;
50	60S ribosomal protein L23	gi|12584986	15	0	15	yes	inf	NP_075029	P62830	RL23	FALSE				structural constituent of ribosome;
51	MAGUK p55 subfamily member 6 isoform b	gi|257900520	61	0	15	yes	inf	NP_064323	Q9JLB0	MPP6	TRUE				guanylate kinase activity;
52	ras suppressor protein 1	gi|31982028	31	0	15	yes	inf	NP_033131	Q9D031	Q9D031	FALSE				None
53	40S ribosomal protein S14	gi|31981100	16	0	14	yes	inf	NP_065625	P62264	RS14	FALSE				mRNA 5'-UTR binding; RNA binding; structural constituent of ribosome; translation regulator activity;
54	40S ribosomal protein S23	gi|13195604	16	0	14	yes	inf	NP_077137	P62267	RS23	FALSE				structural constituent of ribosome;
55	kinesin-like protein KIF26B	gi|239582737	226	0	14	yes	inf	NP_001155137	Q7TNC6	KI26B	FALSE				ATP binding; microtubule motor activity;
56	PREDICTED: 60S ribosomal protein L13-like	gi|149251177	24	0	14	yes	inf	XP_001474740	No UNIPROT	Unknown	FALSE				ATP binding; microtubule motor activity;
57	26S proteasome non-ATPase regulatory subunit 7	gi|6754724	37	0	13	yes	inf	NP_034947	P26516	PSMD7	FALSE				None
58	GTP-binding protein RAD	gi|114145497	33	0	13	yes	inf	NP_062636	Q6PGA2	Q6PGA2	FALSE				GTP binding; GTPase activity;
59	RNA binding motif protein, X chromosome retrogene	gi|83699420	42	0	13	yes	inf	NP_033059	Q91VM5	RMXL1	FALSE				chromatin binding; core promoter binding; mRNA binding; nucleotide binding;
60	membrane-associated guanylate kinase, WW and PDZ domain-containing protein 1 isoform a	gi|34328051	128	0	12	yes	inf	NP_034497	Q6RHR9	MAGI1	TRUE				ATP binding;
61	60S ribosomal protein L14	gi|13385472	24	0	12	yes	inf	NP_080250	Q9CR57	RL14	FALSE				structural constituent of ribosome;
62	60S ribosomal protein L30	gi|6677783	13	0	12	yes	inf	NP_033109	P62889	RL30	FALSE				structural constituent of ribosome;
63	alpha-catulin	gi|227330565	81	0	12	yes	inf	NP_061231	O88327	CTNL1	FALSE				structural molecule activity;
64	myeloid leukemia factor 1 isoform a	gi|88196767	32	0	12	yes	inf	NP_001034632	Q8JZS2	Q8JZS2	FALSE				None
65	NADH dehydrogenase [ubiquinone] 1 alpha subcomplex subunit 4	gi|33563266	9	0	12	yes	inf	NP_035016	Q62425	NDUA4	FALSE				cytochrome-c oxidase activity;
66	PREDICTED: 60S ribosomal protein L28-like	gi|309265470	16	0	12	yes	inf	XP_003086505	No UNIPROT	Unknown	FALSE				cytochrome-c oxidase activity;
67	starch-binding domain-containing protein 1	gi|30424697	36	0	12	yes	inf	NP_780305	Q8C7E7	STBD1	FALSE				starch binding;
68	vesicular integral-membrane protein VIP36 precursor	gi|34328278	40	0	12	yes	inf	NP_080104	Q9DBH5	LMAN2	FALSE				metal ion binding;
69	60S ribosomal protein L38	gi|12963655	8	0	11	yes	inf	NP_075861	Q9JJI8	RL38	FALSE				structural constituent of ribosome;
70	eukaryotic translation initiation factor 2 subunit 2	gi|14149756	38	0	11	yes	inf	NP_080306	Q99L45	IF2B	FALSE				metal ion binding; translation initiation factor activity;
71	glycerophosphodiester phosphodiesterase domain-containing protein 1	gi|23956140	36	0	11	yes	inf	NP_079914	Q9CRY7	GDPD1	FALSE				glycerophosphodiester phosphodiesterase activity; metal ion binding;
72	MAGUK p55 subfamily member 2	gi|7710062	62	0	11	yes	inf	NP_057904	Q9WV34	MPP2	TRUE				None
73	peptidyl-prolyl cis-trans isomerase C precursor	gi|6679441	23	0	11	yes	inf	NP_032934	P30412	PPIC	FALSE				peptide binding; peptidyl-prolyl cis-trans isomerase activity;
74	protein lin-7 homolog C	gi|6755973	22	2	77	yes	28.21	NP_035829	O88952	LIN7C	TRUE				None
75	protein transport protein Sec23B	gi|31980969	86	2	50	yes	18.32	NP_062761	Q9D662	SC23B	FALSE				zinc ion binding;
76	protein transport protein Sec23A	gi|67906177	86	3	59	yes	14.41	NP_033173	Q01405	SC23A	FALSE				zinc ion binding;
77	40S ribosomal protein S20	gi|13385652	13	2	12	yes	4.4	NP_080423	P60867	RS20	FALSE				RNA binding; structural constituent of ribosome;
78	calmodulin	gi|6680834	17	8	44	yes	4.03	NP_031616	P62204	CALM	FALSE				calcium ion binding;
79	40S ribosomal protein S4, X isoform	gi|6677805	30	10	53	yes	3.88	NP_033120	P62702	RS4X	FALSE				rRNA binding; structural constituent of ribosome;
80	peptidyl-prolyl cis-trans isomerase A	gi|6679439	18	6	26	yes	3.17	NP_032933	P17742	PPIA	FALSE				peptide binding; peptidyl-prolyl cis-trans isomerase activity;
81	PREDICTED: 40S ribosomal protein S12-like	gi|149258592	14	4	17	yes	3.11	XP_001479102	No UNIPROT	Unknown	FALSE				ATP binding; ATP-dependent helicase activity; translation initiation factor activity;
82	eukaryotic initiation factor 4A-I isoform 1	gi|21450625	46	74	277	yes	2.74	NP_659207	P60843	IF4A1	FALSE				ATP binding; ATP-dependent helicase activity; translation initiation factor activity;
83	PREDICTED: nucleophosmin-like	gi|149251776	33	3	11	yes	2.69	XP_001476579	No UNIPROT	Unknown	FALSE				structural constituent of ribosome;
84	40S ribosomal protein S7	gi|6755376	22	17	62	yes	2.67	NP_035430	P62082	RS7	FALSE				structural constituent of ribosome;
85	heterogeneous nuclear ribonucleoprotein A1 isoform a	gi|6754220	34	13	44	yes	2.48	NP_034577	P49312	ROA1	FALSE				nucleotide binding; RNA binding; single-stranded DNA binding;
86	ELAV-like protein 1	gi|31542602	36	7	23	yes	2.41	NP_034615	P70372	ELAV1	FALSE				mRNA 3'-UTR AU-rich region binding; nucleotide binding;
87	enoyl-CoA hydratase, mitochondrial precursor	gi|29789289	31	6	19	yes	2.32	NP_444349	Q8BH95	ECHM	FALSE				enoyl-CoA hydratase activity;
88	eukaryotic translation initiation factor 3 subunit C	gi|22203755	106	7	22	yes	2.3	NP_666312	Q8R1B4	EIF3C	FALSE				translation initiation factor activity;
89	40S ribosomal protein S3a-like [Note: old gi - 149265827]	gi|254553321	30	15	46	yes	2.25	NP_058655	P97351	RS3A	FALSE				structural constituent of ribosome;
90	78 glucose-regulated protein precursor	gi|254540166	72	186	561	yes	2.21	NP_071705	P20029	GRP78	FALSE				ATP binding; misfolded protein binding; ribosome binding;
91	small glutamine-rich tetratricopeptide repeat-containing protein alpha	gi|21313588	34	5	15	yes	2.2	NP_078775	Q8BJU0	SGTA	FALSE				protein heterodimerization activity; protein homodimerization activity;
92	ubiquitin-conjugating enzyme E2 C	gi|21312888	20	5	15	yes	2.2	NP_081061	Q9D1C1	UBE2C	FALSE				ATP binding; ubiquitin-protein ligase activity;
93	60S ribosomal protein L9	gi|14149647	22	6	17	yes	2.08	NP_035422	P51410	RL9	FALSE				rRNA binding; structural constituent of ribosome;
94	eukaryotic translation initiation factor 3 subunit I	gi|9055370	36	5	14	yes	2.05	NP_061269	Q9QZD9	EIF3I	FALSE				translation initiation factor activity;
95	polypyrimidine tract-binding protein 1 isoform 1	gi|116517301	59	8	22	yes	2.01	NP_001070831	Q922I7	Q922I7	FALSE				nucleotide binding; pre-mRNA binding;
96	26S proteasome non-ATPase regulatory subunit 9	gi|119508441	25	4	11	yes	2.01	NP_080276	Q9CR00	PSMD9	TRUE				bHLH transcription factor binding; transcription coactivator activity;
97	eukaryotic translation initiation factor 3 subunit G	gi|31980808	36	4	11	yes	2.01	NP_058572	Q9Z1D1	EIF3G	FALSE				nucleotide binding; translation initiation factor activity;
98	serum deprivation-response protein	gi|20270267	47	11	29	yes	1.93	NP_620080	Q63918	SDPR	FALSE				phosphatidylserine binding;
99	cytochrome c1, heme protein, mitochondrial	gi|13385006	35	5	13	yes	1.9	NP_079843	Q9D0M3	CY1	FALSE				electron carrier activity; heme binding; iron ion binding;
100	dephospho-CoA kinase domain-containing protein	gi|27754054	26	7	18	yes	1.88	NP_080827	Q8BHC4	DCAKD	FALSE				ATP binding; dephospho-CoA kinase activity;
101	developmentally-regulated GTP-binding protein 1	gi|6681225	41	7	18	yes	1.88	NP_031905	P32233	DRG1	FALSE				GTP binding;
102	40S ribosomal protein S9	gi|33504483	23	12	29	yes	1.77	NP_084043	Q6ZWN5	RS9	FALSE				rRNA binding; structural constituent of ribosome; translation regulator activity;
103	proteasome subunit alpha type-7	gi|7106389	28	5	12	yes	1.76	NP_036099	Q9Z2U0	PSA7	FALSE				threonine-type endopeptidase activity;
104	probable ATP-dependent RNA helicase DDX5	gi|83816893	69	18	43	yes	1.75	NP_031866	Q8BTS0	Q8BTS0	FALSE				ATP binding; ATP-dependent RNA helicase activity; pre-mRNA binding; transcription coactivator activity; transcription cofactor activity;
105	40S ribosomal protein S17	gi|6677801	16	13	31	yes	1.75	NP_033118	P63276	RS17	FALSE				structural constituent of ribosome;
106	leucine-rich repeat-containing protein 59	gi|19527026	35	8	19	yes	1.74	NP_598568	Q922Q8	LRC59	FALSE				None
107	vacuolar protein sorting-associated protein 13C	gi|122114537	420	7	16	yes	1.67	NP_796158	Q8BX70	VP13C	FALSE				None
108	stress-70 protein, mitochondrial	gi|162461907	73	114	258	yes	1.66	NP_034611	P38647	GRP75	FALSE				ATP binding;
109	PREDICTED: transcription elongation factor B polypeptide 1-like	gi|149249090	12	9	20	yes	1.63	No NCBI	No UNIPROT	None	None				None
110	methylcrotonoyl-CoA carboxylase subunit alpha, mitochondrial	gi|186700620	79	190	421	yes	1.62	NP_076133	Q99MR8	MCCA	FALSE				ATP binding; biotin carboxylase activity; metal ion binding; methylcrotonoyl-CoA carboxylase activity;
111	non-POU domain-containing octamer-binding protein	gi|357394934	55	5	11	yes	1.61	NP_001239447	Q99K48	NONO	FALSE				DNA binding; nucleotide binding; RNA binding;
112	U5 small nuclear ribonucleoprotein 200 helicase	gi|40018610	245	5	11	yes	1.61	NP_796188	Q6P4T2	U520	FALSE				ATP binding; ATP-dependent RNA helicase activity; nucleic acid binding;
113	emerin	gi|6679641	29	6	13	yes	1.59	NP_031953	O08579	EMD	FALSE				None
114	poly(U)-binding-splicing factor PUF60 isoform c	gi|257196186	54	20	43	yes	1.58	NP_001158072	Q3UEB3	PUF60	FALSE				DNA binding; nucleotide binding; RNA binding;
115	transcription elongation factor B polypeptide 2	gi|13385800	13	8	17	yes	1.56	NP_080581	P62869	ELOB	FALSE				None
116	26S protease regulatory subunit 4	gi|6679501	49	10	21	yes	1.54	NP_032973	P62192	PRS4	FALSE				ATP binding; nucleoside-triphosphatase activity;
117	coatomer subunit epsilon	gi|10946972	35	10	21	yes	1.54	NP_067513	O89079	COPE	FALSE				structural molecule activity;
118	phospholipid hydroperoxide glutathione peroxidase, nuclear isoform 1	gi|90903233	29	10	21	yes	1.54	NP_001032830	O70325	GPX41	FALSE				glutathione peroxidase activity; phospholipid-hydroperoxide glutathione peroxidase activity;
119	serine protease HTRA2, mitochondrial	gi|254281222	49	13	27	yes	1.52	NP_062726	Q9JIY5	HTRA2	TRUE				serine-type endopeptidase activity;
120	microtubule-associated protein 1B	gi|171543853	270	46	94	yes	1.5	NP_032660	P14873	MAP1B	FALSE				cytoskeletal regulatory protein binding; hydrolase activity;
121	heterogeneous nuclear ribonucleoprotein U	gi|160333923	88	49	98	yes	1.47	NP_058085	Q8VEK3	HNRPU	FALSE				ATP binding; DNA binding; RNA binding;
122	epoxide hydrolase 1 precursor	gi|6753762	53	13	26	yes	1.47	NP_034275	Q9D379	HYEP	FALSE				cis-stilbene-oxide hydrolase activity;
123	thioredoxin-like protein 1	gi|31543902	32	12	24	yes	1.47	NP_058072	Q8CDN6	TXNL1	FALSE				electron carrier activity; protein disulfide oxidoreductase activity;
124	cellular tumor antigen p53 isoform a	gi|148747262	43	11	22	yes	1.47	NP_035770	P02340	P53	FALSE				ATP binding; chromatin binding; copper ion binding; damaged DNA binding; double-stranded DNA binding; histone deacetylase regulator activity; p53 binding; RNA polymerase II core promoter proximal region sequence-specific DNA binding transcription factor activity involved in positive regulation of transcription; sequence-specific DNA binding; transcription regulatory region DNA binding;
125	heterogeneous nuclear ribonucleoprotein L	gi|183980004	64	11	22	yes	1.47	NP_796275	Q8R081	HNRPL	FALSE				nucleotide binding; RNA binding; transcription regulatory region DNA binding;
126	DNA replication licensing factor MCM4	gi|255918149	97	9	18	yes	1.47	NP_032591	P49717	MCM4	FALSE				ATP binding; ATP-dependent DNA helicase activity; single-stranded DNA binding;
127	adipocyte plasma membrane-associated protein	gi|21313668	46	8	16	yes	1.47	NP_082253	Q9D7N9	APMAP	FALSE				arylesterase activity; strictosidine synthase activity;
128	proteasome subunit beta type-3	gi|6755202	23	6	12	yes	1.47	NP_036101	Q9R1P1	PSB3	FALSE				endopeptidase activity; threonine-type endopeptidase activity;
129	transcriptional activator protein Pur-beta	gi|6755252	34	6	12	yes	1.47	NP_035351	O35295	PURB	FALSE				double-stranded telomeric DNA binding; mRNA binding; sequence-specific DNA binding transcription factor activity; single-stranded DNA binding; SMAD binding;
130	eukaryotic translation initiation factor 3 subunit A	gi|146219837	162	21	41	yes	1.43	NP_034253	P23116	EIF3A	FALSE				translation initiation factor activity;
131	heterogeneous nuclear ribonucleoproteins C1/C2 isoform 2	gi|283436178	33	10	19	yes	1.39	NP_001164453	Q9Z204	HNRPC	FALSE				mRNA binding; nucleotide binding;
132	cyclin-dependent kinase 1	gi|31542366	34	18	34	yes	1.38	NP_031685	P11440	CDK1	FALSE				ATP binding; cyclin-dependent protein serine/threonine kinase activity; histone kinase activity; RNA polymerase II carboxy-terminal domain kinase activity;
133	GTP-binding protein SAR1b	gi|21313476	22	9	17	yes	1.38	NP_079811	Q9CQC9	SAR1B	FALSE				GTP binding; metal ion binding;
134	myosin light polypeptide 6	gi|33620739	17	7	13	yes	1.36	NP_034990	Q60605	MYL6	FALSE				actin-dependent ATPase activity; calcium ion binding; motor activity; structural constituent of muscle;
135	acetyl-Coenzyme A carboxylase beta precursor	gi|157042798	276	145	267	yes	1.35	NP_598665	E9Q4Z2	E9Q4Z2	FALSE				acetyl-CoA carboxylase activity; ATP binding; biotin carboxylase activity; metal ion binding;
136	AHNAK nucleoprotein isoform 1	gi|61743961	604	33	61	yes	1.35	NP_033773	Q8BRB8	Q8BRB8	TRUE				None
137	nucleolin	gi|84875537	77	19	35	yes	1.35	NP_035010	P09405	NUCL	FALSE				nucleotide binding; RNA binding; telomeric DNA binding;
138	eukaryotic translation initiation factor 2 subunit 1	gi|13385624	36	13	24	yes	1.35	NP_080390	Q6ZWX6	IF2A	FALSE				ribosome binding; translation initiation factor activity;
139	60S ribosomal protein L10a	gi|255003735	25	18	33	yes	1.34	NP_035417	Q5XJF6	Q5XJF6	FALSE				RNA binding; structural constituent of ribosome;
140	peroxiredoxin-6	gi|6671549	25	6	11	yes	1.34	NP_031479	O08709	PRDX6	FALSE				glutathione peroxidase activity; hydrolase activity; peroxidase activity; peroxiredoxin activity;
141	calcyclin-binding protein	gi|33468885	27	6	11	yes	1.34	NP_033916	Q9CXW3	CYBP	FALSE				None
142	enoyl-CoA delta isomerase 1, mitochondrial precursor	gi|31981810	32	25	45	yes	1.32	NP_034153	P42125	ECI1	FALSE				dodecenoyl-CoA delta-isomerase activity;
143	protein NipSnap homolog 2	gi|160298168	33	10	18	yes	1.32	NP_032121	Q7TMG8	Q7TMG8	FALSE				None
144	polymerase I and transcript release factor	gi|6679567	44	18	32	yes	1.3	NP_033012	O54724	PTRF	FALSE				rRNA primary transcript binding;
145	60S ribosomal protein L11	gi|13385408	20	9	16	yes	1.3	NP_080195	Q9CXW4	RL11	FALSE				rRNA binding; structural constituent of ribosome;
146	serine/threonine-protein phosphatase 2A catalytic subunit beta isoform	gi|8394024	36	9	16	yes	1.3	NP_059070	P62715	PP2AB	FALSE				metal ion binding; protein serine/threonine phosphatase activity;
147	PREDICTED: 14-3-3 protein theta-like	gi|309262630	28	8	14	yes	1.28	No NCBI	No UNIPROT	None	None				None
148	ATP-dependent RNA helicase A	gi|150456419	150	21	36	yes	1.26	NP_031868	O70133	DHX9	FALSE				ATP binding; ATP-dependent helicase activity; DNA binding; double-stranded RNA binding;
149	aminoacyl tRNA synthase complex-interacting multifunctional protein 1	gi|126012517	35	14	24	yes	1.26	NP_031952	Q3UZG4	Q3UZG4	FALSE				tRNA binding;
150	2,4-dienoyl-CoA reductase, mitochondrial precursor	gi|13385680	36	7	12	yes	1.26	NP_080448	Q9CQ62	DECR	FALSE				2,4-dienoyl-CoA reductase (NADPH) activity; NADPH binding;
151	histone acetyltransferase type B catalytic subunit	gi|28076885	49	7	12	yes	1.26	NP_080391	Q8BY71	HAT1	FALSE				histone acetyltransferase activity;
152	junctional adhesion molecule A precursor	gi|27734847	32	7	12	yes	1.26	NP_766235	O88792	JAM1	FALSE				None
153	thioredoxin	gi|6755911	12	7	12	yes	1.26	NP_035790	P10639	THIO	FALSE				electron carrier activity; peptide disulfide oxidoreductase activity; protein disulfide oxidoreductase activity;
154	UPF0368 protein Cxorf26 homolog	gi|13385810	22	7	12	yes	1.26	NP_080588	Q9D0B6	PBDC1	FALSE				None
155	succinate dehydrogenase [ubiquinone] iron-sulfur subunit, mitochondrial precursor	gi|34328286	32	10	17	yes	1.25	NP_075863	Q9CQA3	DHSB	FALSE				2 iron, 2 sulfur cluster binding; 3 iron, 4 sulfur cluster binding; 4 iron, 4 sulfur cluster binding; electron carrier activity; metal ion binding; succinate dehydrogenase (ubiquinone) activity; ubiquinone binding;
156	eukaryotic translation initiation factor 2 subunit 3, X-linked	gi|6753738	51	13	22	yes	1.24	NP_036140	Q9Z0N1	IF2G	FALSE				GTP binding; GTPase activity; translation initiation factor activity;
157	cytoplasmic dynein 1 heavy chain 1	gi|134288917	532	56	93	yes	1.22	NP_084514	Q9JHU4	DYHC1	FALSE				ATP binding; ATPase activity; microtubule motor activity;
158	S-phase kinase-associated protein 1	gi|158854016	19	9	15	yes	1.22	NP_035673	Q9WTX5	SKP1	FALSE				ubiquitin-protein ligase activity;
159	acetyl-CoA carboxylase 1	gi|125656173	265	1490	2401	yes	1.18	NP_579938	Q5SWU9	ACACA	FALSE				acetyl-CoA carboxylase activity; ATP binding; biotin carboxylase activity; metal ion binding;
160	vacuolar protein sorting-associated protein 13A	gi|66392160	359	13	21	yes	1.18	NP_766616	Q5H8C4	VP13A	FALSE				None
161	40S ribosomal protein S10	gi|13399310	19	15	24	yes	1.17	NP_080239	P63325	RS10	FALSE				structural constituent of ribosome;
162	electron transfer flavoprotein subunit beta	gi|38142460	28	41	65	yes	1.16	NP_080971	Q9DCW4	ETFB	FALSE				electron carrier activity;
163	ATP synthase subunit d, mitochondrial	gi|21313679	19	12	19	yes	1.16	NP_082138	Q9DCX2	ATP5H	FALSE				hydrogen ion transmembrane transporter activity;
164	GTP-binding protein SAR1a	gi|21703344	22	12	19	yes	1.16	NP_033146	Q99JZ4	Q99JZ4	FALSE				GTP binding;
165	filamin-A	gi|125347376	280	14	22	yes	1.15	NP_034357	Q8BTM8	FLNA	FALSE				actin filament binding; Fc-gamma receptor I complex binding; glycoprotein binding; protein kinase C binding; Rac GTPase binding; signal transducer activity; transcription factor binding;
166	proteasome subunit alpha type-1	gi|33563282	30	7	11	yes	1.15	NP_036095	Q9R1P4	PSA1	FALSE				lipopolysaccharide binding; threonine-type endopeptidase activity;
167	proteasome subunit alpha type-2	gi|134031994	26	7	11	yes	1.15	NP_032970	P49722	PSA2	FALSE				threonine-type endopeptidase activity;
168	peroxiredoxin-4	gi|7948999	31	16	25	yes	1.14	NP_058044	O08807	PRDX4	FALSE				peroxidase activity; peroxiredoxin activity;
169	ubiquitin-40S ribosomal protein S27a precursor	gi|13195690	18	9	14	yes	1.14	NP_077239	P62983	RS27A	FALSE				metal ion binding; structural constituent of ribosome;
170	cysteine-rich protein 2	gi|13195646	23	9	14	yes	1.14	NP_077185	Q9DCT8	CRIP2	FALSE				zinc ion binding;
171	chaperone activity of bc1 complex-like, mitochondrial precursor	gi|70778882	72	13	20	yes	1.13	NP_075830	Q60936	ADCK3	FALSE				ATP binding; protein serine/threonine kinase activity;
172	pyruvate carboxylase, mitochondrial isoform 2	gi|251823978	130	459	698	yes	1.11	NP_032823	G5E8R3	G5E8R3	FALSE				ATP binding; biotin binding; biotin carboxylase activity; DNA binding; metal ion binding; pyruvate carboxylase activity;
173	heat shock cognate 71 protein	gi|31981690	71	179	271	yes	1.11	NP_112442	P63017	HSP7C	FALSE				ATP binding; ATPase activity, coupled;
174	pyruvate dehydrogenase kinase, isozyme 3	gi|21704122	48	24	36	yes	1.1	NP_663605	Q922H2	PDK3	FALSE				ATP binding; protein serine/threonine kinase activity; pyruvate dehydrogenase (acetyl-transferring) kinase activity;
175	ran GTPase-activating protein 1	gi|226051567	64	10	15	yes	1.1	NP_001139646	P46061	RAGP1	FALSE				Ran GTPase activator activity;
176	26S proteasome non-ATPase regulatory subunit 10 isoform 1	gi|31980811	25	8	12	yes	1.1	NP_058579	Q9Z2X2	PSD10	FALSE				None
177	pyrroline-5-carboxylate reductase 3	gi|119508439	29	8	12	yes	1.1	NP_079688	Q9DCC4	P5CR3	FALSE				pyrroline-5-carboxylate reductase activity;
178	PREDICTED: heterogeneous nuclear ribonucleoproteins A2/B1-like	gi|309267107	36	40	59	yes	1.08	XP_001473875	O88569	ROA2	FALSE				nucleotide binding; pre-mRNA intronic binding; single-stranded telomeric DNA binding;
179	heterogeneous nuclear ribonucleoprotein A/B isoform 1	gi|146260280	36	15	22	yes	1.07	NP_001041526	Q20BD0	Q20BD0	FALSE				nucleic acid binding; nucleotide binding;
180	plasminogen activator inhibitor 1 RNA-binding protein isoform 1	gi|165932375	45	15	22	yes	1.07	NP_080090	Q9CY58	PAIRB	FALSE				mRNA 3'-UTR binding;
181	ran-specific GTPase-activating protein	gi|153792001	24	9	13	yes	1.06	NP_035369	P34022	RANG	FALSE				GTPase activator activity;
182	mid1-interacting protein 1	gi|262231835	20	49	70	yes	1.05	NP_001160107	Q9CQ20	M1IP1	FALSE				None
183	4F2 cell-surface antigen heavy chain isoform b	gi|238637279	58	12	17	yes	1.04	NP_032603	P10852	4F2	FALSE				catalytic activity; cation binding; neutral amino acid transmembrane transporter activity;
184	26S protease regulatory subunit 8	gi|7110703	46	32	45	yes	1.03	NP_032976	P62196	PRS8	FALSE				ATP binding; ATPase activity; thyrotropin-releasing hormone receptor binding; transcription factor binding;
185	14-3-3 protein zeta/delta isoform 1	gi|359385696	28	15	21	yes	1.03	NP_001240734	P63101	1433Z	FALSE				protein domain specific binding;
186	GCN1 general control of amino-acid synthesis 1-like 1	gi|112807186	293	15	21	yes	1.03	NP_766307	Q8BIX2	Q8BIX2	FALSE				None
187	60S acidic ribosomal protein P0	gi|6671569	34	47	65	yes	1.01	NP_031501	P14869	RLA0	FALSE				structural constituent of ribosome;
188	eukaryotic translation initiation factor 3 subunit L	gi|51093840	67	21	29	yes	1.01	NP_660121	Q8QZY1	EIF3L	FALSE				translation initiation factor activity;
189	BAG family molecular chaperone regulator 3	gi|115270960	62	16	22	yes	1.01	NP_038891	Q9JLV1	BAG3	FALSE				protein complex binding;
190	ras GTPase-activating protein-binding protein 1	gi|7305075	52	13	18	yes	1.01	NP_038744	P97855	G3BP1	FALSE				ATP binding; DNA binding; endonuclease activity; helicase activity; mRNA binding;
191	syntaxin-12	gi|19527102	31	8	11	yes	1.01	NP_598648	Q9ER00	STX12	FALSE				SNAP receptor activity; SNARE binding;
192	vacuolar protein sorting-associated protein 35	gi|13928670	92	8	11	yes	1.01	NP_075373	Q9EQH3	VPS35	FALSE				None
193	ras-related protein Rab-14	gi|18390323	24	20	27	yes	0.99	NP_080973	Q91V41	RAB14	FALSE				GDP binding; GTP binding; GTPase activity;
194	nuclease-sensitive element-binding protein 1	gi|113205059	36	14	19	yes	0.99	NP_035862	P62960	YBOX1	FALSE				RNA binding; single-stranded DNA binding;
195	lanosterol 14-alpha demethylase	gi|71061451	57	30	40	yes	0.98	NP_064394	Q8K0C4	CP51A	FALSE				electron carrier activity; heme binding; iron ion binding; sterol 14-demethylase activity;
196	60S ribosomal protein L12	gi|160333553	18	18	24	yes	0.98	NP_033102	P35979	RL12	FALSE				RNA binding; structural constituent of ribosome;
197	eukaryotic translation initiation factor 3 subunit F	gi|225637531	38	18	24	yes	0.98	NP_079620	Q9DCH4	EIF3F	FALSE				cysteine-type peptidase activity; translation initiation factor activity;
198	phosphoglycerate mutase 1	gi|114326546	29	12	16	yes	0.98	NP_075907	Q9DBJ1	PGAM1	FALSE				bisphosphoglycerate 2-phosphatase activity; bisphosphoglycerate mutase activity; phosphoglycerate mutase activity;
199	26S proteasome non-ATPase regulatory subunit 14	gi|145966883	35	12	16	yes	0.98	NP_067501	O35593	PSDE	FALSE				endopeptidase activator activity; endopeptidase activity; metal ion binding; metallopeptidase activity; ubiquitin thiolesterase activity;
200	splicing factor, proline- and glutamine-rich	gi|23956214	75	12	16	yes	0.98	NP_076092	Q8VIJ6	SFPQ	FALSE				DNA binding; nucleotide binding; RNA binding;
201	lanosterol synthase	gi|22122469	83	9	12	yes	0.98	NP_666118	Q8BLN5	ERG7	FALSE				lanosterol synthase activity;
202	monocarboxylate transporter 1	gi|6677995	53	9	12	yes	0.98	NP_033222	P53986	MOT1	FALSE				secondary active monocarboxylate transmembrane transporter activity; symporter activity;
203	proteasome subunit alpha type-5	gi|7106387	26	9	12	yes	0.98	NP_036097	Q9Z2U1	PSA5	FALSE				threonine-type endopeptidase activity;
204	ras-related C3 botulinum toxin substrate 1 precursor	gi|45592934	21	13	17	yes	0.96	NP_033033	P63001	RAC1	FALSE				GTP binding; GTPase activity;
205	heterogeneous nuclear ribonucleoprotein M isoform a	gi|21313308	78	51	66	yes	0.95	NP_084080	Q9D0E1	HNRPM	FALSE				nucleotide binding; RNA binding;
206	ATP-dependent RNA helicase DDX3X	gi|6753620	73	48	62	yes	0.95	NP_034158	Q62167	DDX3X	FALSE				ATP binding; ATP-dependent DNA helicase activity; ATP-dependent RNA helicase activity; DNA binding; eukaryotic initiation factor 4E binding; mRNA 5'-UTR binding; poly(A) RNA binding; ribosomal small subunit binding; RNA stem-loop binding; transcription factor binding;
207	glutaminyl-tRNA synthetase isoform 1	gi|269954677	88	10	13	yes	0.95	NP_598555	Q8BML9	Q8BML9	FALSE				ATP binding; glutamine-tRNA ligase activity;
208	dolichyl-diphosphooligosaccharide--protein glycosyltransferase subunit 1 precursor	gi|282398108	69	25	32	yes	0.94	NP_598694	Q91YQ5	RPN1	FALSE				dolichyl-diphosphooligosaccharide-protein glycotransferase activity;
209	transcription intermediary factor 1-beta	gi|170295840	89	25	32	yes	0.94	NP_035718	Q62318	TIF1B	FALSE				DNA binding; protein kinase activity; transcription coactivator activity; transcription corepressor activity; ubiquitin-protein ligase activity; zinc ion binding;
210	succinyl-CoA ligase [ADP/GDP-forming] subunit alpha, mitochondrial precursor	gi|255958286	36	21	27	yes	0.94	NP_063932	Q9WUM5	SUCA	FALSE				ATP citrate synthase activity; cofactor binding; GDP binding; GTP binding; succinate-CoA ligase (ADP-forming) activity; succinate-CoA ligase (GDP-forming) activity;
211	proliferating cell nuclear antigen	gi|7242171	29	19	24	yes	0.93	NP_035175	P17918	PCNA	FALSE				DNA binding; DNA polymerase processivity factor activity;
212	trypsinogen 7 precursor	gi|71043961	26	44	55	yes	0.92	NP_075822	Q9CPN9	Q9CPN9	FALSE				serine-type endopeptidase activity;
213	elongation factor 1-alpha 2	gi|6681273	50	32	40	yes	0.92	NP_031932	P62631	EF1A2	FALSE				GTP binding; GTPase activity; translation elongation factor activity;
214	26S proteasome non-ATPase regulatory subunit 2	gi|19882201	100	28	35	yes	0.92	NP_598862	Q8VDM4	PSMD2	FALSE				enzyme regulator activity;
215	2-methoxy-6-polyprenyl-1,4-benzoquinol methylase, mitochondrial precursor	gi|13385992	37	16	20	yes	0.92	NP_080780	Q9CXI0	COQ5	FALSE				methyltransferase activity;
216	PREDICTED: ATP synthase subunit O, mitochondrial-like	gi|149251053	23	16	20	yes	0.92	XP_001478145	Q9DB20	ATPO	FALSE				drug binding; proton-transporting ATP synthase activity, rotational mechanism; steroid binding;
217	tumor protein D54	gi|31560247	24	16	20	yes	0.92	NP_079758	Q9CYZ2	TPD54	FALSE				None
218	replication factor C subunit 4	gi|21703948	40	12	15	yes	0.92	NP_663455	Q99J62	RFC4	FALSE				ATP binding; DNA binding; nucleoside-triphosphatase activity;
219	S-methyl-5'-thioadenosine phosphorylase	gi|45544618	31	12	15	yes	0.92	NP_077753	Q9CQ65	MTAP	FALSE				phosphorylase activity; S-methyl-5-thioadenosine phosphorylase activity;
220	suppressor of G2 allele of SKP1 homolog	gi|23956176	38	12	15	yes	0.92	NP_080750	Q9CX34	SUGT1	FALSE				None
221	thioredoxin-dependent peroxide reductase, mitochondrial precursor	gi|6680690	28	12	15	yes	0.92	NP_031478	P20108	PRDX3	FALSE				cysteine-type endopeptidase inhibitor activity involved in apoptotic process; peroxidase activity; peroxiredoxin activity;
222	40S ribosomal protein S5	gi|254675270	23	17	21	yes	0.91	NP_033121	P97461	RS5	FALSE				RNA binding; structural constituent of ribosome;
223	ras GTPase-activating-like protein IQGAP1	gi|242332572	189	99	122	yes	0.9	NP_057930	Q9JKF1	IQGA1	FALSE				Ras GTPase activator activity;
224	destrin	gi|9790219	19	13	16	yes	0.9	NP_062745	Q9R0P5	DEST	FALSE				None
225	electron transfer flavoprotein-ubiquinone oxidoreductase, mitochondrial precursor	gi|254588014	68	13	16	yes	0.9	NP_080070	Q921G7	ETFD	FALSE				4 iron, 4 sulfur cluster binding; electron carrier activity; electron-transferring-flavoprotein dehydrogenase activity; metal ion binding; oxidoreductase activity, oxidizing metal ions with flavin as acceptor; ubiquinone binding;
226	glutaredoxin-3	gi|31981269	38	13	16	yes	0.9	NP_075629	Q9CQM9	GLRX3	FALSE				electron carrier activity; iron-sulfur cluster binding; metal ion binding; protein disulfide oxidoreductase activity;
227	glutathione peroxidase 7 precursor	gi|13195626	21	9	11	yes	0.9	NP_077160	Q99LJ6	GPX7	FALSE				glutathione peroxidase activity;
228	glycogen phosphorylase, brain form	gi|24418919	97	43	52	yes	0.89	NP_722476	Q8CI94	PYGB	FALSE				glycogen phosphorylase activity; pyridoxal phosphate binding;
229	heterogeneous nuclear ribonucleoprotein K	gi|13384620	51	41	50	yes	0.89	NP_079555	P61979	HNRPK	FALSE				RNA binding; RNA polymerase II core promoter proximal region sequence-specific DNA binding; RNA polymerase II core promoter proximal region sequence-specific DNA binding transcription factor activity involved in positive regulation of transcription;
230	26S proteasome non-ATPase regulatory subunit 6	gi|46049022	46	23	28	yes	0.89	NP_079826	Q99JI4	PSMD6	FALSE				None
231	B-cell receptor-associated protein 31	gi|31981310	28	23	28	yes	0.89	NP_036190	Q61335	BAP31	FALSE				None
232	DNA-directed RNA polymerase II subunit RPB3	gi|29336059	31	10	12	yes	0.88	NP_033116	Q99M46	Q99M46	FALSE				DNA binding; DNA-directed RNA polymerase activity;
233	proteasome activator complex subunit 1	gi|6755212	29	10	12	yes	0.88	NP_035319	P97371	PSME1	FALSE				endopeptidase activator activity;
234	proteasome subunit beta type-4 precursor	gi|254540082	29	10	12	yes	0.88	NP_032971	P99026	PSB4	FALSE				lipopolysaccharide binding; threonine-type endopeptidase activity;
235	bifunctional methylenetetrahydrofolate dehydrogenase/cyclohydrolase, mitochondrial precursor	gi|6678952	38	22	26	yes	0.87	NP_032664	P18155	MTDC	FALSE				magnesium ion binding; methenyltetrahydrofolate cyclohydrolase activity; methylenetetrahydrofolate dehydrogenase (NAD+) activity; methylenetetrahydrofolate dehydrogenase (NADP+) activity; phosphate ion binding;
236	lon protease homolog, mitochondrial precursor	gi|116089322	106	22	26	yes	0.87	NP_083058	Q8CGK3	LONM	FALSE				ADP binding; ATP binding; ATP-dependent peptidase activity; G-quadruplex DNA binding; mitochondrial light strand promoter anti-sense binding; sequence-specific DNA binding; serine-type endopeptidase activity; single-stranded DNA binding; single-stranded RNA binding;
237	40S ribosomal protein S11	gi|21426889	18	11	13	yes	0.87	NP_038753	P62281	RS11	FALSE				rRNA binding; structural constituent of ribosome;
238	glutathione peroxidase 3 isoform 1 precursor	gi|145275179	28	11	13	yes	0.87	No NCBI	No UNIPROT	None	None				None
239	propionyl-CoA carboxylase beta chain, mitochondrial precursor	gi|13385310	58	271	317	yes	0.86	NP_080111	Q99MN9	PCCB	FALSE				ATP binding; propionyl-CoA carboxylase activity;
240	stomatin-like protein 2	gi|12963591	38	18	21	yes	0.85	NP_075720	Q99JB2	STML2	FALSE				cardiolipin binding;
241	phosphatidylethanolamine-binding protein 1	gi|84794552	21	12	14	yes	0.85	NP_061346	P70296	PEBP1	FALSE				ATP binding; lipid binding; serine-type endopeptidase inhibitor activity;
242	40S ribosomal protein S3	gi|6755372	27	67	76	yes	0.83	NP_036182	P62908	RS3	FALSE				RNA binding; structural constituent of ribosome;
243	26S protease regulatory subunit 10B	gi|27754103	44	38	43	yes	0.83	NP_080235	P62334	PRS10	FALSE				ATP binding; nucleoside-triphosphatase activity;
244	EH domain-containing protein 1	gi|7106303	61	23	26	yes	0.83	NP_034249	Q9WVK4	EHD1	FALSE				ATP binding; calcium ion binding; GTP binding; GTPase activity;
245	bifunctional UDP-N-acetylglucosamine 2-epimerase/N-acetylmannosamine kinase isoform 2	gi|237681189	83	15	17	yes	0.83	NP_056643	Q91WG8	GLCNE	FALSE				ATP binding; catalytic activity; hydrolase activity; metal ion binding; N-acylmannosamine kinase activity; UDP-N-acetylglucosamine 2-epimerase activity;
246	filamin-C	gi|124487139	291	76	85	yes	0.82	NP_001074654	Q8VHX6	FLNC	FALSE				actin binding;
247	NADH-cytochrome b5 reductase 3	gi|19745150	34	24	27	yes	0.82	NP_084063	Q9DCN2	NB5R3	FALSE				ADP binding; AMP binding; cytochrome-b5 reductase activity, acting on NAD(P)H; FAD binding; NAD binding;
248	dihydropyrimidinase-related protein 2	gi|40254595	62	17	19	yes	0.82	NP_034085	O08553	DPYL2	FALSE				hydrolase activity, acting on carbon-nitrogen (but not peptide) bonds, in cyclic amides;
249	alpha-crystallin B chain	gi|6753530	20	56	62	yes	0.81	NP_034094	P23927	CRYAB	FALSE				metal ion binding; protein homodimerization activity; structural constituent of eye lens;
250	BAG family molecular chaperone regulator 2	gi|21703784	23	20	22	yes	0.81	NP_663367	Q91YN9	BAG2	FALSE				None
251	carnitine O-palmitoyltransferase 2, mitochondrial precursor	gi|162138915	74	20	22	yes	0.81	NP_034079	P52825	CPT2	FALSE				carnitine O-palmitoyltransferase activity;
252	integrin alpha-5 preproprotein	gi|225903442	115	19	21	yes	0.81	NP_034707	P11688	ITA5	FALSE				metal ion binding;
253	ras-related protein Rab-18	gi|30841008	23	10	11	yes	0.81	NP_851415	P35293	RAB18	FALSE				GDP binding; GTP binding;
254	stromal cell-derived factor 2-like protein 1 precursor	gi|11612505	24	10	11	yes	0.81	NP_071719	Q9ESP1	SDF2L	FALSE				None
255	trifunctional enzyme subunit beta, mitochondrial precursor	gi|21704100	51	102	112	yes	0.8	NP_663533	Q99JY0	ECHB	FALSE				3-hydroxyacyl-CoA dehydrogenase activity; acetyl-CoA C-acyltransferase activity; enoyl-CoA hydratase activity; fatty-acyl-CoA binding; long-chain-3-hydroxyacyl-CoA dehydrogenase activity; long-chain-enoyl-CoA hydratase activity; NAD binding;
256	carbonyl reductase [NADPH] 1	gi|113680352	31	11	12	yes	0.8	NP_031646	P48758	CBR1	FALSE				15-hydroxyprostaglandin dehydrogenase (NADP+) activity; carbonyl reductase (NADPH) activity; prostaglandin-E2 9-reductase activity;
257	protein disulfide-isomerase A6 precursor	gi|58037267	49	11	12	yes	0.8	NP_082235	Q922R8	PDIA6	FALSE				electron carrier activity; protein disulfide isomerase activity; protein disulfide oxidoreductase activity;
258	membrane-associated progesterone receptor component 1	gi|31980806	22	11	12	yes	0.8	NP_058063	O55022	PGRC1	FALSE				heme binding; steroid binding;
259	thiosulfate sulfurtransferase	gi|6678449	33	11	12	yes	0.8	NP_033463	P52196	THTR	FALSE				5S rRNA binding; thiosulfate sulfurtransferase activity;
260	PREDICTED: glyceraldehyde-3-phosphate dehydrogenase-like isoform 2	gi|149273202	36	196	211	yes	0.79	XP_001476757	P16858	G3P	FALSE				glyceraldehyde-3-phosphate dehydrogenase (NAD+) (phosphorylating) activity; microtubule binding; NAD binding; NADP binding; peptidyl-cysteine S-nitrosylase activity;
261	ATP synthase subunit gamma, mitochondrial isoform a	gi|163838641	33	25	27	yes	0.79	NP_065640	Q91VR2	ATPG	FALSE				proton-transporting ATP synthase activity, rotational mechanism; proton-transporting ATPase activity, rotational mechanism;
262	ras-related protein Rab-5C	gi|113866024	23	13	14	yes	0.79	NP_077776	P35278	RAB5C	FALSE				GDP binding; GTP binding; GTPase activity;
263	lysosome-associated membrane glycoprotein 2 isoform 2 precursor	gi|31543108	46	13	14	yes	0.79	NP_034815	P17047	LAMP2	FALSE				None
264	26S protease regulatory subunit 7	gi|33859604	53	17	18	yes	0.78	NP_035318	Q8BVQ9	Q8BVQ9	FALSE				ATP binding; ATPase activity;
265	replication factor C subunit 5	gi|110625924	38	17	18	yes	0.78	NP_082404	Q9D0F6	RFC5	FALSE				ATP binding; DNA binding; nucleoside-triphosphatase activity;
266	RNA-binding protein with multiple splicing isoform 3	gi|111185959	24	14	15	yes	0.78	NP_001036140	Q9WVB0	RBPMS	FALSE				nucleotide binding; poly(A) RNA binding; transcription coactivator activity;
267	acetyl-CoA acetyltransferase, mitochondrial precursor	gi|21450129	45	116	122	yes	0.77	NP_659033	Q8QZT1	THIL	FALSE				acetyl-CoA C-acetyltransferase activity; coenzyme binding; metal ion binding;
268	sterol-4-alpha-carboxylate 3-dehydrogenase, decarboxylating	gi|31982437	41	21	22	yes	0.77	NP_035071	Q9R1J0	NSDHL	FALSE				3-beta-hydroxy-delta5-steroid dehydrogenase activity; sterol-4-alpha-carboxylate 3-dehydrogenase (decarboxylating) activity;
269	elongation factor 1-delta isoform b	gi|54287684	31	20	21	yes	0.77	NP_075729	P57776	EF1D	FALSE				DNA binding; signal transducer activity; translation elongation factor activity;
270	PREDICTED: cofilin-1-like	gi|149255823	19	19	20	yes	0.77	No NCBI	No UNIPROT	None	None				None
271	far upstream element-binding protein 2	gi|163954948	77	18	19	yes	0.77	NP_034743	Q3U0V1	FUBP2	FALSE				DNA binding; RNA binding;
272	cytochrome b5 type B precursor	gi|31542438	16	18	19	yes	0.77	NP_079834	Q9CQX2	CYB5B	FALSE				enzyme activator activity; heme binding; metal ion binding;
273	fatty acid synthase	gi|93102409	272	157	163	yes	0.76	NP_032014	P19096	FAS	FALSE				3-hydroxyoctanoyl-[acyl-carrier-protein] dehydratase activity; 3-hydroxypalmitoyl-[acyl-carrier-protein] dehydratase activity; 3-oxoacyl-[acyl-carrier-protein] reductase (NADPH) activity; 3-oxoacyl-[acyl-carrier-protein] synthase activity; [acyl-carrier-protein] S-acetyltransferase activity; [acyl-carrier-protein] S-malonyltransferase activity; drug binding; enoyl-[acyl-carrier-protein] reductase…
274	dynamin-like 120 protein, mitochondrial isoform 2 precursor	gi|19526960	111	25	26	yes	0.76	NP_598513	P58281	OPA1	FALSE				GTP binding; GTPase activity;
275	neutral cholesterol ester hydrolase 1	gi|30520239	46	25	26	yes	0.76	NP_848887	Q8BLF1	NCEH1	FALSE				carboxylesterase activity; phosphate ion binding; serine hydrolase activity;
276	coatomer subunit alpha	gi|226823359	138	24	25	yes	0.76	NP_034068	Q8CIE6	COPA	FALSE				structural molecule activity;
277	elongation factor 1-alpha 1	gi|126032329	50	274	280	yes	0.75	NP_034236	P10126	EF1A1	FALSE				GTP binding; GTPase activity; translation elongation factor activity;
278	peroxiredoxin-1	gi|6754976	22	105	107	yes	0.75	NP_035164	P35700	PRDX1	FALSE				heme binding; thioredoxin peroxidase activity;
279	PREDICTED: envelope glycoprotein-like	gi|309267084	76	37	38	yes	0.75	No NCBI	No UNIPROT	None	None				None
280	serpin H1 precursor	gi|161353502	47	390	396	yes	0.74	NP_033955	P19324	SERPH	FALSE				serine-type endopeptidase inhibitor activity; unfolded protein binding;
281	tubulin beta-5 chain	gi|7106439	50	196	197	yes	0.74	NP_035785	P99024	TBB5	FALSE				GTP binding; GTPase activity; structural constituent of cytoskeleton;
282	60 heat shock protein, mitochondrial	gi|183396771	61	498	497	yes	0.73	NP_034607	P63038	CH60	FALSE				ATP binding; lipopolysaccharide binding;
283	delta-1-pyrroline-5-carboxylate synthase isoform 1	gi|255958292	87	47	47	yes	0.73	NP_062672	Q9Z110	P5CS	FALSE				ATP binding; glutamate 5-kinase activity; glutamate-5-semialdehyde dehydrogenase activity;
284	dnaJ homolog subfamily B member 11 precursor	gi|299890784	41	42	42	yes	0.73	NP_001177734	Q99KV1	DJB11	FALSE				unfolded protein binding;
285	pyrroline-5-carboxylate reductase 2	gi|19526878	34	32	32	yes	0.73	NP_598466	Q922Q4	P5CR2	FALSE				pyrroline-5-carboxylate reductase activity;
286	EH domain-containing protein 4	gi|31981592	61	29	29	yes	0.73	NP_598599	Q9EQP2	EHD4	FALSE				ATP binding; calcium ion binding; GTP binding; GTPase activity;
287	coatomer subunit delta	gi|148747410	57	26	26	yes	0.73	NP_666097	Q5XJY5	COPD	FALSE				None
288	peroxiredoxin-2	gi|148747558	22	24	24	yes	0.73	NP_035693	Q61171	PRDX2	FALSE				selenium binding; thioredoxin peroxidase activity;
289	succinyl-CoA ligase [ADP-forming] subunit beta, mitochondrial precursor	gi|46849708	50	21	21	yes	0.73	NP_035636	Q9Z2I9	SUCB1	FALSE				ATP binding; metal ion binding; succinate-CoA ligase (ADP-forming) activity; succinate-CoA ligase activity;
290	very long-chain specific acyl-CoA dehydrogenase, mitochondrial precursor	gi|23956084	71	18	18	yes	0.73	NP_059062	P50544	ACADV	FALSE				acyl-CoA dehydrogenase activity; flavin adenine dinucleotide binding;
291	nuclear migration protein nudC	gi|6754910	38	17	17	yes	0.73	NP_035078	O35685	NUDC	FALSE				None
292	S-adenosylmethionine synthase isoform type-2	gi|21704144	44	17	17	yes	0.73	NP_663544	Q3THS6	METK2	FALSE				ATP binding; metal ion binding; methionine adenosyltransferase activity;
293	rho GTPase-activating protein 1 isoform 2	gi|225543420	50	16	16	yes	0.73	NP_666236	Q5FWK3	RHG01	FALSE				Rac GTPase activator activity;
294	DNA replication licensing factor MCM2	gi|172088119	102	14	14	yes	0.73	NP_032590	P97310	MCM2	FALSE				ATP binding; DNA helicase activity; DNA replication origin binding; histone binding; metal ion binding;
295	tRNA-splicing ligase RtcB homolog	gi|21703842	55	13	13	yes	0.73	NP_663397	Q99LF4	RTCB	FALSE				ATP binding; metal ion binding; RNA ligase (ATP) activity;
296	ADP/ATP translocase 2	gi|22094075	33	12	12	yes	0.73	NP_031477	P51881	ADT2	FALSE				transporter activity;
297	apoptosis regulator BAX	gi|6680770	21	12	12	yes	0.73	NP_031553	Q07813	BAX	FALSE				channel activity; lipid binding; protein homodimerization activity;
298	ras-related protein Ral-B precursor	gi|11612509	23	11	11	yes	0.73	NP_071722	Q9JIW9	RALB	FALSE				GTP binding; GTPase activity;
299	ruvB-like 2	gi|6755382	51	69	68	yes	0.72	NP_035434	Q9WTM5	RUVB2	FALSE				ATP binding; ATP-dependent 5'-3' DNA helicase activity; damaged DNA binding;
300	DNA damage-binding protein 1	gi|7657011	127	50	49	yes	0.72	NP_056550	Q3U1J4	DDB1	FALSE				DNA binding;
301	clathrin heavy chain 1	gi|51491845	192	124	120	yes	0.71	NP_001003908	Q68FD5	CLH1	FALSE				structural molecule activity;
302	bifunctional aminoacyl-tRNA synthetase	gi|82617575	170	100	97	yes	0.71	NP_084011	Q8CGC7	SYEP	FALSE				ATP binding; glutamate-tRNA ligase activity; proline-tRNA ligase activity; RNA stem-loop binding;
303	26S protease regulatory subunit 6A	gi|228008337	50	59	57	yes	0.71	NP_032974	O88685	PRS6A	FALSE				ATP binding; nucleoside-triphosphatase activity;
304	aspartyl-tRNA synthetase, cytoplasmic isoform 1	gi|211065507	57	57	55	yes	0.71	NP_803228	Q922B2	SYDC	FALSE				aspartate-tRNA ligase activity; ATP binding; nucleic acid binding;
305	dnaJ homolog subfamily C member 3 precursor	gi|31542563	57	41	40	yes	0.71	NP_032955	Q91YW3	DNJC3	FALSE				misfolded protein binding; protein kinase inhibitor activity;
306	isocitrate dehydrogenase [NADP], mitochondrial precursor	gi|225579033	51	92	88	yes	0.7	NP_766599	P54071	IDHP	FALSE				isocitrate dehydrogenase (NADP+) activity; magnesium ion binding; NAD binding;
307	pyruvate dehydrogenase E1 component subunit beta, mitochondrial precursor	gi|18152793	39	92	88	yes	0.7	NP_077183	Q9D051	ODPB	FALSE				pyruvate dehydrogenase (acetyl-transferring) activity; pyruvate dehydrogenase activity;
308	T-complex protein 1 subunit delta	gi|6753322	58	63	60	yes	0.7	NP_033967	P80315	TCPD	FALSE				ATP binding;
309	poly(rC)-binding protein 1	gi|6754994	37	53	51	yes	0.7	NP_035995	P60335	PCBP1	FALSE				RNA binding; single-stranded DNA binding; translation activator activity;
310	glycyl-tRNA synthetase	gi|93102417	82	46	44	yes	0.7	NP_851009	Q9CZD3	SYG	FALSE				ATP binding; glycine-tRNA ligase activity; protein dimerization activity;
311	26S proteasome non-ATPase regulatory subunit 3	gi|19705424	61	25	24	yes	0.7	NP_033465	P14685	PSMD3	FALSE				enzyme regulator activity;
312	valyl-tRNA synthetase	gi|255069795	140	21	20	yes	0.7	NP_035820	Q9Z1Q9	SYVC	FALSE				aminoacyl-tRNA editing activity; ATP binding; valine-tRNA ligase activity;
313	trifunctional enzyme subunit alpha, mitochondrial precursor	gi|33859811	83	155	145	yes	0.69	NP_849209	Q8BMS1	ECHA	FALSE				3-hydroxyacyl-CoA dehydrogenase activity; acetyl-CoA C-acyltransferase activity; enoyl-CoA hydratase activity; fatty-acyl-CoA binding; long-chain-3-hydroxyacyl-CoA dehydrogenase activity; long-chain-enoyl-CoA hydratase activity; NAD binding;
314	hypoxia up-regulated protein 1 precursor	gi|157951706	111	147	138	yes	0.69	NP_067370	Q9JKR6	HYOU1	FALSE				ATP binding;
315	talin-1	gi|227116327	270	48	45	yes	0.69	NP_035732	P26039	TLN1	FALSE				structural constituent of cytoskeleton;
316	cytochrome b-c1 complex subunit 2, mitochondrial precursor	gi|22267442	48	35	33	yes	0.69	NP_080175	Q9DB77	QCR2	FALSE				metal ion binding; metalloendopeptidase activity;
317	26S proteasome non-ATPase regulatory subunit 8	gi|156713423	40	16	15	yes	0.69	NP_080821	Q9CX56	PSMD8	FALSE				None
318	rho GDP-dissociation inhibitor 1	gi|31982030	23	16	15	yes	0.69	NP_598557	Q99PT1	GDIR1	FALSE				GTPase activator activity; Rho GDP-dissociation inhibitor activity;
319	heat shock protein HSP 90-beta	gi|40556608	83	377	351	yes	0.68	NP_032328	P11499	HS90B	FALSE				ATP binding; CTP binding; dATP binding; GTP binding; nitric-oxide synthase regulator activity; TPR domain binding; UTP binding;
320	calnexin precursor	gi|6671664	67	102	95	yes	0.68	NP_031623	P35564	CALX	FALSE				calcium ion binding;
321	ruvB-like 1	gi|9790083	50	65	60	yes	0.68	NP_062659	P60122	RUVB1	FALSE				ATP binding; ATP-dependent 5'-3' DNA helicase activity;
322	heterogeneous nuclear ribonucleoprotein F	gi|19527048	46	39	36	yes	0.68	NP_598595	Q9Z2X1	HNRPF	FALSE				nucleotide binding; single-stranded RNA binding;
323	dnaJ homolog subfamily A member 2	gi|9789937	46	29	27	yes	0.68	NP_062768	Q9QYJ0	DNJA2	FALSE				ATP binding; metal ion binding;
324	dihydrolipoyllysine-residue succinyltransferase component of 2-oxoglutarate dehydrogenase complex, mitochondrial	gi|21313536	49	27	25	yes	0.68	NP_084501	Q9D2G2	ODO2	FALSE				dihydrolipoyllysine-residue succinyltransferase activity;
325	redox-regulatory protein PAMM	gi|27229101	24	27	25	yes	0.68	NP_081740	Q9CYH2	F213A	FALSE				antioxidant activity;
326	protein-L-isoaspartate(D-aspartate) O-methyltransferase	gi|226530884	30	210	193	yes	0.67	NP_032812	Q8BPI6	Q8BPI6	FALSE				protein-L-isoaspartate (D-aspartate) O-methyltransferase activity;
327	protein disulfide-isomerase A3 precursor	gi|112293264	57	182	166	yes	0.67	NP_031978	P27773	PDIA3	FALSE				electron carrier activity; protein disulfide isomerase activity; protein disulfide oxidoreductase activity;
328	3-hydroxyacyl-CoA dehydrogenase type-2	gi|61888838	27	79	72	yes	0.67	NP_058043	Q99N15	Q99N15	FALSE				3-hydroxyacyl-CoA dehydrogenase activity;
329	T-complex protein 1 subunit gamma	gi|6753320	61	77	70	yes	0.67	NP_033966	P80318	TCPG	FALSE				ATP binding;
330	L-lactate dehydrogenase A chain isoform 1	gi|6754524	36	72	66	yes	0.67	NP_034829	P06151	LDHA	FALSE				L-lactate dehydrogenase activity;
331	serine/threonine-protein phosphatase 2A 65 regulatory subunit A alpha isoform	gi|8394027	65	35	32	yes	0.67	NP_058587	Q76MZ3	2AAA	FALSE				antigen binding; protein serine/threonine phosphatase activity;
332	tubulin beta-4B chain	gi|22165384	50	25	23	yes	0.67	NP_666228	P68372	TBB4B	FALSE				GTP binding; GTPase activity; structural constituent of cytoskeleton;
333	UPF0554 protein C2orf43 homolog isoform 3	gi|268370116	31	25	23	yes	0.67	NP_001161240	No UNIPROT	Unknown	FALSE				GTP binding; GTPase activity; structural constituent of cytoskeleton;
334	protein-L-isoaspartate O-methyltransferase domain-containing protein 1	gi|33942104	41	22	20	yes	0.67	NP_898849	P59913	PCMD1	FALSE				protein-L-isoaspartate (D-aspartate) O-methyltransferase activity;
335	histone-binding protein RBBP7	gi|157909799	48	12	11	yes	0.67	NP_033057	Q60973	RBBP7	FALSE				None
336	myosin regulatory light polypeptide 9	gi|198278553	20	11	10	yes	0.67	NP_742116	Q9CQ19	MYL9	FALSE				calcium ion binding;
337	matrin-3	gi|25141233	95	11	10	yes	0.67	NP_034901	Q8K310	MATR3	FALSE				nucleotide binding; RNA binding; zinc ion binding;
338	actin, aortic smooth muscle	gi|6671507	42	356	322	yes	0.66	NP_031418	P62737	ACTA	FALSE				ATP binding;
339	triosephosphate isomerase	gi|226958349	32	52	47	yes	0.66	NP_033441	P17751	TPIS	FALSE				triose-phosphate isomerase activity;
340	protein arginine N-methyltransferase 1 isoform 2	gi|357197158	41	42	38	yes	0.66	NP_001239405	Q9JIF0	ANM1	FALSE				[cytochrome c]-arginine N-methyltransferase activity; histone methyltransferase activity (H4-R3 specific); protein-arginine omega-N asymmetric methyltransferase activity; protein-arginine omega-N monomethyltransferase activity; snoRNP binding;
341	D-3-phosphoglycerate dehydrogenase	gi|52353955	57	38	34	yes	0.66	NP_058662	Q61753	SERA	FALSE				NAD binding; phosphoglycerate dehydrogenase activity;
342	26S proteasome non-ATPase regulatory subunit 11	gi|134053905	47	32	29	yes	0.66	NP_848731	Q8BG32	PSD11	FALSE				None
343	mitochondrial import inner membrane translocase subunit TIM50 precursor	gi|22094989	40	21	19	yes	0.66	NP_079892	Q9D880	TIM50	FALSE				interleukin-2 receptor binding; protein serine/threonine phosphatase activity; protein tyrosine phosphatase activity; ribonucleoprotein complex binding;
344	isoleucyl-tRNA synthetase, mitochondrial precursor	gi|38490690	113	20	18	yes	0.66	NP_941055	Q8BIJ6	SYIM	FALSE				aminoacyl-tRNA editing activity; ATP binding; isoleucine-tRNA ligase activity;
345	lysosome membrane protein 2 precursor	gi|6680878	54	19	17	yes	0.66	NP_031670	O35114	SCRB2	FALSE				receptor activity;
346	heat shock protein beta-1	gi|158937312	23	261	230	yes	0.65	NP_038588	P14602	HSPB1	FALSE				protein kinase C binding; protein kinase C inhibitor activity; ubiquitin binding;
347	UDP-glucose:glycoprotein glucosyltransferase 1 precursor	gi|236466498	176	87	77	yes	0.65	NP_942602	Q6P5E4	UGGG1	FALSE				UDP-glucose:glycoprotein glucosyltransferase activity; unfolded protein binding;
348	myosin light chain 4	gi|31981605	21	84	75	yes	0.65	NP_034988	Q9CZ19	Q9CZ19	FALSE				calcium ion binding;
349	T-complex protein 1 subunit alpha	gi|110625624	60	83	74	yes	0.65	NP_038714	P11983	TCPA	FALSE				ATP binding;
350	DNA replication licensing factor MCM3	gi|33859484	92	68	60	yes	0.65	NP_032589	P25206	MCM3	FALSE				ATP binding; DNA binding; DNA helicase activity;
351	electron transfer flavoprotein subunit alpha, mitochondrial precursor	gi|227500281	35	62	55	yes	0.65	NP_663590	Q99LC5	ETFA	FALSE				electron carrier activity; flavin adenine dinucleotide binding; oxidoreductase activity;
352	aspartate aminotransferase, mitochondrial	gi|6754036	47	26	23	yes	0.65	NP_034455	P05202	AATM	FALSE				kynurenine-oxoglutarate transaminase activity; L-aspartate:2-oxoglutarate aminotransferase activity; L-phenylalanine:2-oxoglutarate aminotransferase activity; pyridoxal phosphate binding;
353	glycerol-3-phosphate dehydrogenase, mitochondrial precursor	gi|224922803	81	18	16	yes	0.65	NP_034404	Q64521	GPDM	FALSE				calcium ion binding; sn-glycerol-3-phosphate:ubiquinone-8 oxidoreductase activity;
354	vesicle-fusing ATPase	gi|31543349	83	18	16	yes	0.65	NP_032766	P46460	NSF	FALSE				ATP binding; ATPase activity, coupled; metal ion binding; syntaxin binding;
355	26S proteasome non-ATPase regulatory subunit 12	gi|13385384	53	17	15	yes	0.65	NP_080170	Q9D8W5	PSD12	FALSE				None
356	succinyl-CoA ligase [GDP-forming] subunit beta, mitochondrial precursor	gi|165972309	47	99	86	yes	0.64	NP_035637	Q9Z2I8	SUCB2	FALSE				ATP binding; GTP binding; metal ion binding; succinate-CoA ligase (GDP-forming) activity; succinate-semialdehyde dehydrogenase (NAD+) activity;
357	sodium/potassium-transporting ATPase subunit alpha-1 precursor	gi|21450277	113	77	67	yes	0.64	NP_659149	Q8VDN2	AT1A1	FALSE				4-nitrophenylphosphatase activity; ADP binding; ATP binding; potassium ion binding; sodium ion binding; sodium:potassium-exchanging ATPase activity;
358	mitochondrial import inner membrane translocase subunit TIM44	gi|170763467	51	25	22	yes	0.64	NP_035722	O35857	TIM44	FALSE				ATP binding; P-P-bond-hydrolysis-driven protein transmembrane transporter activity;
359	annexin A5	gi|6753060	36	16	14	yes	0.64	NP_033803	P48036	ANXA5	FALSE				calcium ion binding; calcium-dependent phospholipid binding;
360	short/branched chain specific acyl-CoA dehydrogenase, mitochondrial	gi|17647119	48	16	14	yes	0.64	NP_080102	Q9DBL1	ACDSB	FALSE				acyl-CoA dehydrogenase activity; flavin adenine dinucleotide binding;
361	DNA replication licensing factor MCM7	gi|10242373	81	63	54	yes	0.63	NP_032594	Q61881	MCM7	FALSE				ATP binding; ATP-dependent DNA helicase activity; single-stranded DNA binding;
362	14-3-3 protein epsilon	gi|226874906	29	41	35	yes	0.63	NP_033562	P62259	1433E	FALSE				protein domain specific binding;
363	arginyl-tRNA synthetase, cytoplasmic	gi|262118273	76	30	26	yes	0.63	NP_080212	Q9D0I9	SYRC	FALSE				arginine binding; arginine-tRNA ligase activity; ATP binding; tRNA binding;
364	F-actin-capping protein subunit beta isoform a	gi|83649737	31	22	19	yes	0.63	NP_001032850	P47757	CAPZB	FALSE				None
365	septin-2 isoform a	gi|228480255	42	21	18	yes	0.63	NP_001153191	P42208	2013-09-02	FALSE				enzyme regulator activity; GTP binding; GTPase activity; identical protein binding; protein complex scaffold;
366	ubiquinone biosynthesis monooxygenase COQ6 precursor	gi|283135186	51	14	12	yes	0.63	NP_766170	Q8R1S0	COQ6	FALSE				flavin adenine dinucleotide binding; oxidoreductase activity, acting on paired donors, with incorporation or reduction of molecular oxygen, NAD(P)H as one donor, and incorporation of one atom of oxygen;
367	elongation factor 2	gi|33859482	95	201	170	yes	0.62	NP_031933	P58252	EF2	FALSE				GTP binding; GTPase activity; translation elongation factor activity;
368	regulator of nonsense transcripts 1 isoform b	gi|170784811	123	44	37	yes	0.62	NP_109605	Q9EPU0	RENT1	FALSE				ATP binding; ATP-dependent RNA helicase activity; chromatin binding; DNA binding; RNA binding; zinc ion binding;
369	DNA replication licensing factor MCM5	gi|112293273	82	38	32	yes	0.62	NP_032592	Q52KC3	Q52KC3	FALSE				ATP binding; DNA binding; DNA helicase activity;
370	ribonuclease inhibitor isoform b	gi|285402659	54	13	11	yes	0.62	NP_001165572	Q91VI7	RINI	FALSE				ribonuclease inhibitor activity;
371	T-complex protein 1 subunit theta	gi|126723461	60	87	73	yes	0.61	NP_033970	P42932	TCPQ	FALSE				ATP binding;
372	exportin-2	gi|12963737	110	73	61	yes	0.61	NP_076054	Q9ERK4	XPO2	FALSE				protein transporter activity;
373	2-oxoglutarate dehydrogenase, mitochondrial isoform 1	gi|356582477	118	52	43	yes	0.61	NP_001239211	Q60597	ODO1	FALSE				oxoglutarate dehydrogenase (NAD+) activity; oxoglutarate dehydrogenase (succinyl-transferring) activity; thiamine pyrophosphate binding;
374	dnaJ homolog subfamily A member 1	gi|6680297	45	42	35	yes	0.61	NP_032324	P63037	DNJA1	FALSE				ATP binding; low-density lipoprotein particle receptor binding; metal ion binding;
375	poly(rC)-binding protein 2 isoform 1	gi|157041229	38	24	20	yes	0.61	NP_001096635	Q61990	PCBP2	FALSE				DNA binding; RNA binding;
376	protein flightless-1 homolog	gi|11528490	145	12	10	yes	0.61	NP_071292	Q9JJ28	FLII	FALSE				None
377	methylcrotonoyl-CoA carboxylase beta chain, mitochondrial	gi|73622267	61	376	308	yes	0.6	NP_084302	Q3ULD5	MCCB	FALSE				ATP binding; methylcrotonoyl-CoA carboxylase activity;
378	sarcoplasmic/endoplasmic reticulum calcium ATPase 2 isoform b	gi|6806903	110	163	134	yes	0.6	NP_033852	O55143	AT2A2	FALSE				ATP binding; calcium-transporting ATPase activity; metal ion binding;
379	myosin regulatory light chain 2, atrial isoform	gi|114326499	19	60	49	yes	0.6	NP_075017	Q9QVP4	MLRA	FALSE				calcium ion binding;
380	basigin isoform 2 precursor	gi|116014342	30	39	32	yes	0.6	NP_001070652	P18572	BASI	FALSE				mannose binding;
381	ataxin-10	gi|83649709	54	17	14	yes	0.6	NP_058539	P28658	ATX10	FALSE				None
382	reticulocalbin-3 precursor	gi|188035858	38	17	14	yes	0.6	NP_080831	Q8BH97	RCN3	FALSE				calcium ion binding;
383	ADP-ribosylation factor 1	gi|6680716	21	16	13	yes	0.6	NP_031502	P84078	ARF1	FALSE				GTP binding;
384	cytosolic acyl coenzyme A thioester hydrolase isoform 2	gi|225690614	42	11	9	yes	0.6	NP_579926	Q91V12	BACH	FALSE				carboxylesterase activity; palmitoyl-CoA hydrolase activity;
385	thioredoxin domain-containing protein 5 precursor	gi|83921612	46	11	9	yes	0.6	NP_663342	Q91W90	TXND5	FALSE				electron carrier activity; isomerase activity; protein disulfide oxidoreductase activity;
386	elongation factor Tu, mitochondrial isoform 1	gi|27370092	50	253	205	yes	0.59	NP_766333	Q8BFR5	EFTU	FALSE				GTP binding; GTPase activity; translation elongation factor activity;
387	T-complex protein 1 subunit epsilon	gi|6671702	60	62	50	yes	0.59	NP_031663	P80316	TCPE	FALSE				ATP binding;
388	malate dehydrogenase, mitochondrial precursor	gi|31982186	36	52	42	yes	0.59	NP_032643	P08249	MDHM	FALSE				L-malate dehydrogenase activity; malate dehydrogenase (NADP+) activity;
389	guanine nucleotide-binding protein subunit beta-2-like 1	gi|6680047	35	37	30	yes	0.59	NP_032169	P68040	GBLP	FALSE				cysteine-type endopeptidase activator activity involved in apoptotic process; ion channel inhibitor activity; protein kinase C binding; protein tyrosine kinase inhibitor activity; receptor activity; receptor tyrosine kinase binding; SH2 domain binding;
390	heat shock protein HSP 90-alpha	gi|6754254	85	36	29	yes	0.59	NP_034610	P07901	HS90A	FALSE				ATP binding; ATPase activity; CTP binding; dATP binding; GTP binding; mRNA binding; nitric-oxide synthase regulator activity; protein homodimerization activity; TPR domain binding; unfolded protein binding; UTP binding;
391	L-lactate dehydrogenase B chain	gi|6678674	37	36	29	yes	0.59	NP_032518	P16125	LDHB	FALSE				L-lactate dehydrogenase activity; NAD binding;
392	eukaryotic translation initiation factor 3 subunit E	gi|45476573	52	26	21	yes	0.59	NP_032414	P60229	EIF3E	FALSE				translation initiation factor activity;
393	ras-related protein Rab-1A	gi|6679587	23	21	17	yes	0.59	NP_033022	P62821	RAB1A	FALSE				GTP binding;
394	26S proteasome non-ATPase regulatory subunit 13	gi|6755210	43	20	16	yes	0.59	NP_036005	Q9WVJ2	PSD13	FALSE				endopeptidase activity;
395	NADH dehydrogenase [ubiquinone] iron-sulfur protein 3, mitochondrial precursor	gi|58037117	30	15	12	yes	0.59	NP_080964	Q9DCT2	NDUS3	FALSE				NADH dehydrogenase (ubiquinone) activity; NADH dehydrogenase activity;
396	ATP synthase subunit alpha, mitochondrial precursor	gi|6680748	60	191	151	yes	0.58	NP_031531	Q03265	ATPA	FALSE				ATP binding; proton-transporting ATP synthase activity, rotational mechanism; proton-transporting ATPase activity, rotational mechanism;
397	aldehyde dehydrogenase X, mitochondrial precursor	gi|21312260	58	44	35	yes	0.58	NP_082546	Q9CZS1	AL1B1	FALSE				aldehyde dehydrogenase (NAD) activity;
398	coatomer subunit beta	gi|15426055	107	34	27	yes	0.58	NP_203534	Q9JIF7	COPB	FALSE				structural molecule activity;
399	propionyl-CoA carboxylase alpha chain, mitochondrial precursor	gi|254540162	80	304	237	yes	0.57	NP_659093	Q91ZA3	PCCA	FALSE				ATP binding; biotin carboxylase activity; metal ion binding; propionyl-CoA carboxylase activity;
400	cullin-5 isoform 1	gi|239051067	99	44	34	yes	0.57	NP_082083	Q9D5V5	CUL5	FALSE				None
401	peptidyl-prolyl cis-trans isomerase FKBP4	gi|6753882	52	31	24	yes	0.57	NP_034349	P30416	FKBP4	FALSE				ATP binding; FK506 binding; glucocorticoid receptor binding; GTP binding; heat shock protein binding; peptidyl-prolyl cis-trans isomerase activity; phosphoprotein binding;
402	ATP synthase subunit beta, mitochondrial precursor	gi|31980648	56	156	120	yes	0.56	NP_058054	P56480	ATPB	FALSE				ATP binding; proton-transporting ATP synthase activity, rotational mechanism; proton-transporting ATPase activity, rotational mechanism;
403	T-complex protein 1 subunit beta	gi|126521835	57	83	64	yes	0.56	NP_031662	P80314	TCPB	FALSE				ATP binding;
404	apoptosis-inducing factor 1, mitochondrial precursor	gi|6755004	67	74	57	yes	0.56	NP_036149	Q9Z0X1	AIFM1	FALSE				DNA binding; electron-transferring-flavoprotein dehydrogenase activity; flavin adenine dinucleotide binding;
405	26S protease regulatory subunit 6B	gi|124248577	47	26	20	yes	0.56	NP_036004	P54775	PRS6B	FALSE				ATP binding; nucleoside-triphosphatase activity;
406	galactokinase	gi|93102413	42	25	19	yes	0.56	NP_058601	Q9CXZ9	Q9CXZ9	FALSE				ATP binding; galactokinase activity;
407	heat shock protein 75 , mitochondrial precursor	gi|13385998	80	17	13	yes	0.56	NP_080784	Q9CQN1	TRAP1	FALSE				ATP binding;
408	protein misato homolog 1	gi|254692960	61	13	10	yes	0.56	NP_659147	Q2YDW2	MSTO1	FALSE				None
409	3-ketoacyl-CoA thiolase, mitochondrial	gi|29126205	42	125	94	yes	0.55	NP_803421	Q8BWT1	THIM	FALSE				acetyl-CoA C-acyltransferase activity;
410	T-complex protein 1 subunit zeta	gi|6753324	58	59	44	yes	0.55	NP_033968	P80317	TCPZ	FALSE				ATP binding;
411	aconitate hydratase, mitochondrial precursor	gi|18079339	85	52	39	yes	0.55	NP_542364	Q99KI0	ACON	FALSE				3 iron, 4 sulfur cluster binding; 4 iron, 4 sulfur cluster binding; aconitate hydratase activity; citrate hydro-lyase (cis-aconitate-forming) activity; iron ion binding; isocitrate hydro-lyase (cis-aconitate-forming) activity;
412	myosin-13	gi|124486959	224	12	9	yes	0.55	NP_001074719	B1AR69	B1AR69	FALSE				ATP binding; motor activity;
413	peptidyl-prolyl cis-trans isomerase B precursor	gi|71774133	24	12	9	yes	0.55	NP_035279	P24369	PPIB	FALSE				peptide binding; peptidyl-prolyl cis-trans isomerase activity;
414	protein disulfide-isomerase precursor	gi|42415475	57	71	52	yes	0.54	NP_035162	P09103	PDIA1	FALSE				electron carrier activity; procollagen-proline 4-dioxygenase activity; protein disulfide isomerase activity; protein disulfide oxidoreductase activity;
415	medium-chain specific acyl-CoA dehydrogenase, mitochondrial precursor	gi|6680618	46	67	49	yes	0.54	NP_031408	P45952	ACADM	FALSE				flavin adenine dinucleotide binding; medium-chain-acyl-CoA dehydrogenase activity;
416	coronin-1B	gi|6753494	54	38	28	yes	0.54	NP_035908	Q9WUM3	COR1B	FALSE				actin filament binding;
417	5'-nucleotidase domain containing 2	gi|110625755	46	26	19	yes	0.54	NP_081565	Q91X76	Q91X76	FALSE				None
418	long-chain specific acyl-CoA dehydrogenase, mitochondrial precursor	gi|31982520	48	61	44	yes	0.53	NP_031407	P51174	ACADL	FALSE				fatty-acyl-CoA binding; flavin adenine dinucleotide binding; long-chain-acyl-CoA dehydrogenase activity; palmitoyl-CoA oxidase activity;
419	26S proteasome non-ATPase regulatory subunit 1	gi|74315975	106	48	35	yes	0.53	NP_081633	Q3TXS7	PSMD1	FALSE				enzyme regulator activity;
420	C-1-tetrahydrofolate synthase, cytoplasmic	gi|261878543	101	36	26	yes	0.53	NP_620084	Q922D8	C1TC	FALSE				ATP binding; formate-tetrahydrofolate ligase activity; methenyltetrahydrofolate cyclohydrolase activity; methylenetetrahydrofolate dehydrogenase (NADP+) activity;
421	NADPH--cytochrome P450 reductase	gi|6679421	77	33	24	yes	0.53	NP_032924	P37040	NCPR	FALSE				cytochrome-b5 reductase activity, acting on NAD(P)H; electron carrier activity; flavin adenine dinucleotide binding; FMN binding; hydrolase activity; iron ion binding; iron-cytochrome-c reductase activity; NADP binding; NADPH-hemoprotein reductase activity; oxidoreductase activity, acting on paired donors, with incorporation or reduction of molecular oxygen, NAD(P)H as one donor, and incorporatio…
422	T-complex protein 1 subunit eta	gi|238814391	60	74	53	yes	0.52	NP_031664	P80313	TCPH	FALSE				ATP binding;
423	eukaryotic translation initiation factor 3 subunit B	gi|29789343	91	34	24	yes	0.52	NP_598677	Q8JZQ9	EIF3B	FALSE				nucleotide binding; translation initiation factor activity;
424	pre-mRNA-processing factor 19 isoform 2	gi|19527358	55	31	22	yes	0.52	NP_598890	Q99KP6	PRP19	FALSE				DNA binding; ubiquitin-ubiquitin ligase activity;
425	succinate dehydrogenase [ubiquinone] flavoprotein subunit, mitochondrial precursor	gi|54607098	73	28	20	yes	0.52	NP_075770	Q8K2B3	DHSA	FALSE				flavin adenine dinucleotide binding; succinate dehydrogenase (ubiquinone) activity;
426	protein-L-isoaspartate O-methyltransferase domain-containing protein 2	gi|23956398	41	24	17	yes	0.52	NP_705822	Q8BHD8	PCMD2	FALSE				protein-L-isoaspartate (D-aspartate) O-methyltransferase activity;
427	PREDICTED: alpha-enolase-like isoform 7	gi|309265176	48	82	57	yes	0.51	No NCBI	No UNIPROT	None	None				None
428	long-chain-fatty-acid--CoA ligase 1	gi|31560705	78	53	37	yes	0.51	NP_032007	P41216	ACSL1	FALSE				ATP binding; long-chain fatty acid-CoA ligase activity;
429	malate dehydrogenase, cytoplasmic	gi|254540027	37	30	21	yes	0.51	NP_032644	P14152	MDHC	FALSE				L-malate dehydrogenase activity; NAD binding;
430	cathepsin D precursor	gi|6753556	45	20	14	yes	0.51	NP_034113	P18242	CATD	FALSE				aspartic-type endopeptidase activity;
431	CTP synthase 1	gi|172072613	67	72	49	yes	0.5	NP_058028	P70698	PYRG1	FALSE				ATP binding; CTP synthase activity;
432	PREDICTED: 40S ribosomal protein SA-like	gi|309264022	33	31	21	yes	0.5	XP_003086186	P14206	RSSA	FALSE				laminin binding; laminin receptor activity; structural constituent of ribosome;
433	structural maintenance of chromosomes protein 2	gi|62990166	134	25	17	yes	0.5	NP_032043	Q8CG48	SMC2	FALSE				ATP binding;
434	protein unc-45 homolog B	gi|264681528	103	16	11	yes	0.5	NP_848795	Q8CGY6	UN45B	FALSE				Hsp90 protein binding;
435	protein disulfide-isomerase A4 precursor	gi|86198316	72	81	54	yes	0.49	NP_033917	P08003	PDIA4	FALSE				electron carrier activity; protein disulfide isomerase activity; protein disulfide oxidoreductase activity;
436	TAR DNA-binding protein 43 isoform 1	gi|21704096	45	21	14	yes	0.49	NP_663531	Q921F2	TADBP	FALSE				double-stranded DNA binding; mRNA 3'-UTR binding; nucleotide binding;
437	protein DJ-1	gi|55741460	20	18	12	yes	0.49	NP_065594	Q99LX0	PARK7	FALSE				mRNA binding; peptidase activity; peroxidase activity; peroxiredoxin activity; protein homodimerization activity;
438	sodium/potassium-transporting ATPase subunit beta-1	gi|6753138	35	18	12	yes	0.49	NP_033851	P14094	AT1B1	FALSE				sodium:potassium-exchanging ATPase activity;
439	short-chain specific acyl-CoA dehydrogenase, mitochondrial precursor	gi|31982522	45	15	10	yes	0.49	NP_031409	Q07417	ACADS	FALSE				acyl-CoA dehydrogenase activity; butyryl-CoA dehydrogenase activity; fatty-acyl-CoA binding; flavin adenine dinucleotide binding;
440	asparagine synthetase [glutamine-hydrolyzing]	gi|33469123	64	12	8	yes	0.49	NP_036185	Q61024	ASNS	FALSE				asparagine synthase (glutamine-hydrolyzing) activity; ATP binding; cofactor binding;
441	synapsin-2 isoform IIa	gi|161168987	63	12	8	yes	0.49	NP_001104485	Q64332	SYN2	FALSE				ATP binding; catalytic activity; protein dimerization activity;
442	carbamoyl-phosphate synthetase 2, aspartate transcarbamylase, and dihydroorotase	gi|51093867	243	56	37	yes	0.48	NP_076014	B2RQC6	B2RQC6	FALSE				amino acid binding; aspartate carbamoyltransferase activity; ATP binding; carbamoyl-phosphate synthase (glutamine-hydrolyzing) activity; dihydroorotase activity; metal ion binding;
443	DNA replication licensing factor MCM6	gi|6678832	93	44	29	yes	0.48	NP_032593	P97311	MCM6	FALSE				ATP binding; ATP-dependent DNA helicase activity; single-stranded DNA binding;
444	isocitrate dehydrogenase [NAD] subunit gamma 1, mitochondrial precursor	gi|6680345	43	37	24	yes	0.48	NP_032349	P70404	IDHG1	FALSE				ATP binding; isocitrate dehydrogenase (NAD+) activity; magnesium ion binding; NAD binding;
445	ATPase Asna1	gi|12025542	39	14	9	yes	0.47	NP_062626	O54984	ASNA	FALSE				ATP binding; ATPase activity; metal ion binding;
446	transferrin receptor protein 1	gi|11596855	86	80	50	yes	0.46	NP_035768	Q62351	TFR1	FALSE				iron ion transmembrane transporter activity; peptidase activity; transferrin receptor activity;
447	fructose-bisphosphate aldolase A isoform 2	gi|6671539	39	52	33	yes	0.46	NP_031464	P05064	ALDOA	FALSE				fructose-bisphosphate aldolase activity;
448	multifunctional protein ADE2	gi|13385434	47	41	26	yes	0.46	NP_080215	Q9DCL9	PUR6	FALSE				5-(carboxyamino)imidazole ribonucleotide mutase activity; ATP binding; phosphoribosylaminoimidazole carboxylase activity; phosphoribosylaminoimidazolesuccinocarboxamide synthase activity;
449	ras-related protein Rab-6A isoform 2	gi|13195674	24	35	22	yes	0.46	NP_077249	P35279	RAB6A	FALSE				ATPase activator activity; GTP binding; GTPase activity;
450	importin subunit beta-1	gi|88014720	97	24	15	yes	0.46	NP_032405	P70168	IMB1	FALSE				protein transporter activity;
451	NADH dehydrogenase [ubiquinone] iron-sulfur protein 2, mitochondrial precursor	gi|23346461	53	24	15	yes	0.46	NP_694704	Q91WD5	NDUS2	FALSE				4 iron, 4 sulfur cluster binding; metal ion binding; NAD binding; NADH dehydrogenase (ubiquinone) activity; quinone binding;
452	cell surface glycoprotein MUC18 precursor	gi|160333901	72	19	12	yes	0.46	NP_075548	Q8R2Y2	MUC18	FALSE				None
453	ecto-ADP-ribosyltransferase 3 precursor	gi|160358385	41	16	10	yes	0.46	NP_859417	Q8R2G4	NAR3	FALSE				NAD(P)+-protein-arginine ADP-ribosyltransferase activity;
454	pyruvate dehydrogenase E1 component subunit alpha, somatic form, mitochondrial precursor	gi|6679261	43	65	40	yes	0.45	NP_032836	P35486	ODPA	FALSE				pyruvate dehydrogenase (acetyl-transferring) activity; pyruvate dehydrogenase activity;
455	integrin beta-1 precursor	gi|45504394	88	64	39	yes	0.45	NP_034708	P09055	ITB1	FALSE				metal ion binding; peptide binding; receptor activity;
456	myosin-XVIIIa	gi|22094119	231	50	31	yes	0.45	NP_035716	Q9JMH9	MY18A	TRUE				ATP binding; motor activity;
457	ras-related protein Rab-7a	gi|148747526	23	46	28	yes	0.45	NP_033031	P51150	RAB7A	FALSE				GDP binding; GTP binding; GTPase activity;
458	general vesicular transport factor p115	gi|23956096	107	23	14	yes	0.45	NP_062363	Q9Z1Z0	USO1	FALSE				protein transporter activity;
459	14-3-3 protein beta/alpha	gi|31543974	28	13	8	yes	0.45	NP_061223	Q9CQV8	1433B	FALSE				protein domain specific binding; transcription corepressor activity;
460	acyl-CoA synthetase family member 2, mitochondrial precursor	gi|24418933	68	13	8	yes	0.45	NP_722502	Q8VCW8	ACSF2	FALSE				ATP binding; ligase activity;
461	myosin-6	gi|6754774	224	536	321	yes	0.44	NP_034986	Q02566	MYH6	FALSE				actin-dependent ATPase activity; ATP binding; microfilament motor activity; structural constituent of muscle;
462	spectrin alpha chain, brain isoform 2	gi|295054266	285	94	57	yes	0.44	NP_001171138	A3KGU7	A3KGU7	FALSE				calcium ion binding; protein heterodimerization activity; spectrin binding;
463	isocitrate dehydrogenase [NAD] subunit alpha, mitochondrial precursor	gi|18250284	40	85	51	yes	0.44	NP_083849	Q9D6R2	IDH3A	FALSE				isocitrate dehydrogenase (NAD+) activity; magnesium ion binding; NAD binding;
464	transitional endoplasmic reticulum ATPase	gi|225543319	89	77	46	yes	0.44	NP_033529	Q01853	TERA	FALSE				ATP binding; ATPase activity; lipid binding; polyubiquitin binding;
465	elongation factor 1-gamma	gi|110625979	50	30	18	yes	0.44	NP_080283	Q9D8N0	EF1G	FALSE				translation elongation factor activity;
466	heat shock 70 protein 4	gi|112293266	94	20	12	yes	0.44	NP_032326	Q3U2G2	Q3U2G2	FALSE				ATP binding;
467	heterogeneous nuclear ribonucleoprotein H	gi|10946928	49	15	9	yes	0.44	NP_067485	O35737	HNRH1	FALSE				nucleotide binding; RNA binding;
468	heat shock protein beta-8	gi|13507646	22	15	9	yes	0.44	NP_109629	Q9JK92	HSPB8	FALSE				None
469	spectrin beta chain, brain 1 isoform 1	gi|117938332	274	108	64	yes	0.43	NP_787030	Q62261	SPTB2	FALSE				phospholipid binding; structural constituent of cytoskeleton;
470	ubiquitin-like modifier-activating enzyme 1 isoform 1	gi|6678483	118	51	30	yes	0.43	No NCBI	No UNIPROT	None	None				None
471	phosphoglycerate kinase 1	gi|70778976	45	34	20	yes	0.43	NP_032854	P09411	PGK1	FALSE				ATP binding; phosphoglycerate kinase activity;
472	importin-5	gi|29789199	124	24	14	yes	0.43	NP_076068	Q8BKC5	IPO5	FALSE				protein transporter activity;
473	lysosome-associated membrane glycoprotein 1 precursor	gi|113195678	44	17	10	yes	0.43	NP_034814	P11438	LAMP1	FALSE				None
474	myosin-10	gi|33598964	229	339	188	yes	0.41	NP_780469	Q61879	MYH10	FALSE				ATP binding; motor activity;
475	fumarate hydratase, mitochondrial precursor	gi|226823367	54	45	25	yes	0.41	NP_034339	P97807	FUMH	FALSE				fumarate hydratase activity;
476	ras-related protein Rab-10	gi|7710086	23	16	9	yes	0.41	NP_057885	P61027	RAB10	FALSE				GDP binding; GTP binding;
477	isocitrate dehydrogenase 3, beta subunit	gi|18700024	42	50	27	yes	0.4	NP_570954	Q91VA7	Q91VA7	FALSE				isocitrate dehydrogenase (NAD+) activity; magnesium ion binding; NAD binding;
478	NADH-ubiquinone oxidoreductase 75 subunit, mitochondrial precursor	gi|229892316	80	29	16	yes	0.4	NP_663493	Q91VD9	NDUS1	FALSE				2 iron, 2 sulfur cluster binding; 4 iron, 4 sulfur cluster binding; electron carrier activity; metal ion binding; NADH dehydrogenase (ubiquinone) activity;
479	protein-glutamine gamma-glutamyltransferase 2	gi|6678329	77	11	6	yes	0.4	NP_033399	P21981	TGM2	FALSE				calcium ion binding; GTP binding; protein-glutamine gamma-glutamyltransferase activity; transaminase activity;
480	myosin-9 isoform 1	gi|114326446	226	214	115	yes	0.39	NP_071855	Q8VDD5	MYH9	FALSE				actin filament binding; actin-dependent ATPase activity; ADP binding; ATP binding; ATPase activity; microfilament motor activity; protein anchor; protein homodimerization activity;
481	endoplasmin precursor	gi|6755863	92	167	88	yes	0.39	NP_035761	P08113	ENPL	FALSE				ATP binding; low-density lipoprotein particle receptor binding; protein phosphatase binding; RNA binding; virion binding;
482	nuclear pore complex protein Nup93	gi|27369533	93	17	9	yes	0.39	NP_765998	Q8BJ71	NUP93	FALSE				structural constituent of nuclear pore;
483	coronin-1C	gi|31542413	53	15	8	yes	0.39	NP_035909	Q9WUM4	COR1C	FALSE				actin filament binding;
484	DNA mismatch repair protein Msh2	gi|6678938	104	13	7	yes	0.39	NP_032654	P43247	MSH2	FALSE				ADP binding; ATP binding; centromeric DNA binding; damaged DNA binding; dinucleotide repeat insertion binding; DNA-dependent ATPase activity; double-strand/single-strand DNA junction binding; four-way junction DNA binding; guanine/thymine mispair binding; loop DNA binding; magnesium ion binding; oxidized purine DNA binding; single base insertion or deletion binding; single guanine insertion bindi…
485	transgelin-2	gi|30519911	22	13	7	yes	0.39	NP_848713	Q9WVA4	TAGL2	FALSE				None
486	ubiquitin carboxyl-terminal hydrolase 5	gi|7305619	96	13	7	yes	0.39	NP_038728	P56399	UBP5	FALSE				cysteine-type peptidase activity; omega peptidase activity; ubiquitin thiolesterase activity; zinc ion binding;
487	glucosamine--fructose-6-phosphate aminotransferase [isomerizing] 1	gi|7305085	77	61	32	yes	0.38	NP_038556	P47856	GFPT1	FALSE				amino acid binding; carbohydrate binding; glutamine-fructose-6-phosphate transaminase (isomerizing) activity;
488	GMP synthase [glutamine-hydrolyzing]	gi|85861218	77	27	14	yes	0.38	NP_001028472	Q3THK7	GUAA	FALSE				ATP binding; GMP synthase (glutamine-hydrolyzing) activity; pyrophosphatase activity;
489	dihydrolipoyl dehydrogenase, mitochondrial precursor	gi|31982856	54	23	12	yes	0.38	NP_031887	O08749	DLDH	FALSE				dihydrolipoyl dehydrogenase activity; flavin adenine dinucleotide binding;
490	ras-related protein Rab-2A	gi|10946940	24	58	29	yes	0.37	NP_067493	P53994	RAB2A	FALSE				GDP binding; GTP binding; GTPase activity;
491	succinyl-CoA:3-ketoacid-coenzyme A transferase 1, mitochondrial precursor	gi|18266680	56	48	24	yes	0.37	NP_077150	Q9D0K2	SCOT1	FALSE				3-oxoacid CoA-transferase activity;
492	ATP-citrate synthase isoform 2	gi|29293809	120	22	11	yes	0.37	NP_598798	Q91V92	ACLY	FALSE				ATP binding; ATP citrate synthase activity; cofactor binding; metal ion binding; succinate-CoA ligase (ADP-forming) activity;
493	cAMP-dependent protein kinase type I-alpha regulatory subunit	gi|30794476	43	18	9	yes	0.37	NP_068680	Q9DBC7	KAP0	FALSE				cAMP binding; cAMP-dependent protein kinase regulator activity;
494	ras-related protein Rab-1B	gi|21313162	22	27	13	yes	0.35	NP_083852	Q9D1G1	RAB1B	FALSE				GTP binding;
495	tubulin alpha-1A chain	gi|6755901	50	21	10	yes	0.35	NP_035783	P68369	TBA1A	FALSE				GTP binding; GTPase activity; structural constituent of cytoskeleton;
496	myosin-Ic isoform a	gi|124494242	120	69	32	yes	0.34	NP_001074244	Q9WTI7	MYO1C	FALSE				actin binding; ATP binding; calmodulin binding; motor activity; phospholipid binding;
497	splicing factor 3B subunit 3	gi|19527174	136	47	22	yes	0.34	NP_598714	Q921M3	SF3B3	FALSE				nucleic acid binding;
498	coatomer subunit beta'	gi|29789080	102	28	13	yes	0.34	NP_056642	O55029	COPB2	FALSE				structural molecule activity;
499	alanyl-tRNA synthetase, cytoplasmic	gi|34610207	107	15	7	yes	0.34	NP_666329	Q8BGQ7	SYAC	FALSE				alanine-tRNA ligase activity; amino acid binding; aminoacyl-tRNA editing activity; ATP binding; metal ion binding; tRNA binding;
500	aldehyde dehydrogenase, mitochondrial precursor	gi|6753036	57	13	6	yes	0.34	NP_033786	P47738	ALDH2	FALSE				aldehyde dehydrogenase (NAD) activity;
501	E3 ubiquitin-protein ligase UBR4	gi|237820660	572	44	20	yes	0.33	NP_001153791	A2AN08	UBR4	FALSE				ubiquitin-protein ligase activity; zinc ion binding;
502	transgelin	gi|6755714	23	35	16	yes	0.33	NP_035656	P37804	TAGL	FALSE				None
503	6-phosphofructokinase type C	gi|9790051	85	35	15	yes	0.31	NP_062677	Q9WUA3	K6PP	FALSE				6-phosphofructokinase activity; ATP binding; metal ion binding;
504	LIM domain only 7	gi|157311641	193	21	9	yes	0.31	NP_963287	A0T1J8	A0T1J8	TRUE				zinc ion binding;
505	aspartate aminotransferase, cytoplasmic	gi|160298209	46	19	8	yes	0.31	NP_034454	P05201	AATC	FALSE				carboxylic acid binding; L-aspartate:2-oxoglutarate aminotransferase activity; L-cysteine:2-oxoglutarate aminotransferase activity; L-phenylalanine:2-oxoglutarate aminotransferase activity; phosphatidylserine decarboxylase activity; pyridoxal phosphate binding;
506	glucosidase 2 subunit beta precursor	gi|6679465	59	14	6	yes	0.31	NP_032951	O08795	GLU2B	FALSE				calcium ion binding; RNA binding;
507	tubulin alpha-4A chain	gi|6678467	50	12	5	yes	0.31	NP_033473	P68368	TBA4A	FALSE				GTP binding; GTPase activity; structural constituent of cytoskeleton;
508	dihydrolipoyllysine-residue acetyltransferase component of pyruvate dehydrogenase complex, mitochondrial	gi|257796245	68	88	36	yes	0.3	NP_663589	Q8BMF4	ODP2	FALSE				dihydrolipoyllysine-residue acetyltransferase activity;
509	isoleucyl-tRNA synthetase, cytoplasmic	gi|254553372	144	17	7	yes	0.3	NP_742012	Q8BU30	SYIC	FALSE				aminoacyl-tRNA editing activity; ATP binding; isoleucine-tRNA ligase activity;
510	tropomodulin-1	gi|11230778	40	21	8	yes	0.28	NP_068683	P49813	TMOD1	FALSE				tropomyosin binding;
511	peroxisomal trans-2-enoyl-CoA reductase	gi|227908837	32	13	5	yes	0.28	NP_076012	Q99MZ7	PECR	FALSE				trans-2-enoyl-CoA reductase (NADPH) activity;
512	vinculin	gi|31543942	117	67	25	yes	0.27	NP_033528	Q64727	VINC	FALSE				structural molecule activity;
513	myosin-binding protein C, cardiac-type	gi|134031947	141	19	7	yes	0.27	NP_032679	Q3UIK0	Q3UIK0	FALSE				structural constituent of cytoskeleton; structural constituent of muscle;
514	calreticulin precursor	gi|6680836	48	31	11	yes	0.26	NP_031617	P14211	CALR	FALSE				calcium ion binding; carbohydrate binding; hormone binding; iron ion binding; mRNA binding; peptide binding;
515	adenylate kinase isoenzyme 1 isoform 1	gi|10946936	23	17	6	yes	0.26	NP_067490	Q9R0Y5	KAD1	FALSE				adenylate kinase activity; ATP binding;
516	neutral alpha-glucosidase AB	gi|6679891	109	17	6	yes	0.26	NP_032086	Q8BHN3	GANAB	FALSE				carbohydrate binding; glucan 1,3-alpha-glucosidase activity; glucosidase activity;
517	transketolase	gi|6678359	68	34	11	yes	0.24	NP_033414	P40142	TKT	FALSE				metal ion binding; transketolase activity;
518	glucose-6-phosphate isomerase	gi|254553458	63	51	16	yes	0.23	NP_032181	P06745	G6PI	FALSE				glucose-6-phosphate isomerase activity;
519	glutamate dehydrogenase 1, mitochondrial precursor	gi|6680027	61	13	4	yes	0.23	NP_032159	P26443	DHE3	FALSE				ATP binding; glutamate dehydrogenase (NAD+) activity; glutamate dehydrogenase; GTP binding;
520	adenylate kinase 2, mitochondrial isoform b	gi|34328230	26	11	3	yes	0.2	NP_058591	Q9WTP6	KAD2	FALSE				adenylate kinase activity; ATP binding;
521	reticulocalbin-2 precursor	gi|114205428	37	16	4	yes	0.18	NP_036122	Q8BP92	RCN2	FALSE				calcium ion binding;
522	myosin-Id	gi|118026911	116	24	5	yes	0.15	NP_796364	Q5SYD0	MYO1D	FALSE				actin-dependent ATPase activity; ATP binding; microfilament motor activity;
523	trifunctional purine biosynthetic protein adenosine-3	gi|93102415	108	24	5	yes	0.15	NP_034386	Q64737	PUR2	FALSE				ATP binding; metal ion binding; methyltransferase activity; phosphoribosylamine-glycine ligase activity; phosphoribosylformylglycinamidine cyclo-ligase activity; phosphoribosylglycinamide formyltransferase activity;
524	alpha-actinin-4	gi|11230802	105	46	8	yes	0.13	NP_068695	P57780	ACTN4	FALSE				actin filament binding; calcium ion binding; nucleoside binding; protein homodimerization activity;
525	nexilin	gi|240849436	72	35	5	yes	0.1	NP_955759	Q7TPW1	NEXN	FALSE				structural constituent of muscle;
526	lipoamide acyltransferase component of branched-chain alpha-keto acid dehydrogenase complex, mitochondrial	gi|170172520	53	35	4	yes	0.08	NP_034152	P53395	ODB2	FALSE				cofactor binding; dihydrolipoyllysine-residue (2-methylpropanoyl)transferase activity;
527	moesin	gi|70778915	68	11	1	yes	0.07	NP_034963	P26041	MOES	FALSE				None
528	pyruvate kinase isozymes M1/M2 isoform 1	gi|31981562	58	25	2	yes	0.06	NP_035229	P52480	KPYM	FALSE				ATP binding; magnesium ion binding; potassium ion binding; pyruvate kinase activity;
529	tropomyosin beta chain	gi|11875203	33	15	0	yes	0	NP_033442	P58774	TPM2	FALSE				structural constituent of cytoskeleton;
530	alpha-actinin-1	gi|61097906	103	18	0	yes	0	NP_598917	Q7TPR4	ACTN1	FALSE				actin filament binding; calcium ion binding; protein homodimerization activity;
531	alpha-actinin-2	gi|157951643	104	26	0	yes	0	NP_150371	Q9JI91	ACTN2	FALSE				actin filament binding; calcium ion binding; protein binding, bridging; protein homodimerization activity; thyroid hormone receptor coactivator activity;
532	annexin A6 isoform b	gi|158966670	75	12	0	yes	0	NP_001103681	P14824	ANXA6	FALSE				calcium ion binding; calcium-dependent phospholipid binding;
533	desmoplakin	gi|190194418	333	18	0	yes	0	NP_076331	E9Q557	DESP	FALSE				structural molecule activity;
534	junction plakoglobin	gi|28395018	82	21	0	yes	0	NP_034723	Q02257	PLAK	FALSE				cadherin binding; protein kinase binding; structural molecule activity; transcription coactivator activity;
535	prolyl 3-hydroxylase 1 isoform 2 precursor	gi|109150433	84	12	0	yes	0	NP_062757	Q3V1T4	P3H1	FALSE				iron ion binding; L-ascorbic acid binding; oxidoreductase activity, acting on single donors with incorporation of molecular oxygen, incorporation of two atoms of oxygen; procollagen-proline 3-dioxygenase activity;
536	pyruvate dehydrogenase protein X component, mitochondrial	gi|28201978	54	20	0	yes	0	NP_780303	Q8BKZ9	ODPX	FALSE				transferase activity, transferring acyl groups;
537	staphylococcal nuclease domain-containing protein 1	gi|77404392	102	13	0	yes	0	NP_062750	Q78PY7	SND1	FALSE				nuclease activity; nucleic acid binding;
538	xyloside xylosyltransferase 1	gi|256355176	44	11	0	yes	0	NP_941028	Q3U4G3	XXLT1	FALSE				transferase activity, transferring pentosyl groups;
539	Golgi reassembly-stacking protein 1	gi|30350202	47	0	10	no	inf	NP_083252	Q91X51	GORS1	TRUE				None
540	interleukin enhancer-binding factor 2	gi|13385872	43	0	10	no	inf	NP_080650	Q9CXY6	ILF2	FALSE				ATP binding; DNA binding; double-stranded RNA binding; transferase activity;
541	protein RCC2	gi|33239431	56	0	10	no	inf	NP_776292	Q8BK67	RCC2	FALSE				None
542	calcium/calmodulin-dependent protein kinase type II subunit delta isoform 2	gi|70906477	56	0	9	no	inf	NP_001020609	Q6PHZ2	KCC2D	FALSE				ATP binding; calmodulin-dependent protein kinase activity; protein serine/threonine kinase activity;
543	60S ribosomal protein L18a	gi|58037465	21	0	9	no	inf	NP_084027	P62717	RL18A	FALSE				structural constituent of ribosome;
544	alpha-soluble NSF attachment protein	gi|13385392	33	0	9	no	inf	NP_080174	Q9DB05	SNAA	FALSE				syntaxin binding;
545	beta-sarcoglycan	gi|6755482	35	0	9	no	inf	NP_036020	P82349	SGCB	FALSE				None
546	cytochrome c oxidase subunit 4 isoform 1, mitochondrial precursor	gi|6753498	20	0	9	no	inf	NP_034071	P19783	COX41	FALSE				cytochrome-c oxidase activity;
547	enhancer of mRNA-decapping protein 4	gi|31712002	151	0	9	no	inf	NP_853625	Q3UJB9	EDC4	FALSE				None
548	gamma-sarcoglycan	gi|6755488	32	0	9	no	inf	NP_036022	P82348	SGCG	FALSE				None
549	myeloid leukemia factor 2	gi|21703770	28	0	9	no	inf	NP_663360	Q99KX1	MLF2	FALSE				None
550	PREDICTED: 60S ribosomal protein L31-like	gi|309264081	14	0	9	no	inf	No NCBI	No UNIPROT	None	None				None
551	receptor expression-enhancing protein 5	gi|161016826	21	0	9	no	inf	NP_031900	G3X8R0	G3X8R0	FALSE				None
552	serine/arginine-rich splicing factor 7 isoform 1	gi|22122585	27	0	9	no	inf	NP_666195	Q8BL97	SRSF7	FALSE				nucleotide binding; RNA binding; zinc ion binding;
553	splicing factor 3A subunit 1	gi|165932270	89	0	9	no	inf	NP_080451	Q8K4Z5	SF3A1	FALSE				RNA binding;
554	THO complex subunit 4	gi|6755763	27	0	9	no	inf	NP_035698	O08583	THOC4	FALSE				nucleotide binding; RNA binding; single-stranded DNA binding;
555	eukaryotic translation initiation factor 6	gi|27501448	27	0	8	no	inf	NP_034709	O55135	IF6	FALSE				ribosomal large subunit binding; ribosome binding; translation initiation factor activity;
556	PREDICTED: 60S ribosomal protein L21-like	gi|309263282	19	0	8	no	inf	No NCBI	No UNIPROT	None	None				None
557	profilin-1	gi|6755040	15	0	8	no	inf	NP_035202	P62962	PROF1	FALSE				phosphatidylinositol-4,5-bisphosphate binding;
558	renin receptor precursor	gi|21361250	39	0	8	no	inf	NP_081715	Q9CYN9	RENR	FALSE				receptor activity;
559	U1 small nuclear ribonucleoprotein A	gi|114052106	32	0	8	no	inf	NP_056597	Q62189	SNRPA	FALSE				nucleotide binding; RNA binding; snRNA binding;
560	ubiquinone biosynthesis protein COQ7 homolog	gi|20587962	24	0	8	no	inf	NP_034070	P97478	COQ7	FALSE				oxidoreductase activity; transition metal ion binding;
561	ubiquitin-like protein 4A	gi|21703810	18	0	8	no	inf	NP_663380	P21126	UBL4A	FALSE				None
562	40S ribosomal protein S15a	gi|24762230	15	0	7	no	inf	NP_733769	P62245	RS15A	FALSE				structural constituent of ribosome;
563	heat shock 70 protein 4L	gi|40254361	94	0	7	no	inf	NP_035150	P48722	HS74L	FALSE				ATP binding;
564	aspartyl aminopeptidase isoform a	gi|161016822	52	0	7	no	inf	NP_001104301	Q9Z2W0	DNPEP	FALSE				aminopeptidase activity; metallopeptidase activity; zinc ion binding;
565	DNA polymerase delta catalytic subunit	gi|254587977	124	0	7	no	inf	NP_035261	P52431	DPOD1	FALSE				3'-5' exonuclease activity; 4 iron, 4 sulfur cluster binding; chromatin binding; DNA binding; DNA-directed DNA polymerase activity; metal ion binding; nucleotide binding;
566	dnaJ homolog subfamily C member 9	gi|23956266	30	0	7	no	inf	NP_598842	Q91WN1	DNJC9	FALSE				None
567	four and a half LIM domains protein 2	gi|6753866	32	0	7	no	inf	NP_034342	O70433	FHL2	FALSE				transcription factor binding; zinc ion binding;
568	glutamate-rich WD repeat-containing protein 1	gi|163937861	49	0	7	no	inf	NP_700468	Q810D6	GRWD1	FALSE				None
569	hexaprenyldihydroxybenzoate methyltransferase, mitochondrial	gi|27369992	41	0	7	no	inf	NP_766275	Q8BMS4	COQ3	FALSE				2-polyprenyl-6-methoxy-1,4-benzoquinone methyltransferase activity; 3-demethylubiquinone-9 3-O-methyltransferase activity; hexaprenyldihydroxybenzoate methyltransferase activity;
570	hypoxanthine-guanine phosphoribosyltransferase	gi|96975138	25	0	7	no	inf	NP_038584	P00493	HPRT	FALSE				guanine phosphoribosyltransferase activity; hypoxanthine phosphoribosyltransferase activity; magnesium ion binding; nucleotide binding;
571	inorganic pyrophosphatase	gi|27754065	33	0	7	no	inf	NP_080714	Q9D819	IPYR	FALSE				inorganic diphosphatase activity; magnesium ion binding; pyrophosphatase activity;
572	monoacylglycerol lipase ABHD6	gi|31560264	38	0	7	no	inf	NP_079617	Q8R2Y0	ABHD6	FALSE				acylglycerol lipase activity;
573	myb-binding protein 1A	gi|31982724	152	0	7	no	inf	NP_058056	Q7TPV4	MBB1A	FALSE				DNA-directed DNA polymerase activity; sequence-specific DNA binding; transcription factor binding; zinc ion binding;
574	proteasome activator complex subunit 3	gi|6755214	30	0	7	no	inf	NP_035322	P61290	PSME3	FALSE				endopeptidase activator activity; MDM2/MDM4 family protein binding; p53 binding;
575	protein phosphatase 1G	gi|6679793	59	0	7	no	inf	NP_032040	Q61074	PPM1G	FALSE				metal ion binding; phosphoprotein phosphatase activity; protein serine/threonine phosphatase activity;
576	protein VAC14 homolog	gi|31542488	88	0	7	no	inf	NP_666328	Q80WQ2	VAC14	TRUE				kinase activator activity;
577	putative RNA-binding protein 3 isoform 2	gi|261862339	17	0	7	no	inf	NP_001159882	O89086	RBM3	FALSE				nucleotide binding; ribosomal large subunit binding; RNA binding;
578	rho guanine nucleotide exchange factor 12	gi|145046273	172	0	7	no	inf	NP_081420	F8VQN6	F8VQN6	TRUE				phospholipid binding; Rho guanyl-nucleotide exchange factor activity;
579	calcium/calmodulin-dependent protein kinase type II subunit alpha isoform 2	gi|28916677	54	0	6	no	inf	NP_803126	P11798	KCC2A	FALSE				ATP binding; calmodulin-dependent protein kinase activity; protein serine/threonine kinase activity;
580	40S ribosomal protein S6	gi|6677809	29	0	6	no	inf	NP_033122	P62754	RS6	FALSE				structural constituent of ribosome;
581	60S ribosomal protein L24	gi|18250296	18	0	6	no	inf	NP_077180	Q8BP67	RL24	FALSE				None
582	acid ceramidase precursor	gi|9790019	45	0	6	no	inf	NP_062708	Q9WV54	ASAH1	FALSE				ceramidase activity;
583	charged multivesicular body protein 6	gi|147904547	23	0	6	no	inf	NP_001078967	P0C0A3	CHMP6	FALSE				None
584	cleavage and polyadenylation specificity factor subunit 5	gi|13386106	26	0	6	no	inf	NP_080899	Q9CQF3	CPSF5	FALSE				AU-rich element binding; hydrolase activity; mRNA binding;
585	cysteine and glycine-rich protein 2	gi|160707987	21	0	6	no	inf	NP_031818	P97314	CSRP2	FALSE				zinc ion binding;
586	deoxyuridine triphosphatase isoform 2	gi|21281687	17	0	6	no	inf	NP_076084	Q9CQ43	Q9CQ43	FALSE				dUTP diphosphatase activity;
587	dnaJ homolog subfamily A member 3, mitochondrial isoform 1	gi|205361112	52	0	6	no	inf	NP_076135	Q99M87	DNJA3	FALSE				ATP binding; metal ion binding; small GTPase regulator activity;
588	fatty acid-binding protein, heart	gi|6753810	15	0	6	no	inf	NP_034304	P11404	FABPH	FALSE				lipid binding; transporter activity;
589	galectin-1	gi|6678682	15	0	6	no	inf	NP_032521	P16045	LEG1	FALSE				galactose binding; galactoside binding; lactose binding; signal transducer activity;
590	glutamate--cysteine ligase regulatory subunit	gi|6680019	31	0	6	no	inf	NP_032155	O09172	GSH0	FALSE				glutamate-cysteine ligase activity; glutamate-cysteine ligase catalytic subunit binding;
591	granulins precursor	gi|224967126	65	0	6	no	inf	NP_032201	Q3U9N4	Q3U9N4	FALSE				None
592	heterogeneous nuclear ribonucleoprotein A0	gi|226443091	31	0	6	no	inf	NP_084148	Q9CX86	ROA0	FALSE				AU-rich element binding; nucleotide binding;
593	putative pre-mRNA-splicing factor ATP-dependent RNA helicase DHX15 isoform 2	gi|110835723	91	0	6	no	inf	NP_031865	O35286	DHX15	FALSE				ATP binding; ATP-dependent helicase activity; nucleic acid binding;
594	RNA-binding protein 24	gi|124487277	25	0	6	no	inf	NP_001074894	D3Z4I3	RBM24	FALSE				mRNA 3'-UTR binding; nucleotide binding;
595	SAM domain and HD domain-containing protein 1 isoform 1	gi|213418055	76	0	6	no	inf	NP_061339	Q60710	SAMH1	FALSE				metal ion binding; phosphoric diester hydrolase activity; RNA binding;
596	serine/arginine-rich splicing factor 1 isoform 2	gi|118582271	22	0	6	no	inf	NP_001071635	Q6PDM2	SRSF1	FALSE				nucleotide binding; RNA binding;
597	splicing factor U2AF 35 subunit isoform 1	gi|254939694	28	0	6	no	inf	NP_077149	Q9D883	U2AF1	FALSE				nucleotide binding; RNA binding; zinc ion binding;
598	transcription factor BTF3 isoform 1	gi|56605979	22	0	6	no	inf	NP_663430	Q64152	BTF3	FALSE				None
599	tubulin-folding cofactor B	gi|170650659	27	0	6	no	inf	NP_079824	Q9D1E6	TBCB	FALSE				None
600	PREDICTED: 60S ribosomal protein L35a	gi|309263410	13	0	5	no	inf	No NCBI	No UNIPROT	None	None				None
601	28S ribosomal protein S7, mitochondrial precursor	gi|30794474	28	0	5	no	inf	NP_079581	Q80X85	RT07	FALSE				RNA binding; structural constituent of ribosome;
602	60S ribosomal protein L18	gi|83699424	22	0	5	no	inf	NP_033103	P35980	RL18	FALSE				structural constituent of ribosome;
603	choline-phosphate cytidylyltransferase B isoform 2	gi|29164513	39	0	5	no	inf	NP_808214	Q811Q9	PCY1B	FALSE				choline-phosphate cytidylyltransferase activity;
604	gamma-2-syntrophin	gi|269973907	60	0	5	no	inf	NP_766539	Q925E0	SNTG2	TRUE				phospholipid binding;
605	peptidyl-prolyl cis-trans isomerase FKBP11 precursor	gi|15277331	22	0	5	no	inf	NP_077131	Q9D1M7	FKB11	FALSE				FK506 binding; peptidyl-prolyl cis-trans isomerase activity;
606	phosphatidylinositol transfer protein beta isoform	gi|9790159	31	0	5	no	inf	NP_062614	P53811	PIPNB	FALSE				phospholipid binding;
607	polymerase delta-interacting protein 2	gi|14780884	42	0	5	no	inf	NP_080665	Q91VA6	PDIP2	FALSE				DNA binding; protein binding, bridging;
608	PREDICTED: mRNA turnover protein 4 homolog isoform 2	gi|149262895	28	0	5	no	inf	XP_001480610	No UNIPROT	Unknown	FALSE				DNA binding; protein binding, bridging;
609	PREDICTED: ubiquitin-conjugating enzyme E2 L3-like	gi|149260690	18	0	5	no	inf	XP_001475499	No UNIPROT	Unknown	FALSE				DNA binding; protein binding, bridging;
610	STIP1 homology and U box-containing protein 1	gi|9789907	35	0	5	no	inf	NP_062693	Q9WUD1	CHIP	FALSE				Hsp70 protein binding; Hsp90 protein binding; protein binding, bridging; protein homodimerization activity; SMAD binding; TPR domain binding; ubiquitin-ubiquitin ligase activity;
611	thioredoxin-related transmembrane protein 1 precursor	gi|33859722	31	0	5	no	inf	NP_082615	Q8VBT0	TMX1	FALSE				disulfide oxidoreductase activity;
612	tight junction protein ZO-1 isoform 1	gi|254675277	195	0	5	no	inf	NP_033412	P39447	ZO1	TRUE				None
613	transcriptional activator protein Pur-alpha	gi|6679573	35	0	5	no	inf	NP_033015	P42669	PURA	FALSE				double-stranded DNA binding; double-stranded telomeric DNA binding; purine-rich negative regulatory element binding; sequence-specific DNA binding transcription factor activity; single-stranded DNA binding; SMAD binding; translation repressor activity, nucleic acid binding;
614	tumor necrosis factor receptor type 1-associated DEATH domain protein	gi|75677522	35	0	5	no	inf	NP_001028333	Q3U0V2	TRADD	FALSE				binding, bridging; signal transducer activity;
615	uncharacterized protein C7orf50 homolog	gi|146134371	22	0	5	no	inf	NP_082745	Q9CXL3	CG050	FALSE				None
616	40S ribosomal protein S27-like	gi|13385958	9	0	4	no	inf	NP_080743	Q6ZWY3	RS27L	FALSE				cysteine-type endopeptidase activator activity involved in apoptotic process; metal ion binding; structural constituent of ribosome; translation activator activity;
617	60S ribosomal protein L17	gi|161484662	21	0	4	no	inf	NP_001002239	Q6ZWZ7	Q6ZWZ7	FALSE				structural constituent of ribosome;
618	PREDICTED: 40S ribosomal protein S13-like	gi|309267082	17	0	4	no	inf	No NCBI	No UNIPROT	None	None				None
619	10 heat shock protein, mitochondrial	gi|6680309	11	0	4	no	inf	NP_032329	Q64433	CH10	FALSE				ATP binding; chaperone binding;
620	3-keto-steroid reductase	gi|87162470	37	0	4	no	inf	NP_034606	O88736	DHB7	FALSE				3-keto sterol reductase activity; estradiol 17-beta-dehydrogenase activity;
621	5'-AMP-activated protein kinase subunit beta-1	gi|23956234	30	0	4	no	inf	NP_114075	Q9R078	AAKB1	FALSE				AMP-activated protein kinase activity;
622	ATP synthase subunit delta, mitochondrial precursor	gi|166851828	18	0	4	no	inf	NP_079589	Q9D3D9	ATPD	FALSE				proton-transporting ATP synthase activity, rotational mechanism; proton-transporting ATPase activity, rotational mechanism;
623	carbonyl reductase family member 4	gi|269784762	25	0	4	no	inf	NP_663570	Q91VT4	CBR4	FALSE				NAD(P)H dehydrogenase (quinone) activity; NADPH binding; NADPH dehydrogenase (quinone) activity; quinone binding;
624	carboxypeptidase D precursor	gi|150378501	152	0	4	no	inf	NP_031780	O89001	CBPD	FALSE				metallocarboxypeptidase activity; serine-type carboxypeptidase activity; zinc ion binding;
625	COP9 signalosome complex subunit 4	gi|6753490	46	0	4	no	inf	NP_036131	O88544	CSN4	FALSE				None
626	cytochrome c-type heme lyase	gi|225543251	31	0	4	no	inf	NP_032248	P53702	CCHL	FALSE				holocytochrome-c synthase activity; metal ion binding;
627	dehydrogenase/reductase SDR family member 1	gi|31980844	34	0	4	no	inf	NP_081095	Q99L04	DHRS1	FALSE				oxidoreductase activity;
628	dnaJ homolog subfamily B member 4	gi|165377271	38	0	4	no	inf	NP_081563	Q9D832	DNJB4	FALSE				None
629	ferrochelatase, mitochondrial	gi|20452466	47	0	4	no	inf	NP_032024	Q544X6	Q544X6	FALSE				ferrochelatase activity; heme binding; iron ion binding; iron-responsive element binding;
630	heterogeneous nuclear ribonucleoprotein R	gi|33859724	71	0	4	no	inf	NP_083147	Q8VHM5	Q8VHM5	FALSE				nucleic acid binding; nucleotide binding;
631	histone-arginine methyltransferase CARM1 isoform 2	gi|189409145	63	0	4	no	inf	NP_694781	Q9WVG6	CARM1	FALSE				histone acetyl-lysine binding; histone methyltransferase activity (H3-R17 specific); ligand-dependent nuclear receptor transcription coactivator activity; protein-arginine omega-N asymmetric methyltransferase activity; transcription regulatory region DNA binding;
632	mitotic checkpoint protein BUB3	gi|31560618	37	0	4	no	inf	NP_033904	Q9WVA3	BUB3	FALSE				None
633	monoglyceride lipase isoform a	gi|261878516	35	0	4	no	inf	NP_001159723	O35678	MGLL	FALSE				acylglycerol lipase activity; carboxylesterase activity;
634	NADH dehydrogenase [ubiquinone] 1 alpha subcomplex subunit 9, mitochondrial precursor	gi|254692859	43	0	4	no	inf	NP_079634	Q9DC69	NDUA9	FALSE				None
635	PDZ and LIM domain protein 5 isoform ENH1	gi|170650623	63	0	4	no	inf	NP_062782	Q8CI51	PDLI5	TRUE				zinc ion binding;
636	PREDICTED: dolichyl-diphosphooligosaccharide--protein glycosyltransferase 48 subunit-like isoform 1	gi|309265149	49	0	4	no	inf	No NCBI	No UNIPROT	None	None				None
637	PREDICTED: importin subunit alpha-2-like isoform 1	gi|149268945	58	0	4	no	inf	No NCBI	No UNIPROT	None	None				None
638	protein canopy homolog 3 precursor	gi|21312510	31	0	4	no	inf	NP_082341	Q9DAU1	CNPY3	FALSE				None
639	protein phosphatase 1 regulatory subunit 3D	gi|147905969	31	0	4	no	inf	NP_001078970	A2AJW4	A2AJW4	FALSE				None
640	ras-related protein R-Ras2 precursor	gi|165972315	23	0	4	no	inf	NP_080122	P62071	RRAS2	FALSE				GTP binding; GTPase activity;
641	RNA-binding protein NOB1	gi|30794454	45	0	4	no	inf	NP_080553	Q8BW10	NOB1	FALSE				metal ion binding;
642	synaptogyrin-1 isoform 1a	gi|46877048	26	0	4	no	inf	NP_997591	O55100	SNG1	FALSE				None
643	tumor protein D52 isoform 5	gi|6678407	20	0	4	no	inf	NP_033438	Q62393	TPD52	FALSE				calcium ion binding; protein heterodimerization activity; protein homodimerization activity;
644	ubiquinol-cytochrome c reductase complex chaperone CBP3 homolog	gi|213512915	34	0	4	no	inf	NP_061376	Q9CWU6	UQCC	FALSE				None
645	ubiquitin thioesterase OTUB1	gi|19527388	31	0	4	no	inf	NP_598911	Q7TQI3	OTUB1	FALSE				NEDD8-specific protease activity; omega peptidase activity; ubiquitin binding; ubiquitin-specific protease activity;
646	3-ketoacyl-CoA thiolase A, peroxisomal precursor	gi|18700004	44	0	3	no	inf	NP_570934	Q921H8	THIKA	FALSE				acetyl-CoA C-acetyltransferase activity;
647	60S ribosomal protein L19 isoform 1	gi|226958653	23	0	3	no	inf	NP_033104	P84099	RL19	FALSE				structural constituent of ribosome;
648	cyclin-dependent kinase 5	gi|6680908	33	0	3	no	inf	NP_031694	P49615	CDK5	FALSE				acetylcholine receptor activator activity; ATP binding; cyclin-dependent protein serine/threonine kinase activity; ErbB-2 class receptor binding; ErbB-3 class receptor binding; tau-protein kinase activity;
649	disks large homolog 3 isoform 3	gi|295293127	58	0	3	no	inf	NP_001171250	A2BEF2	A2BEF2	TRUE				None
650	guanine nucleotide-binding protein G(i) subunit alpha-2	gi|41054806	40	0	3	no	inf	NP_032164	P08752	GNAI2	FALSE				G-protein beta/gamma-subunit complex binding; G-protein coupled receptor binding; GTP binding; GTPase activity; metal ion binding; signal transducer activity;
651	PREDICTED: 60S ribosomal protein L22-like	gi|309265792	15	0	3	no	inf	XP_003086606	P67984	RL22	FALSE				heparin binding; RNA binding; structural constituent of ribosome;
652	ADP-ribosylation factor 6	gi|6680724	20	0	3	no	inf	NP_031507	P62331	ARF6	FALSE				GTP binding; GTPase activity;
653	catechol O-methyltransferase	gi|161484634	29	0	3	no	inf	NP_031770	O88587	COMT	FALSE				catechol O-methyltransferase activity; magnesium ion binding;
654	dolichyl-phosphate beta-glucosyltransferase	gi|21728372	37	0	3	no	inf	NP_079718	Q9DB25	ALG5	FALSE				dolichyl-phosphate beta-glucosyltransferase activity;
655	glycogenin-1	gi|7305121	37	0	3	no	inf	NP_038783	Q9R062	GLYG	FALSE				glucose binding; glycogenin glucosyltransferase activity; metal ion binding;
656	kinesin-like protein KIF15	gi|39930325	160	0	3	no	inf	NP_034750	Q6P9L6	KIF15	FALSE				ATP binding; microtubule motor activity;
657	NADH-cytochrome b5 reductase 1	gi|21312524	34	0	3	no	inf	NP_082333	Q9DB73	NB5R1	FALSE				cytochrome-b5 reductase activity, acting on NAD(P)H;
658	syntaxin-7	gi|31560462	30	0	3	no	inf	NP_058077	Q8BH40	Q8BH40	FALSE				SNAP receptor activity; SNARE binding;
659	beta-1-syntrophin	gi|7710096	58	0	2	no	inf	NP_057876	Q99L88	SNTB1	TRUE				phospholipid binding;
660	chromodomain-helicase-DNA-binding protein 4	gi|39204553	218	0	2	no	inf	NP_666091	Q6PDQ2	CHD4	FALSE				ATP binding; ATP-dependent helicase activity; DNA binding; zinc ion binding;
661	disks large homolog 2 isoform 1	gi|118136297	95	0	2	no	inf	NP_035937	Q91XM9	DLG2	TRUE				None
662	four and a half LIM domains protein 1 isoform 2	gi|116517336	34	0	2	no	inf	NP_001070830	P97447	FHL1	FALSE				zinc ion binding;
663	guanine nucleotide-binding protein G(k) subunit alpha	gi|33563256	41	0	2	no	inf	NP_034436	Q9DC51	GNAI3	FALSE				G-protein beta/gamma-subunit complex binding; G-protein coupled serotonin receptor binding; GTP binding; GTPase activity; metal ion binding; signal transducer activity;
664	h-2 class I histocompatibility antigen, K-W28 alpha chain isoform 1 precursor	gi|133922588	41	0	2	no	inf	NP_001001892	P01901	HA1B	FALSE				peptide antigen binding;
665	ribosomal protein S27-like	gi|298231238	9	0	2	no	inf	NP_001177187	Q6ZWU9	RS27	FALSE				metal ion binding; structural constituent of ribosome;
666	titin isoform N2-A	gi|77812697	3716	0	2	no	inf	NP_035782	Q8BUJ6	Q8BUJ6	FALSE				calcium ion binding; protein serine/threonine kinase activity; structural constituent of cytoskeleton; structural constituent of muscle;
667	vacuolar protein sorting-associated protein 4A	gi|18699726	49	0	2	no	inf	NP_569053	Q8VEJ9	VPS4A	FALSE				ATP binding; nucleoside-triphosphatase activity;
668	calpain-2 catalytic subunit	gi|157951598	80	0	2	no	inf	NP_033924	O08529	CAN2	FALSE				calcium ion binding; calcium-dependent cysteine-type endopeptidase activity;
669	DNA ligase 1	gi|133892266	104	0	2	no	inf	NP_034845	P37913	DNLI1	FALSE				ATP binding; DNA binding; DNA ligase (ATP) activity; metal ion binding;
670	dynein heavy chain 10, axonemal	gi|254692843	530	0	2	no	inf	NP_062409	D3YYQ8	D3YYQ8	FALSE				ATP binding; ATPase activity; microtubule motor activity;
671	glycerol-3-phosphate dehydrogenase [NAD+], cytoplasmic	gi|6753966	38	0	2	no	inf	NP_034401	P13707	GPDA	FALSE				glycerol-3-phosphate dehydrogenase; glycerol-3-phosphate dehydrogenase activity; NAD binding;
672	glycophorin-C	gi|115270965	10	0	2	no	inf	NP_001041672	Q78HU7	GLPC	FALSE				None
673	histone acetyltransferase KAT6B	gi|327365366	197	0	2	no	inf	NP_001192170	Q3UH94	Q3UH94	FALSE				DNA binding; histone acetyltransferase activity; zinc ion binding;
674	membrane-associated guanylate kinase, WW and PDZ domain-containing protein 2 isoform 1	gi|282721034	141	0	2	no	inf	NP_001164217	Q9WVQ1	MAGI2	TRUE				beta-1 adrenergic receptor binding; PDZ domain binding; phosphatase binding; receptor signaling complex scaffold activity; signal transducer activity;
675	myosin-XV isoform 1	gi|157041244	396	0	2	no	inf	NP_034992	Q9QZZ4	MYO15	FALSE				ATP binding; motor activity;
676	nucleoporin 205	gi|226437676	227	0	2	no	inf	NP_081789	B9EJ54	B9EJ54	FALSE				structural constituent of nuclear pore;
677	PREDICTED: 40S ribosomal protein S26-like	gi|149267077	13	0	2	no	inf	XP_001477412	No UNIPROT	Unknown	FALSE				structural constituent of nuclear pore;
678	pre-mRNA-processing-splicing factor 8	gi|115583687	274	0	2	no	inf	NP_619600	Q99PV0	PRP8	FALSE				RNA binding;
679	protein FAM114A2 isoform 2	gi|21312816	53	0	2	no	inf	NP_080618	Q8VE88	F1142	FALSE				None
680	rho GTPase-activating protein 23	gi|114796637	139	0	2	no	inf	NP_067468	Q69ZH9	RHG23	TRUE				GTPase activator activity; phospholipid binding;
681	serrate RNA effector molecule homolog isoform 1	gi|13937395	100	0	2	no	inf	NP_113582	Q99MR6	SRRT	FALSE				DNA binding;
682	ubiquitin-conjugating enzyme E2 H isoform 1	gi|6678487	21	0	2	no	inf	NP_033485	P62257	UBE2H	FALSE				ATP binding; ubiquitin-protein ligase activity;
683	calcium/calmodulin-dependent protein kinase type II subunit beta isoform 2	gi|226693349	60	0	1	no	inf	NP_031621	P28652	KCC2B	FALSE				ATP binding; calmodulin-dependent protein kinase activity;
684	histocompatibility 2, Q region locus 2 precursor	gi|72535146	40	0	1	no	inf	NP_034522	Q4KN81	Q4KN81	FALSE				None
685	myosin-7B	gi|145864471	222	0	1	no	inf	NP_001078847	A2AQP0	MYH7B	FALSE				ATP binding; motor activity;
686	neurexin-1-alpha isoform 1 precursor	gi|226958325	165	0	1	no	inf	NP_064648	Q9CS84	NRX1A	FALSE				acetylcholine receptor binding; calcium channel regulator activity; metal ion binding;
687	PREDICTED: glyceraldehyde-3-phosphate dehydrogenase-like	gi|309264768	42	0	1	no	inf	No NCBI	No UNIPROT	None	None				None
688	serine/threonine-protein phosphatase PP1-beta catalytic subunit	gi|161484668	37	1	8	no	5.86	NP_766295	P62141	PP1B	FALSE				metal ion binding; myosin phosphatase activity; myosin-light-chain-phosphatase activity;
689	serine/threonine-protein phosphatase PP1-gamma catalytic subunit	gi|31980772	37	1	6	no	4.4	NP_038664	P63087	PP1G	FALSE				metal ion binding; protein serine/threonine phosphatase activity;
690	retinol dehydrogenase 11 precursor	gi|19482172	35	2	9	no	3.3	NP_067532	Q9QYF1	RDH11	FALSE				NADP-retinol dehydrogenase activity; retinol dehydrogenase activity;
691	splicing factor 3B subunit 1	gi|153791358	146	2	9	no	3.3	NP_112456	G5E866	G5E866	FALSE				chromatin binding;
692	probable ubiquitin carboxyl-terminal hydrolase FAF-X	gi|115511018	290	3	9	no	2.2	NP_033507	P70398	USP9X	FALSE				co-SMAD binding; cysteine-type peptidase activity; ubiquitin thiolesterase activity;
693	vascular cell adhesion protein 1 precursor	gi|170295823	81	3	9	no	2.2	NP_035823	P29533	VCAM1	FALSE				None
694	calcium-binding protein p22	gi|9790225	22	2	6	no	2.2	NP_062743	P61022	CHP1	FALSE				calcium ion binding; calcium-dependent protein binding; kinase binding; microtubule binding; protein kinase inhibitor activity; transporter activity;
695	GTP:AMP phosphotransferase, mitochondrial	gi|23956104	25	2	6	no	2.2	NP_067274	Q9WTP7	KAD3	FALSE				adenylate kinase activity; ATP binding; GTP binding; nucleoside triphosphate adenylate kinase activity;
696	beta-centractin	gi|22122615	42	1	3	no	2.2	NP_666219	Q8R5C5	ACTY	FALSE				ATP binding;
697	heat shock 70 protein 1-like	gi|124339838	71	1	3	no	2.2	NP_038586	P16627	HS71L	FALSE				ATP binding;
698	myosin-14	gi|29336026	228	1	3	no	2.2	NP_082297	Q6URW6	MYH14	FALSE				actin filament binding; actin-dependent ATPase activity; ATP binding; microfilament motor activity;
699	PREDICTED: 40S ribosomal protein S19-like	gi|309262784	16	1	3	no	2.2	No NCBI	No UNIPROT	None	None				None
700	probable ATP-dependent RNA helicase DDX17 isoform 1	gi|40068493	73	1	3	no	2.2	NP_951062	Q501J6	DDX17	FALSE				ATP binding; ATP-dependent helicase activity; estrogen receptor binding; RNA binding; transcription coactivator activity;
701	tubulin beta-2B chain	gi|21746161	50	1	3	no	2.2	NP_076205	Q9CWF2	TBB2B	FALSE				GTP binding; GTPase activity; structural constituent of cytoskeleton;
702	mitogen-activated protein kinase 1	gi|6754632	41	3	8	no	1.95	NP_036079	P63085	MK01	FALSE				ATP binding; MAP kinase activity; phosphotyrosine binding; RNA polymerase II carboxy-terminal domain kinase activity;
703	mannosyl-oligosaccharide glucosidase	gi|31981106	92	3	8	no	1.95	NP_065644	Q80UM7	MOGS	FALSE				mannosyl-oligosaccharide glucosidase activity;
704	dihydroorotate dehydrogenase (quinone), mitochondrial precursor	gi|9910194	43	4	10	no	1.83	NP_064430	O35435	PYRD	FALSE				dihydroorotate oxidase activity; drug binding; FMN binding; ubiquinone binding;
705	estradiol 17-beta-dehydrogenase 8	gi|157951743	27	4	10	no	1.83	NP_038571	P50171	DHB8	FALSE				3-hydroxyacyl-CoA dehydrogenase activity; estradiol 17-beta-dehydrogenase activity; testosterone 17-beta-dehydrogenase (NAD+) activity; testosterone dehydrogenase (NAD+) activity;
706	mimitin, mitochondrial precursor	gi|188035926	20	4	10	no	1.83	NP_001120818	Q59J78	MIMIT	FALSE				electron carrier activity; NADH dehydrogenase (ubiquinone) activity;
707	serine/threonine-protein phosphatase 2A 55 regulatory subunit B alpha isoform isoform 1	gi|110625886	52	2	5	no	1.83	NP_082308	Q6P1F6	2ABA	FALSE				protein phosphatase type 2A regulator activity; protein serine/threonine phosphatase activity;
708	E3 ubiquitin-protein ligase NEDD4	gi|56699423	103	3	7	no	1.71	NP_035020	P46935	NEDD4	FALSE				phosphoserine binding; phosphothreonine binding; sodium channel inhibitor activity; ubiquitin-protein ligase activity;
709	serine/arginine-rich splicing factor 3	gi|8567402	19	3	7	no	1.71	NP_038691	P84104	SRSF3	FALSE				nucleotide binding; RNA binding;
710	kinesin-1 heavy chain	gi|61657921	110	4	9	no	1.65	NP_032474	Q61768	KINH	FALSE				ATP binding; microtubule binding; microtubule motor activity;
711	monofunctional C1-tetrahydrofolate synthase, mitochondrial precursor	gi|283135114	106	4	9	no	1.65	NP_001164256	Q3V3R1	C1TM	FALSE				ATP binding; formate-tetrahydrofolate ligase activity; methylenetetrahydrofolate dehydrogenase (NADP+) activity;
712	actin-like protein 6A	gi|189181668	47	5	10	no	1.47	NP_062647	Q9Z2N8	ACL6A	FALSE				ATP binding; chromatin binding;
713	Golgi to ER traffic protein 4 homolog isoform 2	gi|254281178	31	5	10	no	1.47	NP_001156788	Q9D1H7	GET4	FALSE				None
714	proteasome subunit beta type-5	gi|6755204	29	5	10	no	1.47	NP_035316	O55234	PSB5	FALSE				peptidase activity; threonine-type endopeptidase activity;
715	beta-actin-like protein 2	gi|30425250	42	4	8	no	1.47	NP_780706	Q8BFZ3	ACTBL	FALSE				ATP binding;
716	grpE protein homolog 1, mitochondrial precursor	gi|13277394	24	4	8	no	1.47	NP_077798	Q99LP6	GRPE1	FALSE				adenyl-nucleotide exchange factor activity;
717	signal transducer and activator of transcription 3 isoform 3	gi|22094115	83	4	8	no	1.47	NP_035616	P42227	STAT3	FALSE				calcium ion binding; ligand-activated sequence-specific DNA binding RNA polymerase II transcription factor activity; sequence-specific DNA binding; sequence-specific DNA binding RNA polymerase II transcription factor activity; transcription factor binding; transcription regulatory region DNA binding;
718	UPF0568 protein C14orf166 homolog	gi|13386026	28	4	8	no	1.47	NP_080804	Q9CQE8	CN166	FALSE				RNA polymerase II core binding;
719	alpha-centractin	gi|8392847	43	3	6	no	1.47	NP_058556	P61164	ACTZ	FALSE				ATP binding;
720	PREDICTED: GTP-binding nuclear protein Ran-like	gi|149260287	24	3	6	no	1.47	XP_001475472	P62827	RAN	FALSE				GTP binding; GTPase activity;
721	cytochrome b-c1 complex subunit 1, mitochondrial precursor	gi|46593021	53	3	6	no	1.47	NP_079683	Q9CZ13	QCR1	FALSE				catalytic activity; metal ion binding;
722	malectin precursor	gi|188497650	32	3	6	no	1.47	NP_780612	Q6ZQI3	MLEC	FALSE				carbohydrate binding;
723	prostaglandin E synthase 2	gi|260763900	43	3	6	no	1.47	NP_598544	Q8BWM0	PGES2	FALSE				DNA binding; electron carrier activity; prostaglandin-E synthase activity; protein disulfide oxidoreductase activity;
724	tripeptidyl-peptidase 2	gi|6678419	140	3	6	no	1.47	NP_033444	Q64514	TPP2	FALSE				aminopeptidase activity; serine-type endopeptidase activity;
725	hydroxymethylglutaryl-CoA lyase, mitochondrial precursor	gi|171543858	34	2	4	no	1.47	NP_032280	P38060	HMGCL	FALSE				carboxylic acid binding; fatty-acyl-CoA binding; hydroxymethylglutaryl-CoA lyase activity; magnesium ion binding; manganese ion binding; metal ion binding;
726	ribosomal protein S6 kinase alpha-3	gi|22507357	84	2	4	no	1.47	NP_683747	P18654	KS6A3	FALSE				ATP binding; cysteine-type endopeptidase inhibitor activity involved in apoptotic process; magnesium ion binding; protein serine/threonine kinase activity;
727	PREDICTED: mitotic spindle assembly checkpoint protein MAD2A-like	gi|149262068	24	2	4	no	1.47	XP_001475404	No UNIPROT	Unknown	FALSE				microtubule binding;
728	protein MRVI1 isoform b	gi|120431612	93	2	4	no	1.47	NP_919446	Q9WUX5	MRVI1	FALSE				None
729	platelet-activating factor acetylhydrolase IB subunit alpha	gi|7305363	47	1	2	no	1.47	NP_038653	P63005	LIS1	FALSE				microtubule binding;
730	60S ribosomal protein L13a	gi|31981945	23	5	9	no	1.32	NP_033464	P19253	RL13A	FALSE				structural constituent of ribosome;
731	clathrin light chain A isoform a	gi|122939192	24	5	9	no	1.32	NP_001073853	Q6PFA2	Q6PFA2	FALSE				structural molecule activity;
732	synaptobrevin homolog YKT6	gi|31543971	22	5	9	no	1.32	NP_062635	Q9CQW1	YKT6	FALSE				protein-cysteine S-palmitoleyltransferase activity;
733	uncharacterized protein C2orf47 homolog, mitochondrial precursor	gi|145587094	33	5	9	no	1.32	NP_001074650	Q8BHE8	CB047	FALSE				None
734	ADP-ribosylation factor-like protein 1	gi|153792526	20	4	7	no	1.28	NP_080135	P61211	ARL1	FALSE				enzyme activator activity; GTP binding; GTPase activity; metal ion binding;
735	endophilin-B1	gi|9507097	41	4	7	no	1.28	NP_062337	Q9JK48	SHLB1	FALSE				fatty acid binding; lysophosphatidic acid acyltransferase activity;
736	14-3-3 protein eta	gi|6756037	28	6	10	no	1.22	NP_035868	P68510	1433F	FALSE				actin binding; glucocorticoid receptor binding; protein domain specific binding; sodium channel regulator activity;
737	ADP/ATP translocase 1	gi|148747424	33	6	10	no	1.22	NP_031476	P48962	ADT1	FALSE				transporter activity;
738	tubulin beta-6 chain	gi|27754056	50	3	5	no	1.22	NP_080749	Q922F4	TBB6	FALSE				GTP binding; GTPase activity; structural constituent of cytoskeleton;
739	integrin-linked protein kinase	gi|240255651	51	3	5	no	1.22	NP_034692	O55222	ILK	FALSE				ATP binding; protein serine/threonine kinase activity; signal transducer activity;
740	LIM domain-binding protein 3 isoform a	gi|84872211	76	3	5	no	1.22	NP_036048	Q9JKS4	LDB3	TRUE				muscle alpha-actinin binding; protein kinase C binding; zinc ion binding;
741	cysteine and glycine-rich protein 1	gi|6681069	21	5	8	no	1.17	NP_031817	P97315	CSRP1	FALSE				zinc ion binding;
742	cytochrome P450 20A1	gi|74271886	52	5	8	no	1.17	NP_084289	Q8BKE6	CP20A	FALSE				electron carrier activity; heme binding; iron ion binding; monooxygenase activity; oxidoreductase activity, acting on paired donors, with incorporation or reduction of molecular oxygen;
743	inositol monophosphatase 1	gi|31980942	30	5	8	no	1.17	NP_061352	Q924B0	Q924B0	FALSE				inositol monophosphate 1-phosphatase activity; protein homodimerization activity;
744	ADP-ribosylation factor 4	gi|6680720	20	6	9	no	1.1	NP_031505	P61750	ARF4	FALSE				GTP binding;
745	PREDICTED: low molecular weight phosphotyrosine protein phosphatase-like	gi|82932679	18	6	9	no	1.1	No NCBI	No UNIPROT	None	None				None
746	proteasome subunit alpha type-6	gi|6755198	27	6	9	no	1.1	NP_036098	Q9QUM9	PSA6	FALSE				RNA binding; threonine-type endopeptidase activity;
747	serine-threonine kinase receptor-associated protein	gi|160707896	38	6	9	no	1.1	NP_035629	Q9Z1Z2	STRAP	FALSE				receptor binding;
748	signal recognition particle receptor subunit beta	gi|6678137	30	6	9	no	1.1	NP_033301	P47758	SRPRB	FALSE				GTP binding;
749	transmembrane emp24 domain-containing protein 10 precursor	gi|21312062	25	6	9	no	1.1	NP_081051	Q9D1D4	TMEDA	FALSE				None
750	cell division control protein 42 homolog isoform 1 precursor	gi|6753364	21	4	6	no	1.1	NP_033991	P60766	CDC42	FALSE				GTP binding; GTPase activity;
751	proteasome subunit beta type-1 precursor	gi|7242197	26	4	6	no	1.1	NP_035315	O09061	PSB1	FALSE				threonine-type endopeptidase activity;
752	60S acidic ribosomal protein P1	gi|9256519	11	4	6	no	1.1	NP_061341	P47955	RLA1	FALSE				structural constituent of ribosome;
753	eukaryotic translation initiation factor 3 subunit K	gi|21312044	25	4	6	no	1.1	NP_082935	Q9DBZ5	EIF3K	FALSE				ribosome binding; translation initiation factor activity;
754	KH domain-containing, RNA-binding, signal transduction-associated protein 1	gi|110626031	48	4	6	no	1.1	NP_035447	Q60749	KHDR1	FALSE				RNA binding;
755	prenylcysteine oxidase precursor	gi|13385294	56	4	6	no	1.1	NP_080099	Q9CQF9	PCYOX	FALSE				chloride-transporting ATPase activity; prenylcysteine oxidase activity;
756	signal recognition particle 68 protein	gi|47271535	71	4	6	no	1.1	NP_666144	Q8BMA6	SRP68	FALSE				7S RNA binding; endoplasmic reticulum signal peptide binding; signal recognition particle binding;
757	actin, cytoplasmic 2	gi|6752954	42	2	3	no	1.1	NP_033739	P63260	ACTG	FALSE				ATP binding; structural constituent of cytoskeleton;
758	polyadenylate-binding protein 4 isoform 2	gi|22507391	68	2	3	no	1.1	NP_683717	Q91YZ8	Q91YZ8	FALSE				nucleotide binding; RNA binding;
759	heme oxygenase 2	gi|209862939	36	2	3	no	1.1	NP_001129538	O70252	HMOX2	FALSE				heme oxygenase (decyclizing) activity; metal ion binding;
760	reticulon-4 isoform A	gi|34610235	127	7	10	no	1.05	NP_918943	Q99P72	RTN4	FALSE				None
761	vesicle-associated membrane protein-associated protein A	gi|94721328	28	7	10	no	1.05	NP_038961	Q9WV55	VAPA	FALSE				signal transducer activity; structural molecule activity;
762	chloride intracellular channel protein 1	gi|15617203	27	5	7	no	1.03	NP_254279	Q9Z1Q5	CLIC1	FALSE				voltage-gated chloride channel activity;
763	microtubule-associated protein RP/EB family member 1	gi|7106301	30	5	7	no	1.03	NP_031922	Q61166	MARE1	FALSE				microtubule plus-end binding;
764	eukaryotic translation initiation factor 3 subunit M	gi|21703762	43	6	8	no	0.98	NP_663355	Q99JX4	EIF3M	FALSE				translation initiation factor activity;
765	phosphomevalonate kinase isoform 1	gi|254588056	22	6	8	no	0.98	NP_081060	Q9D1G2	PMVK	FALSE				ATP binding; phosphomevalonate kinase activity;
766	aminoacyl tRNA synthase complex-interacting multifunctional protein 2 isoform 1	gi|288541337	35	3	4	no	0.98	NP_001165617	Q8R010	AIMP2	FALSE				None
767	protein SEC13 homolog	gi|29150272	36	3	4	no	0.98	NP_077168	Q9D1M0	SEC13	FALSE				None
768	polyadenylate-binding protein 1	gi|31560656	71	7	9	no	0.94	NP_032800	P29341	PABP1	FALSE				nucleotide binding; poly(A) RNA binding;
769	calsequestrin-2 precursor	gi|157951700	48	7	9	no	0.94	NP_033944	O09161	CASQ2	FALSE				calcium ion binding;
770	membrane-associated progesterone receptor component 2	gi|226442772	23	7	9	no	0.94	NP_081834	Q80UU9	PGRC2	FALSE				heme binding; steroid binding;
771	calpain small subunit 1	gi|110227381	28	8	10	no	0.92	NP_033925	O88456	CPNS1	FALSE				calcium ion binding; calcium-dependent cysteine-type endopeptidase activity;
772	proteasome subunit alpha type-3	gi|261824000	28	8	10	no	0.92	NP_035314	O70435	PSA3	FALSE				threonine-type endopeptidase activity;
773	replication factor C subunit 3	gi|124249204	41	8	10	no	0.92	NP_081285	Q8R323	RFC3	FALSE				ATPase activity; DNA binding; nucleotide binding;
774	U2 small nuclear ribonucleoprotein A'	gi|228480232	28	8	10	no	0.92	NP_067311	P57784	RU2A	FALSE				RNA binding;
775	vesicle-trafficking protein SEC22b precursor	gi|6755448	25	8	10	no	0.92	NP_035472	O08547	SC22B	FALSE				None
776	PREDICTED: 60S ribosomal protein L23a-like	gi|149260643	18	4	5	no	0.92	No NCBI	No UNIPROT	None	None				None
777	prohibitin	gi|6679299	30	4	5	no	0.92	NP_032857	P67778	PHB	FALSE				sequence-specific DNA binding RNA polymerase II transcription factor activity; transcription regulatory region DNA binding;
778	translin	gi|6755899	26	4	5	no	0.92	NP_035780	Q62348	TSN	FALSE				endonuclease activity; mRNA binding; sequence-specific DNA binding;
779	cytosolic Fe-S cluster assembly factor NUBP2	gi|6754908	30	5	6	no	0.88	NP_036086	Q9R061	NUBP2	FALSE				4 iron, 4 sulfur cluster binding; ATP binding; metal ion binding;
780	endoplasmic reticulum resident protein 44 precursor	gi|19072792	47	5	6	no	0.88	NP_083848	Q9D1Q6	ERP44	FALSE				protein disulfide isomerase activity;
781	fatty aldehyde dehydrogenase	gi|75677435	54	5	6	no	0.88	NP_031463	P47740	AL3A2	FALSE				aldehyde dehydrogenase; long-chain-alcohol oxidase activity; long-chain-aldehyde dehydrogenase activity; medium-chain-aldehyde dehydrogenase activity;
782	hydroxyacyl-coenzyme A dehydrogenase, mitochondrial precursor	gi|111038118	34	5	6	no	0.88	NP_032238	Q61425	HCDH	FALSE				3-hydroxyacyl-CoA dehydrogenase activity; NAD+ binding;
783	PREDICTED: phosphate carrier protein, mitochondrial-like	gi|149258501	40	5	6	no	0.88	XP_001475977	No UNIPROT	Unknown	FALSE				3-hydroxyacyl-CoA dehydrogenase activity; NAD+ binding;
784	probable ATP-dependent RNA helicase DDX6	gi|6681159	54	5	6	no	0.88	NP_031867	P54823	DDX6	FALSE				ATP binding; ATP-dependent helicase activity; RNA binding;
785	RNA-binding protein 39	gi|118403314	59	5	6	no	0.88	NP_573505	Q8VH51	RBM39	FALSE				nucleotide binding; RNA binding; transcription coactivator activity;
786	PREDICTED: protein disulfide-isomerase A6-like	gi|309262617	47	6	7	no	0.85	No NCBI	No UNIPROT	None	None				None
787	basic leucine zipper and W2 domain-containing protein 1	gi|13385296	48	6	7	no	0.85	NP_080100	Q9CQC6	BZW1	FALSE				None
788	elongation factor 1-beta	gi|31980922	25	6	7	no	0.85	NP_061266	O70251	EF1B	FALSE				translation elongation factor activity;
789	protease-associated domain-containing protein 1 isoform b precursor	gi|254750692	21	6	7	no	0.85	NP_001156899	Q9D9N8	PADC1	FALSE				None
790	nucleosome assembly protein 1-like 1 isoform 1 precursor	gi|226443026	49	7	8	no	0.84	NP_001140179	P28656	NP1L1	FALSE				None
791	heterogeneous nuclear ribonucleoprotein D0 isoform a	gi|116256512	38	8	9	no	0.82	NP_001070733	Q60668	HNRPD	FALSE				nucleotide binding; RNA binding; telomeric DNA binding;
792	ras-related protein Rap-1b precursor	gi|33859753	21	8	9	no	0.82	NP_077777	Q99JI6	RAP1B	FALSE				GDP binding; GTP binding; GTPase activity;
793	serum paraoxonase/lactonase 3 precursor	gi|27370510	39	8	9	no	0.82	NP_766594	Q62087	PON3	FALSE				3,4-dihydrocoumarin hydrolase activity; aryldialkylphosphatase activity; arylesterase activity; dihydrocoumarin hydrolase activity; metal ion binding;
794	SUMO-activating enzyme subunit 1	gi|9790247	39	8	9	no	0.82	NP_062722	Q9R1T2	SAE1	FALSE				ligase activity; protein C-terminus binding; SUMO activating enzyme activity;
795	adenine phosphoribosyltransferase	gi|118601013	20	9	10	no	0.81	NP_033828	P08030	APT	FALSE				adenine binding; adenine phosphoribosyltransferase activity;
796	eukaryotic translation initiation factor 3 subunit H	gi|18079341	40	9	10	no	0.81	NP_542366	Q91WK2	EIF3H	FALSE				translation initiation factor activity;
797	LETM1 and EF-hand domain-containing protein 1, mitochondrial precursor	gi|9789997	83	9	10	no	0.81	NP_062668	Q9Z2I0	LETM1	FALSE				metal ion binding;
798	leucyl-tRNA synthetase, cytoplasmic	gi|120537241	134	9	10	no	0.81	NP_598898	Q8BMJ2	SYLC	FALSE				aminoacyl-tRNA editing activity; ATP binding; leucine-tRNA ligase activity;
799	protein quaking isoform 1	gi|226958440	38	9	10	no	0.81	NP_001152989	Q9QYS9	QKI	FALSE				RNA binding;
800	nucleoside diphosphate kinase B	gi|6679078	17	9	9	no	0.73	NP_032731	Q01768	NDKB	FALSE				ATP binding; metal ion binding; nucleoside diphosphate kinase activity; protein histidine kinase activity;
801	phenylalanyl-tRNA synthetase alpha chain	gi|162138894	58	9	9	no	0.73	NP_079924	Q8C0C7	SYFA	FALSE				ATP binding; phenylalanine-tRNA ligase activity; tRNA binding;
802	polypyrimidine tract-binding protein 2	gi|9507003	58	9	9	no	0.73	NP_062423	Q91Z31	PTBP2	FALSE				mRNA binding; nucleotide binding;
803	proteasome subunit beta type-2	gi|227116345	23	9	9	no	0.73	NP_036100	Q9R1P3	PSB2	FALSE				threonine-type endopeptidase activity;
804	proteasome subunit beta type-6 precursor	gi|238231384	25	9	9	no	0.73	NP_032972	Q60692	PSB6	FALSE				threonine-type endopeptidase activity;
805	replication factor C subunit 2	gi|11177922	39	9	9	no	0.73	NP_064406	Q9WUK4	RFC2	FALSE				ATP binding; DNA binding; nucleoside-triphosphatase activity;
806	F-actin-capping protein subunit alpha-2	gi|6671672	33	8	8	no	0.73	NP_031630	P47754	CAZA2	FALSE				None
807	Golgi resident protein GCP60	gi|229608928	60	8	8	no	0.73	NP_573488	Q8BMP6	GCP60	FALSE				fatty-acyl-CoA binding;
808	methionyl-tRNA synthetase, cytoplasmic isoform 1	gi|284172357	102	8	8	no	0.73	NP_001165053	Q68FL6	SYMC	FALSE				ATP binding; methionine-tRNA ligase activity; tRNA binding;
809	ADP-ribosylation factor GTPase-activating protein 1 isoform d	gi|295148135	39	7	7	no	0.73	NP_001171181	No UNIPROT	Unknown	FALSE				acyl-CoA dehydrogenase activity; flavin adenine dinucleotide binding;
810	phosphatidylinositol transfer protein alpha isoform	gi|6679337	32	7	7	no	0.73	NP_032876	P53810	PIPNA	FALSE				fatty-acyl-CoA binding; phosphatidylinositol binding; phospholipid binding; stearic acid binding;
811	ADP-ribosylation factor 5	gi|6680722	21	6	6	no	0.73	NP_031506	P84084	ARF5	FALSE				GTP binding;
812	calponin-2	gi|6680952	33	6	6	no	0.73	NP_031751	Q08093	CNN2	FALSE				None
813	tropomyosin alpha-1 chain isoform 1	gi|256000780	33	6	6	no	0.73	NP_001157720	P58771	TPM1	FALSE				structural constituent of cytoskeleton;
814	39S ribosomal protein L12, mitochondrial precursor	gi|22164792	22	6	6	no	0.73	NP_081480	Q9DB15	RM12	FALSE				structural constituent of ribosome;
815	ATP synthase subunit b, mitochondrial precursor	gi|78214312	29	6	6	no	0.73	NP_033855	Q9CQQ7	AT5F1	FALSE				proton-transporting ATP synthase activity, rotational mechanism;
816	lanC-like protein 1	gi|300795817	45	6	6	no	0.73	NP_001177914	O89112	LANC1	FALSE				catalytic activity; glutathione binding; low-density lipoprotein particle receptor binding; zinc ion binding;
817	long-chain-fatty-acid--CoA ligase 4 isoform 1	gi|46518528	79	6	6	no	0.73	NP_997508	Q9QUJ7	ACSL4	FALSE				arachidonate-CoA ligase activity; ATP binding; long-chain fatty acid-CoA ligase activity; very long-chain fatty acid-CoA ligase activity;
818	perilipin-3	gi|13385312	47	6	6	no	0.73	NP_080112	Q9DBG5	PLIN3	FALSE				None
819	ubiquitin carboxyl-terminal hydrolase isozyme L5 isoform 2	gi|229577283	37	6	6	no	0.73	NP_001153338	Q9WUP7	UCHL5	FALSE				endopeptidase inhibitor activity; omega peptidase activity; ubiquitin thiolesterase activity; ubiquitin-specific protease activity;
820	guanine nucleotide-binding protein G(I)/G(S)/G(T) subunit beta-2	gi|13937391	37	5	5	no	0.73	NP_034442	P62880	GBB2	FALSE				calcium channel regulator activity; GTPase activity; signal transducer activity;
821	MARCKS-related protein	gi|6754706	20	5	5	no	0.73	NP_034937	P28667	MRP	FALSE				None
822	myelin expression factor 2 isoform 3	gi|244790095	60	5	5	no	0.73	NP_001155890	A2ATP5	A2ATP5	FALSE				nucleic acid binding; nucleotide binding;
823	guanine nucleotide-binding protein G(I)/G(S)/G(T) subunit beta-1	gi|6680045	37	4	4	no	0.73	NP_032168	P62874	GBB1	FALSE				GTPase activity; signal transducer activity;
824	actin-related protein 2/3 complex subunit 3	gi|9790141	21	4	4	no	0.73	NP_062798	Q9JM76	ARPC3	FALSE				None
825	actin-related protein 2/3 complex subunit 4 isoform 1	gi|13386054	20	4	4	no	0.73	NP_080828	P59999	ARPC4	FALSE				None
826	basal cell adhesion molecule precursor	gi|10048460	68	4	4	no	0.73	NP_065232	Q9R069	BCAM	FALSE				laminin receptor activity;
827	delta(24)-sterol reductase precursor	gi|114155129	60	4	4	no	0.73	NP_444502	Q8VCH6	DHC24	FALSE				delta24-sterol reductase activity; enzyme binding; flavin adenine dinucleotide binding; oxidoreductase activity, acting on the CH-CH group of donors, NAD or NADP as acceptor; peptide antigen binding; UDP-N-acetylmuramate dehydrogenase activity;
828	DNA-directed RNA polymerases I, II, and III subunit RPABC1	gi|124249077	25	4	4	no	0.73	NP_079830	Q80UW8	RPAB1	FALSE				DNA binding; DNA-directed RNA polymerase activity; protein kinase activity;
829	GTPase HRas isoform 1	gi|194440734	21	4	4	no	0.73	NP_032310	Q61411	RASH	FALSE				GTP binding; GTPase activity;
830	phosphatidylinositide phosphatase SAC1	gi|13507622	67	4	4	no	0.73	NP_109617	Q9EP69	SAC1	FALSE				phosphatase activity; phosphatidylinositol bisphosphate phosphatase activity; phosphatidylinositol-3-phosphatase activity; phosphatidylinositol-4-phosphate phosphatase activity;
831	phosphoribosyl pyrophosphate amidotransferase	gi|26024309	57	4	4	no	0.73	NP_742158	Q8CIH9	Q8CIH9	FALSE				amidophosphoribosyltransferase activity; iron-sulfur cluster binding; metal ion binding;
832	programmed cell death protein 6	gi|6755000	22	4	4	no	0.73	NP_035181	P12815	PDCD6	FALSE				binding, bridging; calcium ion binding;
833	tryptophanyl-tRNA synthetase, cytoplasmic isoform 1	gi|256818802	54	4	4	no	0.73	NP_035840	P32921	SYWC	FALSE				ATP binding; tryptophan-tRNA ligase activity;
834	ADP-ribosylation factor-like protein 8A	gi|23956194	21	3	3	no	0.73	NP_081099	Q8VEH3	ARL8A	FALSE				GTP binding;
835	ADP-ribosylation factor-like protein 8B	gi|13385518	22	3	3	no	0.73	NP_080287	Q9CQW2	ARL8B	FALSE				GDP binding; GTP binding;
836	cAMP-dependent protein kinase catalytic subunit beta isoform 4	gi|255958156	46	3	3	no	0.73	NP_001157672	P68181	KAPCB	FALSE				ATP binding; cAMP-dependent protein kinase activity; magnesium ion binding;
837	heat shock protein 105	gi|114145505	96	3	3	no	0.73	NP_038587	Q61699	HS105	FALSE				alpha-tubulin binding; ATP binding;
838	heterogeneous nuclear ribonucleoprotein A3 isoform c	gi|157277969	37	3	3	no	0.73	NP_444493	Q8BG05	ROA3	FALSE				nucleotide binding; RNA binding;
839	heterogeneous nuclear ribonucleoprotein H2	gi|9845253	49	3	3	no	0.73	NP_063921	P70333	HNRH2	FALSE				nucleotide binding; RNA binding;
840	histone deacetylase 1	gi|6680193	55	3	3	no	0.73	NP_032254	O09106	HDAC1	FALSE				chromatin binding; DNA binding; histone deacetylase activity; NAD-dependent histone deacetylase activity (H3-K14 specific); NAD-dependent histone deacetylase activity (H3-K18 specific); NAD-dependent histone deacetylase activity (H3-K9 specific); NAD-dependent histone deacetylase activity (H4-K16 specific); sequence-specific DNA binding transcription factor activity; transcription corepressor act…
841	PREDICTED: chromobox protein homolog 3-like	gi|309264319	21	3	3	no	0.73	No NCBI	No UNIPROT	None	None				None
842	rab GDP dissociation inhibitor beta	gi|116089273	51	3	3	no	0.73	NP_032138	Q61598	GDIB	FALSE				Rab GDP-dissociation inhibitor activity; Rab GTPase activator activity;
843	tubulin alpha-1C chain	gi|6678469	50	3	3	no	0.73	NP_033474	P68373	TBA1C	FALSE				GTP binding; GTPase activity; structural constituent of cytoskeleton;
844	28S ribosomal protein S22, mitochondrial	gi|13384904	41	3	3	no	0.73	NP_079761	Q9CXW2	RT22	FALSE				structural constituent of ribosome;
845	acyl-protein thioesterase 1	gi|6678760	25	3	3	no	0.73	NP_032892	P97823	LYPA1	FALSE				palmitoyl-(protein) hydrolase activity;
846	DNA mismatch repair protein Msh6	gi|6754744	151	3	3	no	0.73	NP_034960	P54276	MSH6	FALSE				ADP binding; ATP binding; chromatin binding; damaged DNA binding; DNA-dependent ATPase activity; four-way junction DNA binding; guanine/thymine mispair binding; magnesium ion binding; oxidized purine DNA binding; single base insertion or deletion binding; single guanine insertion binding; single thymine insertion binding;
847	myosin light chain 3	gi|33563264	22	3	3	no	0.73	NP_034989	P09542	MYL3	FALSE				calcium ion binding; motor activity;
848	proteasome subunit alpha type-4	gi|6755196	29	3	3	no	0.73	NP_036096	Q9R1P0	PSA4	FALSE				threonine-type endopeptidase activity;
849	secretory carrier-associated membrane protein 3	gi|118601011	38	3	3	no	0.73	NP_036016	O35609	SCAM3	FALSE				None
850	cyclin-dependent kinase 2 isoform 1	gi|34556205	39	2	2	no	0.73	NP_904326	P97377	CDK2	FALSE				ATP binding; cyclin-dependent protein serine/threonine kinase activity; histone kinase activity; metal ion binding;
851	muscleblind-like protein 1 isoform 2	gi|358679352	37	2	2	no	0.73	NP_001240637	Q9JKP5	MBNL1	FALSE				double-stranded RNA binding; zinc ion binding;
852	septin-7 isoform 1	gi|28173550	51	2	2	no	0.73	NP_033989	E9Q1G8	E9Q1G8	FALSE				GTP binding;
853	glycerol-3-phosphate dehydrogenase 1-like protein	gi|257467604	38	1	1	no	0.73	NP_780589	Q3ULJ0	GPD1L	FALSE				glycerol-3-phosphate dehydrogenase; NAD binding; sodium channel regulator activity;
854	structural maintenance of chromosomes protein 4	gi|29789347	147	10	9	no	0.66	NP_598547	Q8CG47	SMC4	FALSE				ATP binding; protein heterodimerization activity;
855	activator of 90 heat shock protein ATPase homolog 1	gi|22122515	38	9	8	no	0.65	NP_666148	Q8BK64	AHSA1	FALSE				ATPase activator activity;
856	ATP-dependent RNA helicase DDX1	gi|19527256	83	9	8	no	0.65	NP_598801	Q91VR5	DDX1	FALSE				ATP binding; ATP-dependent helicase activity; chromatin binding; DNA binding; DNA/RNA helicase activity; double-stranded RNA binding; exonuclease activity; nuclease activity; poly(A) RNA binding; transcription cofactor activity;
857	farnesyl pyrophosphate synthase isoform 2	gi|19882207	41	9	8	no	0.65	NP_608219	Q920E5	FPPS	FALSE				dimethylallyltranstransferase activity; geranyltranstransferase activity; metal ion binding;
858	14-3-3 protein gamma	gi|31543976	28	8	7	no	0.64	NP_061359	P61982	1433G	FALSE				actin binding; insulin-like growth factor receptor binding; protein domain specific binding; protein kinase C binding;
859	calumenin isoform 1 precursor	gi|6680840	37	7	6	no	0.63	NP_031620	O35887	CALU	FALSE				calcium ion binding;
860	cAMP-dependent protein kinase catalytic subunit alpha	gi|7110693	41	7	6	no	0.63	NP_032880	P05132	KAPCA	FALSE				ATP binding; cAMP-dependent protein kinase activity;
861	F-actin-capping protein subunit alpha-1	gi|161086971	33	7	6	no	0.63	NP_033927	P47753	CAZA1	FALSE				None
862	PREDICTED: lysyl-tRNA synthetase-like isoform 1	gi|82916992	68	7	6	no	0.63	XP_909898	No UNIPROT	Unknown	FALSE				None
863	scavenger receptor class B member 1 isoform 1	gi|14389423	57	7	6	no	0.63	NP_058021	Q61009	SCRB1	FALSE				high-density lipoprotein particle binding; high-density lipoprotein particle receptor activity; lipopolysaccharide binding; lipopolysaccharide receptor activity; low-density lipoprotein particle binding;
864	high mobility group protein B2	gi|6680229	24	6	5	no	0.61	NP_032278	P30681	HMGB2	FALSE				chemoattractant activity; damaged DNA binding; DNA binding, bending; sequence-specific DNA binding transcription factor activity; transcription regulatory region DNA binding;
865	nucleolysin TIAR	gi|6678349	43	10	8	no	0.59	NP_033409	P70318	TIAR	FALSE				AU-rich element binding; nucleotide binding;
866	cofilin-2	gi|6671746	19	5	4	no	0.59	NP_031714	P45591	COF2	FALSE				None
867	eukaryotic translation elongation factor 1 epsilon-1	gi|13384756	20	5	4	no	0.59	NP_079656	Q9D1M4	MCA3	FALSE				None
868	mitochondrial import receptor subunit TOM34	gi|13385500	34	5	4	no	0.59	NP_080272	Q9CYG7	TOM34	FALSE				None
869	histone-binding protein RBBP4	gi|47059484	48	9	7	no	0.57	NP_033056	Q60972	RBBP4	FALSE				DNA-dependent ATPase activity;
870	heat shock protein beta-6	gi|59958370	18	8	6	no	0.55	NP_001012401	Q5EBG6	HSPB6	FALSE				protein homodimerization activity; structural constituent of eye lens;
871	AP-1 complex subunit beta-1 isoform 1	gi|339895913	105	4	3	no	0.55	NP_001229972	Q8CC13	Q8CC13	FALSE				protein transporter activity;
872	AP-2 complex subunit beta isoform b	gi|21313640	105	4	3	no	0.55	NP_082191	Q9DBG3	AP2B1	FALSE				protein transporter activity;
873	citrate synthase, mitochondrial precursor	gi|13385942	52	4	3	no	0.55	NP_080720	Q9CZU6	CISY	FALSE				citrate (Si)-synthase activity;
874	26S proteasome non-ATPase regulatory subunit 5	gi|134053913	56	4	3	no	0.55	NP_542121	Q8BJY1	PSMD5	FALSE				None
875	translation initiation factor IF-2, mitochondrial precursor	gi|110625866	81	4	3	no	0.55	NP_598528	Q91YJ5	IF2M	FALSE				GTP binding; GTPase activity; ribosomal small subunit binding; translation factor activity, nucleic acid binding; translation initiation factor activity;
876	ras-related protein Ral-A precursor	gi|34328471	24	7	5	no	0.52	NP_062364	P63321	RALA	FALSE				Edg-2 lysophosphatidic acid receptor binding; GTP binding; GTPase activity;
877	transforming protein RhoA precursor	gi|31542143	22	9	6	no	0.49	NP_058082	Q9QUI0	RHOA	FALSE				GTP binding; GTPase activity;
878	26S proteasome non-ATPase regulatory subunit 4	gi|6679505	41	9	6	no	0.49	NP_032977	O35226	PSMD4	FALSE				None
879	coatomer subunit zeta-1	gi|9789913	20	9	6	no	0.49	NP_062791	P61924	COPZ1	FALSE				None
880	nucleosome assembly protein 1-like 4	gi|6679012	43	9	6	no	0.49	NP_032698	Q78ZA7	NP1L4	FALSE				None
881	ras-related protein Rab-35	gi|37718983	23	9	6	no	0.49	NP_937806	Q6PHN9	RAB35	FALSE				GDP binding; GTP binding; phosphatidylinositol-4,5-bisphosphate binding;
882	ubiquinone biosynthesis protein COQ9, mitochondrial precursor	gi|33859690	35	9	6	no	0.49	NP_080728	Q8K1Z0	COQ9	FALSE				None
883	D-beta-hydroxybutyrate dehydrogenase, mitochondrial precursor	gi|170014720	38	6	4	no	0.49	NP_780386	Q80XN0	BDH	FALSE				3-hydroxybutyrate dehydrogenase activity; phospholipid binding;
884	neural cell adhesion molecule 1 isoform 1 precursor	gi|124517689	93	6	4	no	0.49	NP_001074914	P13595	NCAM1	FALSE				heparin binding;
885	nucleoplasmin-3	gi|6679110	19	6	4	no	0.49	NP_032749	Q9CPP0	NPM3	FALSE				nucleic acid binding;
886	stromal cell-derived factor 2 precursor	gi|226958306	24	6	4	no	0.49	NP_033169	Q9DCT5	SDF2	FALSE				None
887	basic leucine zipper and W2 domain-containing protein 2	gi|31981160	48	3	2	no	0.49	NP_080116	Q91VK1	BZW2	FALSE				None
888	cytoplasmic dynein 1 light intermediate chain 2	gi|225543181	54	8	5	no	0.46	NP_001013398	Q6PDL0	DC1L2	FALSE				ATP binding; motor activity;
889	high mobility group protein B1	gi|6754208	25	10	6	no	0.44	NP_034569	P63158	HMGB1	FALSE				DNA binding; heparin binding; phosphatidylserine binding; sequence-specific DNA binding transcription factor activity;
890	actin, cytoplasmic 1	gi|6671509	42	5	3	no	0.44	NP_031419	P60710	ACTB	FALSE				ATP binding;
891	ras-related protein Rab-11B	gi|6679583	24	5	3	no	0.44	NP_033023	P46638	RB11B	FALSE				GDP binding; GTP binding; GTPase activity;
892	cullin-associated NEDD8-dissociated protein 2	gi|254692880	136	5	3	no	0.44	NP_080234	Q6ZQ73	CAND2	FALSE				TBP-class protein binding;
893	dnaJ homolog subfamily A member 4	gi|11496255	45	7	4	no	0.42	NP_067397	Q9JMC3	DNJA4	FALSE				ATP binding; metal ion binding;
894	integrin alpha-3 precursor	gi|7305189	117	7	4	no	0.42	NP_038593	Q62470	ITA3	FALSE				None
895	nicastrin precursor	gi|224809376	78	9	5	no	0.41	NP_067620	P57716	NICA	FALSE				endopeptidase activity;
896	SPARC precursor	gi|6678077	34	9	5	no	0.41	NP_033268	P07214	SPRC	FALSE				calcium ion binding; extracellular matrix binding;
897	superoxide dismutase [Mn], mitochondrial precursor	gi|31980762	25	9	5	no	0.41	NP_038699	P09671	SODM	FALSE				DNA binding; manganese ion binding; oxygen binding; superoxide dismutase activity;
898	von Willebrand factor A domain-containing protein 5A	gi|225543185	87	9	5	no	0.41	NP_001139429	Q99KC8	VMA5A	FALSE				None
899	acid sphingomyelinase-like phosphodiesterase 3b precursor	gi|19527104	52	10	5	no	0.37	NP_598649	P58242	ASM3B	FALSE				hydrolase activity, acting on glycosyl bonds; sphingomyelin phosphodiesterase activity;
900	cytoplasmic dynein 1 intermediate chain 2 isoform 1	gi|311893374	73	10	5	no	0.37	NP_001185801	D6Q0F5	D6Q0F5	FALSE				None
901	glutaminase isoform 1	gi|124487313	74	10	5	no	0.37	NP_001074550	D3Z7P3	GLSK	FALSE				glutaminase activity;
902	ras-related protein Rab-5A	gi|13385374	24	8	4	no	0.37	NP_080163	Q9CQD1	RAB5A	FALSE				GDP binding; GTP binding; GTPase activity;
903	ras-related protein Rab-8A	gi|38372905	24	8	4	no	0.37	NP_075615	P55258	RAB8A	FALSE				GDP binding; GTP binding; Rab GTPase binding;
904	translationally-controlled tumor protein	gi|6678437	19	8	4	no	0.37	NP_033455	P63028	TCTP	FALSE				calcium ion binding;
905	calumenin isoform 2 precursor	gi|41282022	37	6	3	no	0.37	NP_908942	Q6XLQ8	Q6XLQ8	FALSE				calcium ion binding;
906	myosin light chain, regulatory B-like	gi|71037403	20	6	3	no	0.37	NP_080340	Q6ZWQ9	Q6ZWQ9	FALSE				calcium ion binding;
907	116 U5 small nuclear ribonucleoprotein component isoform b	gi|158508674	109	6	3	no	0.37	NP_001103465	O08810	U5S1	FALSE				GTP binding; GTPase activity;
908	cytosol aminopeptidase	gi|255069715	56	6	3	no	0.37	NP_077754	Q9CPY7	AMPL	FALSE				aminopeptidase activity; manganese ion binding; metalloexopeptidase activity; peptidase activity;
909	A-kinase anchor protein 8	gi|31560394	76	4	2	no	0.37	NP_062748	Q9DBR0	AKAP8	FALSE				double-stranded DNA binding; zinc ion binding;
910	prefoldin subunit 3	gi|124248572	22	4	2	no	0.37	NP_035822	P61759	PFD3	FALSE				None
911	myosin-7	gi|18859641	223	2	1	no	0.37	NP_542766	Q91Z83	MYH7	FALSE				actin-dependent ATPase activity; ATP binding; motor activity; structural constituent of muscle;
912	peptidyl-prolyl cis-trans isomerase FKBP9 precursor	gi|172072617	63	9	4	no	0.33	NP_036186	Q9Z247	FKBP9	FALSE				calcium ion binding; FK506 binding; peptidyl-prolyl cis-trans isomerase activity;
913	stress-induced-phosphoprotein 1	gi|14389431	63	9	4	no	0.33	NP_058017	Q60864	STIP1	FALSE				None
914	myosin light chain 1/3, skeletal muscle isoform isoform 1f	gi|29789016	21	7	3	no	0.31	NP_067260	P05977	MYL1	FALSE				calcium ion binding;
915	protein ALEX GNASL	gi|117959930	46	7	3	no	0.31	NP_963910	P63094	GNAS2	FALSE				G-protein beta/gamma-subunit complex binding; GTP binding; GTPase activity; ionotropic glutamate receptor binding; metal ion binding; mu-type opioid receptor binding; signal transducer activity;
916	troponin T, cardiac muscle isoform a	gi|194328740	36	10	4	no	0.29	NP_001123646	Q6P3Z7	Q6P3Z7	FALSE				ATPase activity; structural constituent of cytoskeleton;
917	tubulin beta-4A chain	gi|31981939	50	6	2	no	0.24	NP_033477	Q9D6F9	TBB4A	FALSE				GTP binding; GTPase activity; structural constituent of cytoskeleton;
918	uncharacterized protein KIAA0564 homolog isoform 1 precursor	gi|226958579	213	6	2	no	0.24	NP_082182	Q8CC88	VWA8	FALSE				ATP binding; ATPase activity;
919	tropomyosin alpha-1 chain isoform 3	gi|31560030	33	3	1	no	0.24	NP_077745	P58771	TPM1	FALSE				structural constituent of cytoskeleton;
920	threonyl-tRNA synthetase, cytoplasmic	gi|27229277	83	10	3	no	0.22	NP_149065	Q9D0R2	SYTC	FALSE				ATP binding; threonine-tRNA ligase activity;
921	V-type proton ATPase catalytic subunit A	gi|31560731	68	9	2	no	0.16	NP_031534	P50516	VATA	FALSE				ATP binding; proton-transporting ATPase activity, rotational mechanism;
922	ezrin	gi|83921618	69	6	1	no	0.12	NP_033536	P26040	EZRI	FALSE				actin filament binding; cell adhesion molecule binding;
923	AP-2 complex subunit alpha-1 isoform b	gi|116256510	105	2	0	no	0	NP_001070732	P17426	AP2A1	FALSE				protein transporter activity;
924	coatomer subunit gamma isoform 1	gi|8567338	98	4	0	no	0	NP_059505	Q9QZE5	COPG1	FALSE				structural molecule activity;
925	coatomer subunit gamma-2	gi|8567340	98	2	0	no	0	NP_059506	Q9QXK3	COPG2	FALSE				structural molecule activity;
926	eukaryotic initiation factor 4A-III	gi|20149756	47	3	0	no	0	NP_619610	Q91VC3	IF4A3	FALSE				ATP binding; ATP-dependent helicase activity; RNA binding;
927	glycogen phosphorylase, muscle form	gi|6755256	97	1	0	no	0	NP_035354	Q9WUB3	PYGM	FALSE				glycogen phosphorylase activity; nucleotide binding; pyridoxal phosphate binding;
928	hexokinase-1 isoform HK1	gi|225735584	102	1	0	no	0	NP_001139572	Q6GQU1	Q6GQU1	FALSE				ATP binding; fructokinase activity; glucokinase activity; mannokinase activity;
929	hexokinase-2	gi|7305143	103	1	0	no	0	NP_038848	O08528	HXK2	FALSE				ATP binding; fructokinase activity; glucokinase activity; glucose binding; mannokinase activity;
930	neurexin III isoform 1 precursor	gi|355390244	173	2	0	no	0	NP_001185516	Q6P9K9	NRX3A	FALSE				calcium channel regulator activity; metal ion binding; receptor activity;
931	ras-related protein Rab-5B isoform 1	gi|28916687	24	1	0	no	0	NP_803130	P61021	RAB5B	FALSE				GDP binding; GTP binding; GTPase activity;
932	6-phosphofructokinase, muscle type	gi|254553348	85	6	0	no	0	NP_001156960	P47857	K6PF	FALSE				6-phosphofructokinase activity; ATP binding; fructose binding; metal ion binding; phosphofructokinase activity;
933	actin-related protein 2	gi|22122825	45	5	0	no	0	NP_666355	P61161	ARP2	FALSE				ATP binding;
934	acyl-coenzyme A thioesterase 9, mitochondrial	gi|31980998	51	5	0	no	0	NP_062710	Q9R0X4	ACOT9	FALSE				acetyl-CoA hydrolase activity; acyl-CoA hydrolase activity; carboxylesterase activity;
935	adenosylhomocysteinase	gi|262263372	48	6	0	no	0	NP_057870	P50247	SAHH	FALSE				adenosylhomocysteinase activity;
936	ADP-dependent glucokinase precursor	gi|21312406	54	3	0	no	0	NP_082397	Q8VDL4	ADPGK	FALSE				ADP-specific glucokinase activity; metal ion binding;
937	alanyl-tRNA editing protein Aarsd1	gi|21450213	45	4	0	no	0	NP_659078	Q3THG9	AASD1	FALSE				alanine-tRNA ligase activity; ATP binding; metal ion binding; nucleic acid binding; Ser-tRNA(Ala) hydrolase activity;
938	aldehyde dehydrogenase family 16 member A1	gi|26080429	85	7	0	no	0	NP_666066	Q571I9	A16A1	FALSE				oxidoreductase activity, acting on the aldehyde or oxo group of donors, NAD or NADP as acceptor;
939	alpha-mannosidase 2	gi|226246610	132	4	0	no	0	NP_032575	P27046	MA2A1	FALSE				carbohydrate binding; hydrolase activity, hydrolyzing N-glycosyl compounds; mannosidase activity; mannosyl-oligosaccharide 1,3-1,6-alpha-mannosidase activity; zinc ion binding;
940	annexin A2	gi|6996913	39	4	0	no	0	NP_031611	P07356	ANXA2	FALSE				calcium ion binding; calcium-dependent phospholipid binding; phosphatidylinositol-4,5-bisphosphate binding; phospholipase inhibitor activity;
941	ATP-binding cassette sub-family E member 1	gi|114205431	67	7	0	no	0	NP_056566	P61222	ABCE1	FALSE				ATP binding; ATPase activity; electron carrier activity; iron-sulfur cluster binding;
942	brain-specific angiogenesis inhibitor 2 isoform 2 precursor	gi|314122229	164	4	0	no	0	NP_001186625	Q8CGM1	BAI2	FALSE				G-protein coupled receptor activity;
943	carnitine O-palmitoyltransferase 1, liver isoform	gi|162287142	88	4	0	no	0	NP_038523	P97742	CPT1A	FALSE				carnitine O-palmitoyltransferase activity;
944	casein kinase II subunit alpha	gi|31542427	45	5	0	no	0	NP_031814	Q60737	CSK21	FALSE				ATP binding; beta-catenin binding; protein phosphatase regulator activity; protein serine/threonine kinase activity;
945	caseinolytic peptidase B protein homolog	gi|6677983	76	4	0	no	0	NP_033217	Q60649	CLPB	FALSE				ATP binding; nucleoside-triphosphatase activity;
946	cation-dependent mannose-6-phosphate receptor precursor	gi|14916479	31	3	0	no	0	NP_034879	P24668	MPRD	FALSE				mannose binding; mannose transmembrane transporter activity;
947	chloride intracellular channel protein 4	gi|7304963	29	4	0	no	0	NP_038913	Q9QYB1	CLIC4	FALSE				chloride channel activity; voltage-gated chloride channel activity;
948	copine-1	gi|25141330	59	8	0	no	0	NP_733467	Q8C166	CPNE1	FALSE				phosphatidylserine binding;
949	COX assembly mitochondrial protein homolog	gi|21735441	13	2	0	no	0	NP_080718	Q9CPZ8	COXM1	FALSE				metal ion binding;
950	cullin-1	gi|7549752	90	6	0	no	0	NP_036172	Q9WTX6	CUL1	FALSE				ubiquitin-protein ligase activity;
951	cullin-associated NEDD8-dissociated protein 1	gi|189409138	136	5	0	no	0	NP_082270	Q6ZQ38	CAND1	FALSE				None
952	DNA-directed RNA polymerase II subunit RPB2	gi|226958589	134	2	0	no	0	NP_722493	Q8CFI7	RPB2	FALSE				chromatin binding; DNA binding; DNA-directed RNA polymerase activity; metal ion binding; protein kinase activity; ribonucleoside binding;
953	dynactin subunit 2 isoform 3	gi|28076935	44	2	0	no	0	NP_081427	Q99KJ8	DCTN2	FALSE				motor activity;
954	dystonin isoform b	gi|111154076	834	4	0	no	0	NP_604443	E9PXE5	E9PXE5	FALSE				calcium ion binding; microtubule binding;
955	elongation factor G, mitochondrial precursor	gi|170650599	84	9	0	no	0	NP_613057	Q8K0D5	EFGM	FALSE				GTP binding; GTPase activity; translation elongation factor activity;
956	endoplasmic reticulum resident protein 29 precursor	gi|19526463	29	3	0	no	0	NP_080405	P57759	ERP29	FALSE				None
957	eukaryotic translation initiation factor 4E	gi|83627717	25	4	0	no	0	NP_031943	P63073	IF4E	FALSE				translation initiation factor activity;
958	exocyst complex component 4	gi|83921574	111	2	0	no	0	NP_033174	O35382	EXOC4	FALSE				None
959	gamma-adducin isoform b	gi|255759890	75	4	0	no	0	NP_001157572	Q9QYB5	ADDG	FALSE				metal ion binding; structural molecule activity;
960	guanine nucleotide-binding protein subunit alpha-11	gi|6754004	42	4	0	no	0	NP_034431	P21278	GNA11	FALSE				G-protein beta/gamma-subunit complex binding; G-protein coupled receptor binding; GTP binding; GTPase activity; metal ion binding; signal transducer activity;
961	hsp90 co-chaperone Cdc37	gi|7949018	45	4	0	no	0	NP_058022	Q61081	CDC37	FALSE				Hsp90 protein binding;
962	immunoglobulin-binding protein 1	gi|304555605	39	4	0	no	0	NP_032810	Q61249	IGBP1	FALSE				protein phosphatase type 2A regulator activity;
963	importin-7	gi|74229034	119	9	0	no	0	NP_852658	Q9EPL8	IPO7	FALSE				histone binding; protein transporter activity;
964	importin-9	gi|112734861	116	4	0	no	0	NP_722469	E9QKZ2	E9QKZ2	FALSE				histone binding; protein transporter activity; Ran GTPase binding;
965	inositol-3-phosphate synthase 1	gi|12963757	61	6	0	no	0	NP_076116	Q9JHU9	INO1	FALSE				inositol-3-phosphate synthase activity;
966	isocitrate dehydrogenase [NADP] cytoplasmic	gi|162417975	47	1	0	no	0	NP_034627	O88844	IDHC	FALSE				isocitrate dehydrogenase (NADP+) activity; magnesium ion binding; NAD binding; NADP binding;
967	isovaleryl-CoA dehydrogenase, mitochondrial precursor	gi|9789985	46	5	0	no	0	NP_062800	Q9JHI5	IVD	FALSE				flavin adenine dinucleotide binding; isovaleryl-CoA dehydrogenase activity;
968	legumain precursor	gi|7242187	49	3	0	no	0	NP_035305	O89017	LGMN	FALSE				cysteine-type endopeptidase activity; peptidase activity;
969	leucyl-cystinyl aminopeptidase	gi|27370240	117	4	0	no	0	NP_766415	Q8C129	LCAP	FALSE				aminopeptidase activity; metallopeptidase activity; zinc ion binding;
970	mini-chromosome maintenance complex-binding protein	gi|22122389	73	2	0	no	0	NP_666067	Q8R3C0	MCMBP	FALSE				chromatin binding;
971	mitochondrial-processing peptidase subunit alpha precursor	gi|27502349	58	5	0	no	0	NP_775272	Q9DC61	MPPA	FALSE				metal ion binding; metalloendopeptidase activity;
972	myosin light chain kinase, smooth muscle	gi|126157499	214	4	0	no	0	NP_647461	B1B1A8	B1B1A8	FALSE				ATP binding; myosin light chain kinase activity;
973	NADH dehydrogenase [ubiquinone] 1 beta subcomplex subunit 10	gi|58037109	21	5	0	no	0	NP_080960	Q9DCS9	NDUBA	FALSE				None
974	NADH dehydrogenase [ubiquinone] iron-sulfur protein 7, mitochondrial precursor	gi|21312950	25	3	0	no	0	NP_083548	Q9DC70	NDUS7	FALSE				4 iron, 4 sulfur cluster binding; metal ion binding; NADH dehydrogenase (ubiquinone) activity; quinone binding;
975	nodal modulator 1 precursor	gi|227908803	133	8	0	no	0	NP_694697	Q6GQT9	NOMO1	FALSE				carbohydrate binding;
976	olfactomedin-like protein 2B precursor	gi|224922773	84	4	0	no	0	NP_796042	Q3V1G4	OLM2B	FALSE				extracellular matrix binding;
977	ornithine aminotransferase, mitochondrial precursor	gi|8393866	48	9	0	no	0	NP_058674	P29758	OAT	FALSE				ornithine-oxo-acid transaminase activity; pyridoxal phosphate binding;
978	porphobilinogen deaminase isoform 1	gi|159110431	39	5	0	no	0	NP_038579	P22907	HEM3	FALSE				hydroxymethylbilane synthase activity;
979	PREDICTED: phosphoserine aminotransferase-like isoform 2	gi|309266230	41	4	0	no	0	XP_001478041	No UNIPROT	Unknown	FALSE				hydroxymethylbilane synthase activity;
980	PREDICTED: TPR repeat-containing protein C10orf93	gi|309266145	254	2	0	no	0	No NCBI	No UNIPROT	None	None				None
981	proliferation-associated protein 2G4	gi|6755100	44	3	0	no	0	NP_035249	P50580	PA2G4	FALSE				DNA binding; RNA binding; sequence-specific DNA binding transcription factor activity;
982	prolyl 4-hydroxylase subunit alpha-2 isoform 1 precursor	gi|209862961	61	6	0	no	0	NP_001129548	Q60716	P4HA2	FALSE				iron ion binding; L-ascorbic acid binding; oxidoreductase activity, acting on single donors with incorporation of molecular oxygen, incorporation of two atoms of oxygen; procollagen-proline 4-dioxygenase activity;
983	proteasomal ubiquitin receptor ADRM1	gi|31981027	42	5	0	no	0	NP_062796	Q9JKV1	ADRM1	FALSE				None
984	protein C20orf11 homolog	gi|58037443	27	5	0	no	0	NP_083883	Q9D7M1	GID8	FALSE				None
985	protein LSM12 homolog	gi|31711990	22	4	0	no	0	NP_766535	Q9D0R8	LSM12	FALSE				None
986	protein phosphatase 1 regulatory subunit 12B	gi|124486803	111	3	0	no	0	NP_001074776	A6H644	A6H644	FALSE				None
987	protein transport protein Sec31A	gi|244791271	134	2	0	no	0	NP_081245	Q3UPL0	SC31A	FALSE				None
988	putative ATP-dependent Clp protease proteolytic subunit, mitochondrial precursor	gi|8393156	30	4	0	no	0	NP_059089	O88696	CLPP	FALSE				ATP binding; serine-type endopeptidase activity;
989	ras-related protein Rab-9A	gi|9790227	23	8	0	no	0	NP_062747	Q9R0M6	RAB9A	FALSE				GDP binding; GTP binding; GTPase activity;
990	reticulocalbin-1 precursor	gi|6677691	38	7	0	no	0	NP_033063	Q05186	RCN1	FALSE				calcium ion binding;
991	reticulon-3 isoform 2	gi|51511741	102	1	0	no	0	NP_001003933	Q9ES97	RTN3	FALSE				None
992	RNA-binding protein 8A isoform b	gi|162287294	20	5	0	no	0	NP_080151	Q9CWZ3	RBM8A	FALSE				nucleotide binding; RNA binding;
993	seryl-tRNA synthetase, cytoplasmic isoform 2	gi|326381098	58	2	0	no	0	NP_001191908	P26638	SYSC	FALSE				ATP binding; serine-tRNA ligase activity;
994	signal recognition particle 54C	gi|153791464	56	5	0	no	0	NP_001093580	E9PXC0	E9PXC0	FALSE				7S RNA binding; GTP binding; GTPase activity;
995	sorbin and SH3 domain-containing protein 2 isoform 1	gi|327315368	136	6	0	no	0	NP_001192148	B9EKP8	B9EKP8	FALSE				zinc ion binding;
996	sorcin isoform 1	gi|124430537	22	7	0	no	0	NP_001074443	Q6P069	SORCN	FALSE				calcium ion binding;
997	spectrin alpha chain, erythrocyte	gi|19526481	280	7	0	no	0	NP_035595	P08032	SPTA1	FALSE				calcium ion binding;
998	spliceosome RNA helicase Ddx39b	gi|356995868	49	9	0	no	0	NP_001239386	Q9Z1N5	DX39B	FALSE				ATP binding; ATP-dependent RNA helicase activity; U4 snRNA binding; U6 snRNA binding;
999	structural maintenance of chromosomes protein 3	gi|36031035	142	7	0	no	0	NP_031816	Q9CW03	SMC3	FALSE				ATP binding; chromatin binding; dynein binding; mediator complex binding;
1000	transaldolase	gi|33859640	37	6	0	no	0	NP_035658	Q93092	TALDO	FALSE				monosaccharide binding; sedoheptulose-7-phosphate:D-glyceraldehyde-3-phosphate glyceronetransferase activity;
1001	translation initiation factor eIF-2B subunit beta	gi|21703888	39	4	0	no	0	NP_663420	Q99LD9	EI2BB	FALSE				ATP binding; GTP binding; guanyl-nucleotide exchange factor activity; translation initiation factor activity;
1002	tubulin gamma-1 chain	gi|19527242	51	3	0	no	0	NP_598785	P83887	TBG1	FALSE				GTP binding; GTPase activity; structural constituent of cytoskeleton;
1003	tyrosyl-tRNA synthetase, mitochondrial precursor	gi|39930579	53	4	0	no	0	NP_937889	Q8BYL4	SYYM	FALSE				ATP binding; RNA binding; tyrosine binding; tyrosine-tRNA ligase activity;
1004	uncharacterized protein C1orf198 homolog	gi|255304941	35	4	0	no	0	NP_780358	Q8C3W1	CA198	FALSE				None
1005	uridine 5'-monophosphate synthase	gi|33859498	52	5	0	no	0	NP_033497	P13439	UMPS	FALSE				orotate phosphoribosyltransferase activity; orotidine-5'-phosphate decarboxylase activity;
1006	vimentin	gi|31982755	54	6	0	no	0	NP_035831	P20152	VIME	FALSE				structural constituent of cytoskeleton; structural constituent of eye lens;
1007	V-type proton ATPase subunit d 1	gi|31981304	40	4	0	no	0	NP_038505	P51863	VA0D1	FALSE				hydrogen-exporting ATPase activity, phosphorylative mechanism;

## Sheet: SC > 10 and Ratio > 10 to INF
				Pooled		Spectral counts	Normalized
	Protein	accession	Mass	Spectral Counts		> 10	SC ratio
S.No			Da	-	+	Significant	+/-	acc	uniprot	short_name	PDZ domain
1	alpha-1-syntrophin	gi|160333722	53	0	237	yes	inf	NP_033254	A2AKD7	A2AKD7	TRUE
2	afadin	gi|145587092	207	0	70	yes	inf	NP_034936	Q9QZQ1	AFAD	TRUE
3	peripheral plasma membrane protein CASK	gi|133504495	102	0	476	yes	inf	NP_033936	O70589	CSKP	TRUE
4	disks large homolog 1 isoform 5	gi|356995923	92	0	15	yes	inf	NP_001239365	D3Z3B8	D3Z3B8	TRUE
	disks large homolog 1 isoform 2	gi|356995917	100	0	150	yes	inf	NP_001239362	Q811D0	DLG1	TRUE
5	membrane-associated guanylate kinase, WW and PDZ domain-containing protein 3 isoform 1	gi|226823238	162	0	1057	yes	inf	NP_001152826	G5E8T6	G5E8T6	TRUE
6	Golgi reassembly-stacking protein 2	gi|224967109	47	0	139	yes	inf	NP_081628	Q99JX3	GORS2	TRUE
7	serine protease HTRA1 precursor	gi|229093139	51	0	17	yes	inf	NP_062510	Q9R118	HTRA1	TRUE
8	protein lin-7 homolog C	gi|6755973	22	2	77	yes	28.21	NP_035829	O88952	LIN7C	TRUE
9	E3 ubiquitin-protein ligase LNX isoform 1	gi|227330610	80	0	23	yes	inf	NP_001153049	O70263	LNX1	TRUE
10	ligand of Numb protein X 2	gi|165932387	75	0	87	yes	inf	NP_542985	Q91XL2	LNX2	TRUE
11	membrane-associated guanylate kinase, WW and PDZ domain-containing protein 1 isoform c	gi|71533173	162	0	89	yes	inf	NP_001025021	Q6RHR9	MAGI1	TRUE
	membrane-associated guanylate kinase, WW and PDZ domain-containing protein 1 isoform a	gi|34328051	128	0	12	yes	inf	NP_034497	Q6RHR9	MAGI1	TRUE
12	multiple PDZ domain protein	gi|124053457	219	0	460	yes	inf	NP_034950	Q8VBX6	MPDZ	TRUE
13	MAGUK p55 subfamily member 2	gi|7710062	62	0	11	yes	inf	NP_057904	Q9WV34	MPP2	TRUE
14	MAGUK p55 subfamily member 5	gi|9625023	77	0	152	yes	inf	NP_062525	Q9JLB2	MPP5	TRUE
15	MAGUK p55 subfamily member 6 isoform b	gi|257900520	61	0	15	yes	inf	NP_064323	Q9JLB0	MPP6	TRUE
16	MAGUK p55 subfamily member 7 isoform 1	gi|239051572	66	0	423	yes	inf	NP_001074756	Q8BVD5	MPP7	TRUE
17	protein scribble homolog	gi|20373163	180	0	823	yes	inf	NP_598850	Q80U72	SCRIB	TRUE
18	syntenin-1 isoform 2	gi|148277591	32	0	20	yes	inf	NP_058087	O08992	SDCB1	TRUE
19	beta-2-syntrophin	gi|6678059	56	0	283	yes	inf	NP_033255	Q61235	SNTB2	TRUE
20	sorting nexin-27 isoform 1	gi|126723792	61	0	314	yes	inf	NP_001075953	Q3UHD6	SNX27	TRUE
21	tight junction protein ZO-2 isoform 2	gi|160333863	131	0	43	yes	inf	NP_035727	Q9Z0U1	ZO2	TRUE
1	dystrophin	gi|6681203	426	0	269	yes	inf	NP_031894	P11531	DMD	FALSE
2	utrophin	gi|110431378	393	0	549	yes	inf	NP_035812	E9Q6R7	E9Q6R7	FALSE
3	calcium/calmodulin-dependent protein kinase type II subunit gamma isoform 3	gi|85362729	56	0	108	yes	inf	NP_001034228	Q923T9	KCC2G	FALSE
4	PREDICTED: 40S ribosomal protein S18-like	gi|309262972	18	0	28	yes	inf	No NCBI	No UNIPROT	None	None
5	serine/threonine-protein phosphatase PP1-alpha catalytic subunit	gi|13994195	38	0	24	yes	inf	NP_114074	P62137	PP1A	FALSE
6	Sec24 related gene family, member C isoform 1	gi|269954698	119	0	91	yes	inf	NP_766184	Q80U83	Q80U83	FALSE
7	dystrobrevin alpha isoform 1	gi|46519164	77	0	28	yes	inf	NP_997533	Q8CFR5	Q8CFR5	FALSE
8	dystrobrevin beta isoform b	gi|247269547	68	0	88	yes	inf	NP_031912	Q8K0N0	Q8K0N0	FALSE
9	RNA-binding protein Raly short isoform	gi|213417784	31	0	24	yes	inf	NP_001132983	Q64012	RALY	FALSE
10	60S ribosomal protein L4	gi|30794450	47	0	32	yes	inf	NP_077174	Q9D8E6	RL4	FALSE
11	60S ribosomal protein L6	gi|84662736	34	0	38	yes	inf	NP_035420	P47911	RL6	FALSE
12	60S ribosomal protein L7	gi|31981515	31	0	36	yes	inf	NP_035421	P14148	RL7	FALSE
13	60S ribosomal protein L8	gi|6755358	28	0	33	yes	inf	NP_036183	P62918	RL8	FALSE
14	40S ribosomal protein S25	gi|28372479	14	0	24	yes	inf	NP_077228	P62852	RS25	FALSE
15	protein transport protein Sec23A	gi|67906177	86	3	59	yes	14.41	NP_033173	Q01405	SC23A	FALSE
16	protein transport protein Sec23B	gi|31980969	86	2	50	yes	18.32	NP_062761	Q9D662	SC23B	FALSE
17	delta-sarcoglycan	gi|6755484	32	0	22	yes	inf	NP_036021	P82347	SGCD	FALSE
18	leucine-rich repeat protein SHOC-2	gi|31543701	65	0	25	yes	inf	NP_062632	O88520	SHOC2	FALSE
19	sortilin-related receptor precursor	gi|110625645	247	0	292	yes	inf	NP_035566	O88307	SORL	FALSE
	calcium/calmodulin-dependent protein kinase type II subunit delta isoform 3	gi|18158420	54	0	20	yes	inf	NP_076302	Q6PHZ2	KCC2D	FALSE
	protein transport protein Sec24B	gi|46402179	136	0	20	yes	inf	NP_997092	Q80ZX0	Q80ZX0	FALSE
	60S ribosomal protein L7a	gi|7305443	30	0	20	yes	inf	NP_038749	P12970	RL7A	FALSE
	40S ribosomal protein S15	gi|6677799	17	0	20	yes	inf	NP_033117	P62843	RS15	FALSE
	40S ribosomal protein S16	gi|158966704	16	0	20	yes	inf	NP_038675	P14131	RS16	FALSE
	PREDICTED: 60S ribosomal protein L27	gi|149262383	16	0	20	yes	inf	No NCBI	No UNIPROT	None	None
	actin-binding LIM protein 1 isoform 1	gi|157057145	97	0	18	yes	inf	NP_848803	Q8K4G5	ABLM1	FALSE
	60S ribosomal protein L26	gi|6677777	17	0	18	yes	inf	NP_033106	P61255	RL26	FALSE
	60S acidic ribosomal protein P2	gi|83745120	12	0	18	yes	inf	NP_080296	P99027	RLA2	FALSE
	dystroglycan precursor	gi|33859532	97	0	16	yes	inf	NP_034147	Q62165	DAG1	FALSE
	lysosomal-associated transmembrane protein 4A	gi|109689716	35	0	16	yes	inf	NP_032666	Q8BG66	Q8BG66	FALSE
	PREDICTED: 40S ribosomal protein S8-like isoform 1	gi|149257598	24	0	16	yes	inf	XP_001474155	P62242	RS8	FALSE
	ras suppressor protein 1	gi|31982028	31	0	15	yes	inf	NP_033131	Q9D031	Q9D031	FALSE
	60S ribosomal protein L10	gi|16418339	25	0	15	yes	inf	NP_443067	Q6ZWV3	RL10	FALSE
	60S ribosomal protein L23	gi|12584986	15	0	15	yes	inf	NP_075029	P62830	RL23	FALSE
	kinesin-like protein KIF26B	gi|239582737	226	0	14	yes	inf	NP_001155137	Q7TNC6	KI26B	FALSE
	40S ribosomal protein S14	gi|31981100	16	0	14	yes	inf	NP_065625	P62264	RS14	FALSE
	40S ribosomal protein S23	gi|13195604	16	0	14	yes	inf	NP_077137	P62267	RS23	FALSE
	PREDICTED: 60S ribosomal protein L13-like	gi|149251177	24	0	14	yes	inf	XP_001474740	No UNIPROT	Unknown	FALSE
	26S proteasome non-ATPase regulatory subunit 7	gi|6754724	37	0	13	yes	inf	NP_034947	P26516	PSMD7	FALSE
	GTP-binding protein RAD	gi|114145497	33	0	13	yes	inf	NP_062636	Q6PGA2	Q6PGA2	FALSE
	RNA binding motif protein, X chromosome retrogene	gi|83699420	42	0	13	yes	inf	NP_033059	Q91VM5	RMXL1	FALSE
	alpha-catulin	gi|227330565	81	0	12	yes	inf	NP_061231	O88327	CTNL1	FALSE
	vesicular integral-membrane protein VIP36 precursor	gi|34328278	40	0	12	yes	inf	NP_080104	Q9DBH5	LMAN2	FALSE
	NADH dehydrogenase [ubiquinone] 1 alpha subcomplex subunit 4	gi|33563266	9	0	12	yes	inf	NP_035016	Q62425	NDUA4	FALSE
	myeloid leukemia factor 1 isoform a	gi|88196767	32	0	12	yes	inf	NP_001034632	Q8JZS2	Q8JZS2	FALSE
	60S ribosomal protein L14	gi|13385472	24	0	12	yes	inf	NP_080250	Q9CR57	RL14	FALSE
	60S ribosomal protein L30	gi|6677783	13	0	12	yes	inf	NP_033109	P62889	RL30	FALSE
	starch-binding domain-containing protein 1	gi|30424697	36	0	12	yes	inf	NP_780305	Q8C7E7	STBD1	FALSE
	PREDICTED: 60S ribosomal protein L28-like	gi|309265470	16	0	12	yes	inf	XP_003086505	No UNIPROT	Unknown	FALSE
	glycerophosphodiester phosphodiesterase domain-containing protein 1	gi|23956140	36	0	11	yes	inf	NP_079914	Q9CRY7	GDPD1	FALSE
	eukaryotic translation initiation factor 2 subunit 2	gi|14149756	38	0	11	yes	inf	NP_080306	Q99L45	IF2B	FALSE
	peptidyl-prolyl cis-trans isomerase C precursor	gi|6679441	23	0	11	yes	inf	NP_032934	P30412	PPIC	FALSE
	60S ribosomal protein L38	gi|12963655	8	0	11	yes	inf	NP_075861	Q9JJI8	RL38	FALSE
