# Supplementary material for: MAS C-Terminal Tail Interacting Proteins Identified by Mass Spectrometry- Based Proteomic Approach
Source: PLoS One. 2015 Oct 20;10(10):e0140872. doi: 10.1371/journal.pone.0140872 (PMC4618059; doi:10.1371/journal.pone.0140872)
Supplement: S4 Table — List of proteins in the 75kDa to 150kDa molecular weight range (areas marked on the protein gel in Fig 5D) identified by MS in the detergent resistant and detergent soluble fractions of membrane preparations from WT and ΔPDZ-MAS expressing HEK293 cells. Data is provided as an excel file along with the spectral counts, normalized spectral ratios, protein accession numbers and additional annotations. (XLSX) [file pone.0140872.s005.xlsx]

## Sheet: Gel-2_Ln-1_Ln-2_WT-Significance
	WT-MAS TRANSFECTED HEK293 (~75-150kDa band)
						Pooled		Spectral counts	Normalized
	Protein	accession	Mass	Count	Areas	Spectral Counts		> 10	SC ratio
S.No			Da			soluble (-)	resistant (+)	Significant	+/-	acc	uniprot	short_name	PDZ domain
1	protein scribble homolog isoform a [Homo sapiens]	gi|355390313	178 kDa	1		142	205	yes	1.42	NP_874365	Q14160	SCRIB	TRUE
2	peripheral plasma membrane protein CASK isoform 3 [Homo sapiens]	gi|186700629	102 kDa	1		82	112	yes	1.34	NP_001119527	O14936	CSKP	TRUE
3	disks large homolog 1 isoform 3 [Homo sapiens]	gi|324120936	100 kDa	1		30	86	yes	2.81	NP_001191315	Q12959	DLG1	TRUE
4	neurabin-2 [Homo sapiens]	gi|140972063	89 kDa	1		2	54	yes	26.48	NP_115984	Q96SB3	NEB2	TRUE
5	tight junction protein ZO-1 isoform b [Homo sapiens]	gi|116875765	187 kDa	1		1	44	yes	43.15	NP_783297	Q07157	ZO1	TRUE
6	tight junction protein ZO-2 isoform 4 [Homo sapiens]	gi|282165804	130 kDa	1		7	35	yes	4.9	NP_001163886	Q9UDY2	ZO2	TRUE
7	MAGUK p55 subfamily member 5 isoform 1 [Homo sapiens]	gi|38570142	77 kDa	1		0	19	yes	inf	NP_071919	Q8N3R9	MPP5	TRUE
8	PREDICTED: PDZ domain-containing protein 8 isoform X1 [Homo sapiens]	gi|530393044	124 kDa	1		22	0	yes	0	XP_005269575	No UNIPROT	Unknown	TRUE
9	neurabin-1 isoform 2 [Homo sapiens]	gi|261244902	145 kDa	1		0	12	yes	inf	NP_001159633	Q9ULJ8	NEB1	TRUE
10	PREDICTED: afadin isoform X15 [Homo sapiens]	gi|578812779	185 kDa	1		7	4	no	0.56	XP_006715555	No UNIPROT	Unknown	TRUE
11	segment polarity protein dishevelled homolog DVL-2 [Homo sapiens]	gi|4758216	79 kDa	1		0	6	no	inf	NP_004413	O14641	DVL2	TRUE
12	PREDICTED: neuroblast differentiation-associated protein AHNAK isoform X1 [Homo sapiens]	gi|530397279	629 kDa	1		0	0	no	inf	XP_005274297	Q09666	AHNK	TRUE
13	protein LAP2 isoform 1 [Homo sapiens]	gi|358679311	158 kDa	1		0	9	no	inf	NP_001240626	Q96RT1	LAP2	TRUE
14	partitioning defective 3 homolog isoform 1 [Homo sapiens]	gi|21361831	151 kDa	1		0	7	no	inf	NP_062565	Q8TEW0	PARD3	TRUE
15	protein VAC14 homolog [Homo sapiens]	gi|39780552	88 kDa	1		0	0	no	inf	NP_060522	Q08AM6	VAC14	TRUE
16	leucine-rich PPR motif-containing protein, mitochondrial precursor [Homo sapiens]	gi|31621305	158 kDa	1		619	327	yes	0.52	NP_573566	P42704	LPPRC	FALSE
17	PREDICTED: mitochondrial inner membrane protein isoform X4 [Homo sapiens]	gi|530367168	82 kDa	1		107	695	yes	6.37	XP_005264167	No UNIPROT	Unknown	FALSE
18	heat shock protein HSP 90-alpha isoform 1 [Homo sapiens]	gi|153792590	98 kDa	1		313	322	yes	1.01	NP_001017963	P07900	HS90A	FALSE
19	sodium/potassium-transporting ATPase subunit alpha-1 isoform a [Homo sapiens]	gi|21361181	113 kDa	1		417	495	yes	1.16	NP_000692	P05023	AT1A1	FALSE
20	endoplasmin precursor [Homo sapiens]	gi|4507677	92 kDa	1		457	190	yes	0.41	NP_003290	P14625	ENPL	FALSE
21	ATP-dependent RNA helicase A [Homo sapiens]	gi|100913206	141 kDa	1		271	261	yes	0.94	NP_001348	Q08211	DHX9	FALSE
22	NAD(P) transhydrogenase, mitochondrial [Homo sapiens]	gi|122939153	114 kDa	1		123	312	yes	2.49	NP_892022	Q13423	NNTM	FALSE
23	poly [ADP-ribose] polymerase 1 [Homo sapiens]	gi|156523968	113 kDa	1		158	315	yes	1.96	NP_001609	P09874	PARP1	FALSE
24	staphylococcal nuclease domain-containing protein 1 [Homo sapiens]	gi|77404397	102 kDa	1		278	263	yes	0.93	NP_055205	Q7KZF4	SND1	FALSE
25	PREDICTED: band 4.1-like protein 2 isoform X8 [Homo sapiens]	gi|578812457	113 kDa	1		271	192	yes	0.69	XP_006715424	O43491	E41L2	FALSE
26	insulin receptor substrate 4 [Homo sapiens]	gi|4504733	134 kDa	1		169	263	yes	1.53	NP_003595	O14654	IRS4	FALSE
27	PREDICTED: heat shock protein HSP 90-beta isoform X1 [Homo sapiens]	gi|530381931	83 kDa	1		339	362	yes	1.05	XP_005249132	P08238	HS90B	FALSE
28	unconventional myosin-Id [Homo sapiens]	gi|51100974	116 kDa	1		130	390	yes	2.94	NP_056009	O94832	MYO1D	FALSE
29	unconventional myosin-Ic isoform b [Homo sapiens]	gi|124494247	120 kDa	1		116	260	yes	2.2	NP_001074419	O00159	MYO1C	FALSE
30	sarcoplasmic/endoplasmic reticulum calcium ATPase 2 isoform b [Homo sapiens]	gi|24638454	115 kDa	1		290	222	yes	0.75	NP_733765	P16615	AT2A2	FALSE
31	alpha-actinin-4 [Homo sapiens]	gi|12025678	105 kDa	1		172	286	yes	1.63	NP_004915	O43707	ACTN4	FALSE
32	heterogeneous nuclear ribonucleoprotein U isoform a [Homo sapiens]	gi|74136883	91 kDa	1		223	182	yes	0.8	NP_114032	Q00839	HNRPU	FALSE
33	PREDICTED: putative ATP-dependent RNA helicase DHX30 isoform X1 [Homo sapiens]	gi|578805801	136 kDa	1		328	257	yes	0.77	XP_006713095	Q7L2E3	DHX30	FALSE
34	neutral alpha-glucosidase AB isoform 2 precursor [Homo sapiens]	gi|38202257	107 kDa	1		275	96	yes	0.34	NP_938148	Q14697	GANAB	FALSE
35	calnexin precursor [Homo sapiens]	gi|66933005	68 kDa	1		222	143	yes	0.63	NP_001019820	P27824	CALX	FALSE
36	desmoglein-2 preproprotein [Homo sapiens]	gi|116534898	122 kDa	1		109	246	yes	2.21	NP_001934	Q14126	DSG2	FALSE
37	isoleucine--tRNA ligase, mitochondrial precursor [Homo sapiens]	gi|46852147	114 kDa	1		285	66	yes	0.23	NP_060530	Q9NSE4	SYIM	FALSE
38	band 4.1-like protein 3 isoform 3 [Homo sapiens]	gi|528281421	97 kDa	1		291	229	yes	0.77	NP_001268463	Q9Y2J2	E41L3	FALSE
39	elongation factor 2 [Homo sapiens]	gi|4503483	95 kDa	1		270	158	yes	0.57	NP_001952	P13639	EF2	FALSE
40	lon protease homolog, mitochondrial isoform 1 precursor [Homo sapiens]	gi|21396489	106 kDa	1		263	103	yes	0.38	NP_004784	P36776	LONM	FALSE
41	nucleolin [Homo sapiens]	gi|55956788	77 kDa	1		243	284	yes	1.15	NP_005372	P19338	NUCL	FALSE
42	extended synaptotagmin-1 isoform 2 [Homo sapiens]	gi|14149680	123 kDa	1		194	139	yes	0.7	NP_056107	Q9BSJ8	ESYT1	FALSE
43	plasma membrane calcium-transporting ATPase 1 isoform 1b [Homo sapiens]	gi|48255945	135 kDa	1		191	95	yes	0.49	NP_001673	P20020	AT2B1	FALSE
44	PREDICTED: unconventional myosin-Ib isoform X2 [Homo sapiens]	gi|530370381	134 kDa	1		102	249	yes	2.39	XP_005246626	No UNIPROT	Unknown	FALSE
45	PREDICTED: catenin alpha-1 isoform X4 [Homo sapiens]	gi|578810148	100 kDa	1		154	230	yes	1.46	XP_006714599	P35221	CTNA1	FALSE
46	AP-2 complex subunit beta isoform b [Homo sapiens]	gi|4557469	105 kDa	1		108	294	yes	2.67	NP_001273	P63010	AP2B1	FALSE
47	transitional endoplasmic reticulum ATPase [Homo sapiens]	gi|6005942	89 kDa	1		211	145	yes	0.67	NP_009057	P55072	TERA	FALSE
48	keratin, type II cytoskeletal 1 [Homo sapiens]	gi|119395750	66 kDa	1		213	220	yes	1.01	NP_006112	P04264	K2C1	FALSE
49	PREDICTED: DNA-directed RNA polymerase, mitochondrial isoform X1 [Homo sapiens]	gi|530425287	145 kDa	1		208	154	yes	0.73	XP_005259637	No UNIPROT	Unknown	FALSE
50	interleukin enhancer-binding factor 3 isoform a [Homo sapiens]	gi|24234750	95 kDa	1		179	199	yes	1.09	NP_036350	Q12906	ILF3	FALSE
51	PREDICTED: hypoxia up-regulated protein 1 isoform X2 [Homo sapiens]	gi|530397761	111 kDa	1		183	42	yes	0.23	XP_005271447	No UNIPROT	Unknown	FALSE
52	dynamin-like 120 kDa protein, mitochondrial isoform 7 [Homo sapiens]	gi|224831251	116 kDa	1		131	283	yes	2.12	NP_570849	E5KLJ7	E5KLJ7	FALSE
53	importin subunit beta-1 isoform 1 [Homo sapiens]	gi|19923142	97 kDa	1		198	189	yes	0.94	NP_002256	Q14974	IMB1	FALSE
54	PREDICTED: delta-1-pyrroline-5-carboxylate synthase isoform X1 [Homo sapiens]	gi|578819671	87 kDa	1		199	151	yes	0.74	XP_006717996	P54886	P5CS	FALSE
55	kinectin isoform a [Homo sapiens]	gi|118498356	156 kDa	1		210	265	yes	1.24	NP_001072989	Q86UP2	KTN1	FALSE
56	isoleucine--tRNA ligase, cytoplasmic [Homo sapiens]	gi|94721241	145 kDa	1		193	119	yes	0.6	NP_002152	P41252	SYIC	FALSE
57	catenin delta-1 isoform 1A [Homo sapiens]	gi|146231938	104 kDa	1		135	164	yes	1.19	NP_001078929	O60716	CTND1	FALSE
58	AFG3-like protein 2 [Homo sapiens]	gi|300192933	89 kDa	1		88	242	yes	2.7	NP_006787	Q9Y4W6	AFG32	FALSE
59	junction plakoglobin [Homo sapiens]	gi|12056468	82 kDa	1		102	234	yes	2.25	NP_068831	P14923	PLAK	FALSE
60	leucine--tRNA ligase, cytoplasmic [Homo sapiens]	gi|108773810	134 kDa	1		205	113	yes	0.54	NP_064502	Q9P2J5	SYLC	FALSE
61	PREDICTED: unconventional myosin-VI isoform X8 [Homo sapiens]	gi|530383156	145 kDa	1		174	123	yes	0.69	XP_005248783	No UNIPROT	Unknown	FALSE
62	monofunctional C1-tetrahydrofolate synthase, mitochondrial isoform 1 precursor [Homo sapiens]	gi|337756501	106 kDa	1		191	100	yes	0.51	NP_001229696	Q6UB35	C1TM	FALSE
63	4F2 cell-surface antigen heavy chain isoform b [Homo sapiens]	gi|61744477	68 kDa	1		139	203	yes	1.43	NP_001012680	P08195	4F2	FALSE
64	mannosyl-oligosaccharide glucosidase isoform 1 [Homo sapiens]	gi|149999606	92 kDa	1		164	116	yes	0.69	NP_006293	Q13724	MOGS	FALSE
65	integrin beta-1 isoform 1A precursor [Homo sapiens]	gi|19743823	88 kDa	1		145	72	yes	0.49	NP_596867	P05556	ITB1	FALSE
66	E3 UFM1-protein ligase 1 [Homo sapiens]	gi|24308039	90 kDa	1		149	198	yes	1.3	NP_056138	O94874	UFL1	FALSE
67	valine--tRNA ligase [Homo sapiens]	gi|5454158	140 kDa	1		162	91	yes	0.55	NP_006286	P26640	SYVC	FALSE
68	keratin, type I cytoskeletal 9 [Homo sapiens]	gi|55956899	62 kDa	1		180	215	yes	1.17	NP_000217	P35527	K1C9	FALSE
69	presequence protease, mitochondrial isoform 2 precursor [Homo sapiens]	gi|41352061	117 kDa	1		178	37	yes	0.2	NP_055704	Q5JRX3	PREP	FALSE
70	Golgi apparatus protein 1 isoform 2 precursor [Homo sapiens]	gi|224586815	136 kDa	1		129	127	yes	0.97	NP_001139138	Q92896	GSLG1	FALSE
71	PREDICTED: ubiquitin-like modifier-activating enzyme 1 isoform X1 [Homo sapiens]	gi|530421539	123 kDa	1		140	76	yes	0.53	XP_005272705	No UNIPROT	Unknown	FALSE
72	keratin, type I cytoskeletal 10 [Homo sapiens]	gi|195972866	59 kDa	1		164	166	yes	0.99	NP_000412	P13645	K1C10	FALSE
73	nodal modulator 2 isoform 2 precursor [Homo sapiens]	gi|27734709	134 kDa	1		127	141	yes	1.09	NP_775885	Q5JPE7	NOMO2	FALSE
74	hexokinase-1 isoform HKI [Homo sapiens]	gi|188497754	102 kDa	1		56	180	yes	3.15	NP_000179	P19367	HXK1	FALSE
75	AP-2 complex subunit alpha-1 isoform 1 [Homo sapiens]	gi|19913414	108 kDa	1		82	177	yes	2.12	NP_055018	O95782	AP2A1	FALSE
76	coatomer subunit alpha isoform 2 [Homo sapiens]	gi|148536853	138 kDa	1		150	79	yes	0.52	NP_004362	P53621	COPA	FALSE
77	polyubiquitin-B precursor [Homo sapiens]	gi|11024714	26 kDa	1		43	74	yes	1.69	NP_061828	P0CG47	UBB	FALSE
78	inactive tyrosine-protein kinase 7 isoform a precursor [Homo sapiens]	gi|15826840	118 kDa	1		121	54	yes	0.44	NP_002812	Q13308	PTK7	FALSE
79	LIM domain and actin-binding protein 1 isoform 2 [Homo sapiens]	gi|7705373	85 kDa	1		63	175	yes	2.72	NP_057441	Q9UHB6	LIMA1	FALSE
80	drebrin isoform a [Homo sapiens]	gi|18426915	71 kDa	1		49	167	yes	3.34	NP_004386	Q16643	DREB	FALSE
81	polyribonucleotide nucleotidyltransferase 1, mitochondrial precursor [Homo sapiens]	gi|188528628	86 kDa	1		183	90	yes	0.48	NP_149100	Q8TCS8	PNPT1	FALSE
82	PREDICTED: X-ray repair cross-complementing protein 5 isoform X1 [Homo sapiens]	gi|530370925	94 kDa	1		125	152	yes	1.19	XP_005246893	No UNIPROT	Unknown	FALSE
83	PREDICTED: catenin beta-1 isoform X1 [Homo sapiens]	gi|530371928	85 kDa	1		113	183	yes	1.59	XP_005264943	P35222	CTNB1	FALSE
84	nucleolar RNA helicase 2 isoform 1 [Homo sapiens]	gi|50659095	87 kDa	1		112	117	yes	1.02	NP_004719	Q9NR30	DDX21	FALSE
85	ER membrane protein complex subunit 1 isoform 1 precursor [Homo sapiens]	gi|22095331	112 kDa	1		114	103	yes	0.89	NP_055862	Q8N766	EMC1	FALSE
86	aconitate hydratase, mitochondrial precursor [Homo sapiens]	gi|4501867	85 kDa	1		166	57	yes	0.34	NP_001089	Q99798	ACON	FALSE
87	C-1-tetrahydrofolate synthase, cytoplasmic [Homo sapiens]	gi|222136639	102 kDa	1		118	37	yes	0.31	NP_005947	P11586	C1TC	FALSE
88	translocation protein SEC63 homolog [Homo sapiens]	gi|6005872	88 kDa	1		132	142	yes	1.05	NP_009145	Q9UGP8	SEC63	FALSE
89	matrin-3 isoform a [Homo sapiens]	gi|303227926	95 kDa	1		108	115	yes	1.04	NP_001181884	P43243	MATR3	FALSE
90	myb-binding protein 1A isoform 2 [Homo sapiens]	gi|157694492	149 kDa	1		92	121	yes	1.29	NP_055335	Q9BQG0	MBB1A	FALSE
91	2-oxoglutarate dehydrogenase, mitochondrial isoform 1 precursor [Homo sapiens]	gi|51873036	116 kDa	1		152	15	yes	0.1	NP_002532	Q02218	ODO1	FALSE
92	methionine--tRNA ligase, cytoplasmic [Homo sapiens]	gi|14043022	101 kDa	1		89	66	yes	0.73	NP_004981	P56192	SYMC	FALSE
93	transferrin receptor protein 1 [Homo sapiens]	gi|189458817	85 kDa	1		106	97	yes	0.9	NP_003225	P02786	TFR1	FALSE
94	probable cation-transporting ATPase 13A1 [Homo sapiens]	gi|170016077	133 kDa	1		124	85	yes	0.67	NP_065143	Q9HD20	AT131	FALSE
95	peroxiredoxin-4 precursor [Homo sapiens]	gi|5453549	31 kDa	1		135	14	yes	0.1	NP_006397	Q13162	PRDX4	FALSE
96	PREDICTED: regulator of nonsense transcripts 1 isoform X1 [Homo sapiens]	gi|530415072	124 kDa	1		153	105	yes	0.67	XP_005260072	Q92900	RENT1	FALSE
97	prostaglandin F2 receptor negative regulator precursor [Homo sapiens]	gi|41152506	99 kDa	1		101	53	yes	0.51	NP_065173	Q9P2B2	FPRP	FALSE
98	FACT complex subunit SPT16 [Homo sapiens]	gi|6005757	120 kDa	1		29	140	yes	4.73	NP_009123	Q9Y5B9	SP16H	FALSE
99	PREDICTED: lysosomal alpha-glucosidase isoform X1 [Homo sapiens]	gi|530411863	105 kDa	1		62	107	yes	1.69	XP_005257250	P10253	LYAG	FALSE
100	LETM1 and EF-hand domain-containing protein 1, mitochondrial precursor [Homo sapiens]	gi|6912482	83 kDa	1		123	70	yes	0.56	NP_036450	O95202	LETM1	FALSE
101	nuclear pore complex protein Nup155 isoform 1 [Homo sapiens]	gi|24430149	155 kDa	1		91	127	yes	1.37	NP_705618	O75694	NU155	FALSE
102	PREDICTED: ATP-citrate synthase isoform X1 [Homo sapiens]	gi|530412282	126 kDa	1		144	56	yes	0.38	XP_005257450	No UNIPROT	Unknown	FALSE
103	cullin-associated NEDD8-dissociated protein 1 [Homo sapiens]	gi|21361794	136 kDa	1		101	60	yes	0.58	NP_060918	Q86VP6	CAND1	FALSE
104	vesicle-fusing ATPase [Homo sapiens]	gi|156564401	83 kDa	1		122	106	yes	0.85	NP_006169	P46459	NSF	FALSE
105	plakophilin-2 isoform 2a [Homo sapiens]	gi|148664186	93 kDa	1		16	203	yes	12.44	NP_001005242	Q99959	PKP2	FALSE
106	PREDICTED: A-kinase anchor protein 1, mitochondrial isoform X5 [Homo sapiens]	gi|578831500	97 kDa	1		41	113	yes	2.7	XP_006722189	Q92667	AKAP1	FALSE
107	alanine--tRNA ligase, mitochondrial [Homo sapiens]	gi|38569417	107 kDa	1		101	43	yes	0.42	NP_065796	Q5JTZ9	SYAM	FALSE
108	alpha-actinin-1 isoform b [Homo sapiens]	gi|4501891	103 kDa	1		135	165	yes	1.2	NP_001093	P12814	ACTN1	FALSE
109	PREDICTED: putative helicase MOV-10 isoform X1 [Homo sapiens]	gi|530362632	114 kDa	1		85	84	yes	0.97	XP_005270925	Q9HCE1	MOV10	FALSE
110	heat shock 70 kDa protein 1A/1B [Homo sapiens]	gi|167466173	70 kDa	1		39	267	yes	6.71	NP_005337	P08107	HSP71	FALSE
111	huntingtin-interacting protein 1 isoform 1 [Homo sapiens]	gi|38045919	116 kDa	1		51	115	yes	2.21	NP_005329	O00291	HIP1	FALSE
112	PREDICTED: oxysterol-binding protein-related protein 8 isoform X1 [Homo sapiens]	gi|530399707	101 kDa	1		78	75	yes	0.94	XP_005268678	Q9BZF1	OSBL8	FALSE
113	tubulin alpha-1B chain [Homo sapiens]	gi|57013276	50 kDa	1		63	155	yes	2.41	NP_006073	P68363	TBA1B	FALSE
114	keratin, type II cytoskeletal 2 epidermal [Homo sapiens]	gi|47132620	65 kDa	1		145	138	yes	0.93	NP_000414	P35908	K22E	FALSE
115	ribosome-binding protein 1 [Homo sapiens]	gi|110611218	109 kDa	1		36	90	yes	2.45	NP_001036041	Q9P2E9	RRBP1	FALSE
116	PREDICTED: importin-5 isoform X2 [Homo sapiens]	gi|530423350	126 kDa	1		122	82	yes	0.66	XP_005254106	O00410	IPO5	FALSE
117	puromycin-sensitive aminopeptidase [Homo sapiens]	gi|158937236	103 kDa	1		89	27	yes	0.3	NP_006301	P55786	PSA	FALSE
118	fragile X mental retardation syndrome-related protein 2 [Homo sapiens]	gi|259013556	74 kDa	1		81	54	yes	0.65	NP_004851	P51116	FXR2	FALSE
119	alpha-galactosidase A precursor [Homo sapiens]	gi|4504009	49 kDa	1		66	83	yes	1.23	NP_000160	P06280	AGAL	FALSE
120	glutamine--tRNA ligase isoform a [Homo sapiens]	gi|4826960	88 kDa	1		129	76	yes	0.58	NP_005042	P47897	SYQ	FALSE
121	PREDICTED: exportin-1 isoform X4 [Homo sapiens]	gi|578803148	123 kDa	1		111	87	yes	0.77	XP_006712157	O14980	XPO1	FALSE
122	alpha-aminoadipic semialdehyde synthase, mitochondrial [Homo sapiens]	gi|13027640	102 kDa	1		128	8	yes	0.06	NP_005754	Q9UDR5	AASS	FALSE
123	kinesin-1 heavy chain [Homo sapiens]	gi|4758648	110 kDa	1		106	59	yes	0.55	NP_004512	P33176	KINH	FALSE
124	alpha-adducin isoform a [Homo sapiens]	gi|29826319	81 kDa	1		43	72	yes	1.64	NP_001110	P35611	ADDA	FALSE
125	PREDICTED: nuclear pore complex protein Nup93 isoform X1 [Homo sapiens]	gi|530424559	93 kDa	1		76	141	yes	1.82	XP_005256320	Q8N1F7	NUP93	FALSE
126	AP-2 complex subunit alpha-2 isoform 2 [Homo sapiens]	gi|27477041	104 kDa	1		70	159	yes	2.23	NP_036437	O94973	AP2A2	FALSE
127	PREDICTED: cytoplasmic FMR1-interacting protein 1 isoform X2 [Homo sapiens]	gi|530405154	145 kDa	1		105	63	yes	0.59	XP_005272600	Q7L576	CYFP1	FALSE
128	eukaryotic translation initiation factor 3 subunit B [Homo sapiens]	gi|33239445	92 kDa	1		109	48	yes	0.43	NP_003742	P55884	EIF3B	FALSE
129	receptor-type tyrosine-protein phosphatase F isoform 2 precursor [Homo sapiens]	gi|109633039	212 kDa	1		113	62	yes	0.54	NP_569707	P10586	PTPRF	FALSE
130	superoxide dismutase [Mn], mitochondrial isoform A precursor [Homo sapiens]	gi|67782307	25 kDa	1		85	26	yes	0.3	NP_001019636	P04179	SODM	FALSE
131	thyroid hormone receptor-associated protein 3 [Homo sapiens]	gi|167234419	109 kDa	1		43	61	yes	1.39	NP_005110	Q9Y2W1	TR150	FALSE
132	scaffold attachment factor B1 isoform 3 [Homo sapiens]	gi|21264343	103 kDa	1		31	51	yes	1.61	NP_002958	Q15424	SAFB1	FALSE
133	heat shock 70 kDa protein 4 [Homo sapiens]	gi|38327039	94 kDa	1		79	18	yes	0.22	NP_002145	P34932	HSP74	FALSE
134	Golgin subfamily A member 2 [Homo sapiens]	gi|194097392	113 kDa	1		97	51	yes	0.52	NP_004477	Q08379	GOGA2	FALSE
135	PREDICTED: la-related protein 1 isoform X1 [Homo sapiens]	gi|530380464	124 kDa	1		97	43	yes	0.43	XP_005268461	Q6PKG0	LARP1	FALSE
136	PREDICTED: bcl-2-associated transcription factor 1 isoform X1 [Homo sapiens]	gi|530384251	106 kDa	1		31	62	yes	1.96	XP_005267293	Q9NYF8	BCLF1	FALSE
137	tripeptidyl-peptidase 2 [Homo sapiens]	gi|186972143	138 kDa	1		90	49	yes	0.53	NP_003282	P29144	TPP2	FALSE
138	26S proteasome non-ATPase regulatory subunit 2 isoform 1 [Homo sapiens]	gi|25777602	100 kDa	1		53	44	yes	0.81	NP_002799	Q13200	PSMD2	FALSE
139	lysosome-associated membrane glycoprotein 1 precursor [Homo sapiens]	gi|112380628	45 kDa	1		35	53	yes	1.49	NP_005552	P11279	LAMP1	FALSE
140	plasma membrane calcium-transporting ATPase 4 isoform 4b [Homo sapiens]	gi|48255957	134 kDa	1		172	83	yes	0.47	NP_001675	P23634	AT2B4	FALSE
141	exportin-2 isoform 1 [Homo sapiens]	gi|29029559	110 kDa	1		57	40	yes	0.69	NP_001307	P55060	XPO2	FALSE
142	coatomer subunit beta [Homo sapiens]	gi|221316630	107 kDa	1		59	17	yes	0.28	NP_001137533	P53618	COPB	FALSE
143	PREDICTED: ankycorbin isoform X1 [Homo sapiens]	gi|578809907	110 kDa	1		25	115	yes	4.51	XP_006714532	Q9P0K7	RAI14	FALSE
144	integrin alpha-2 precursor [Homo sapiens]	gi|116295258	129 kDa	1		82	47	yes	0.56	NP_002194	P17301	ITA2	FALSE
145	tRNA (cytosine(34)-C(5))-methyltransferase isoform 1 [Homo sapiens]	gi|39995082	86 kDa	1		78	23	yes	0.29	NP_060225	Q08J23	NSUN2	FALSE
146	programmed cell death 6-interacting protein isoform 1 [Homo sapiens]	gi|22027538	96 kDa	1		58	39	yes	0.66	NP_037506	Q8WUM4	PDC6I	FALSE
147	nuclear pore complex protein Nup133 [Homo sapiens]	gi|26051235	129 kDa	1		20	137	yes	6.72	NP_060700	Q8WUM0	NU133	FALSE
148	PREDICTED: vigilin isoform X7 [Homo sapiens]	gi|578804203	139 kDa	1		84	100	yes	1.17	XP_006712539	No UNIPROT	Unknown	FALSE
149	PREDICTED: Golgi integral membrane protein 4 isoform X1 [Homo sapiens]	gi|530374430	82 kDa	1		68	27	yes	0.39	XP_005247421	No UNIPROT	Unknown	FALSE
150	aspartyl/asparaginyl beta-hydroxylase isoform a [Homo sapiens]	gi|14589866	86 kDa	1		73	64	yes	0.86	NP_004309	Q12797	ASPH	FALSE
151	transcription intermediary factor 1-beta [Homo sapiens]	gi|5032179	89 kDa	1		60	49	yes	0.8	NP_005753	Q13263	TIF1B	FALSE
152	116 kDa U5 small nuclear ribonucleoprotein component isoform a [Homo sapiens]	gi|385298678	109 kDa	1		95	74	yes	0.76	NP_001245282	Q15029	U5S1	FALSE
153	ATP-dependent RNA helicase DDX3X isoform 3 [Homo sapiens]	gi|301171475	71 kDa	1		0	175	yes	inf	NP_001180346	O00571	DDX3X	FALSE
154	trifunctional enzyme subunit alpha, mitochondrial precursor [Homo sapiens]	gi|20127408	83 kDa	1		21	147	yes	6.86	NP_000173	P40939	ECHA	FALSE
155	eukaryotic translation initiation factor 3 subunit C isoform a [Homo sapiens]	gi|312433975	105 kDa	1		84	47	yes	0.55	NP_001186071	Q99613	EIF3C	FALSE
156	integrin alpha-6 isoform a precursor [Homo sapiens]	gi|119395740	122 kDa	1		113	47	yes	0.41	NP_001073286	P23229	ITA6	FALSE
157	cingulin [Homo sapiens]	gi|16262452	137 kDa	1		0	115	yes	inf	NP_065821	Q9P2M7	CING	FALSE
158	ectonucleotide pyrophosphatase/phosphodiesterase family member 1 [Homo sapiens]	gi|170650661	105 kDa	1		95	45	yes	0.46	NP_006199	P22413	ENPP1	FALSE
159	DNA topoisomerase 1 [Homo sapiens]	gi|11225260	91 kDa	1		31	68	yes	2.15	NP_003277	P11387	TOP1	FALSE
160	multidrug resistance protein 1 [Homo sapiens]	gi|42741659	141 kDa	1		36	88	yes	2.4	NP_000918	P08183	MDR1	FALSE
161	caprin-1 isoform 2 [Homo sapiens]	gi|42734503	77 kDa	1		76	53	yes	0.68	NP_976240	Q14444	CAPR1	FALSE
162	actin, cytoplasmic 2 [Homo sapiens]	gi|316659409	42 kDa	1		17	77	yes	4.44	NP_001186883	P63261	ACTG	FALSE
163	ATP-dependent RNA helicase DDX1 [Homo sapiens]	gi|4826686	82 kDa	1		74	78	yes	1.03	NP_004930	Q92499	DDX1	FALSE
164	trifunctional purine biosynthetic protein adenosine-3 isoform 1 [Homo sapiens]	gi|209869993	108 kDa	1		87	47	yes	0.53	NP_001129477	P22102	PUR2	FALSE
165	unconventional myosin-XIX isoform 2 [Homo sapiens]	gi|254939537	109 kDa	1		0	93	yes	inf	NP_001157207	Q96H55	MYO19	FALSE
166	procollagen-lysine,2-oxoglutarate 5-dioxygenase 1 precursor [Homo sapiens]	gi|32307144	84 kDa	1		91	49	yes	0.53	NP_000293	Q02809	PLOD1	FALSE
167	tubulin beta chain [Homo sapiens]	gi|29788785	50 kDa	1		43	98	yes	2.24	NP_821133	P07437	TBB5	FALSE
168	serum albumin preproprotein [Homo sapiens]	gi|4502027	69 kDa	1		63	0	yes	0	NP_000468	P02768	ALBU	FALSE
169	nck-associated protein 1 isoform 2 [Homo sapiens]	gi|45545411	130 kDa	1		77	47	yes	0.6	NP_995314	Q9Y2A7	NCKP1	FALSE
170	threonine--tRNA ligase, cytoplasmic isoform 1 [Homo sapiens]	gi|38202255	83 kDa	1		79	34	yes	0.42	NP_689508	P26639	SYTC	FALSE
171	lysosome-associated membrane glycoprotein 2 isoform B precursor [Homo sapiens]	gi|7669503	45 kDa	1		38	42	yes	1.08	NP_054701	P13473	LAMP2	FALSE
172	dynamin-2 isoform 5 [Homo sapiens]	gi|299758394	98 kDa	1		53	26	yes	0.48	NP_001177645	P50570	DYN2	FALSE
173	myosin phosphatase Rho-interacting protein isoform 1 [Homo sapiens]	gi|50980307	118 kDa	1		4	98	yes	24.03	NP_055949	Q6WCQ1	MPRIP	FALSE
174	78 kDa glucose-regulated protein precursor [Homo sapiens]	gi|16507237	72 kDa	1		83	84	yes	0.99	NP_005338	P11021	GRP78	FALSE
175	nuclear pore complex protein Nup160 [Homo sapiens]	gi|54859722	162 kDa	1		26	78	yes	2.94	NP_056046	Q12769	NU160	FALSE
176	valine--tRNA ligase, mitochondrial isoform 2 precursor [Homo sapiens]	gi|268370293	118 kDa	1		113	19	yes	0.16	NP_065175	Q5ST30	SYVM	FALSE
177	CD166 antigen isoform 2 precursor [Homo sapiens]	gi|343168770	64 kDa	1		69	20	yes	0.28	NP_001230209	Q13740	CD166	FALSE
178	cadherin-2 preproprotein [Homo sapiens]	gi|14589889	100 kDa	1		47	75	yes	1.56	NP_001783	P19022	CADH2	FALSE
179	threonine--tRNA ligase, mitochondrial isoform a [Homo sapiens]	gi|20070344	81 kDa	1		98	40	yes	0.4	NP_079426	Q9BW92	SYTM	FALSE
180	PREDICTED: formin-like protein 2 isoform X1 [Homo sapiens]	gi|530369736	123 kDa	1		48	80	yes	1.63	XP_005246320	No UNIPROT	Unknown	FALSE
181	spectrin alpha chain, non-erythrocytic 1 isoform 2 [Homo sapiens]	gi|154759259	285 kDa	1		12	109	yes	8.91	NP_003118	Q13813	SPTN1	FALSE
182	PREDICTED: DNA topoisomerase 2-beta isoform X1 [Homo sapiens]	gi|530373069	183 kDa	1		1	112	yes	109.84	XP_005265484	Q02880	TOP2B	FALSE
183	AP-1 complex subunit beta-1 isoform b [Homo sapiens]	gi|260436860	104 kDa	1		86	157	yes	1.79	NP_663782	Q10567	AP1B1	FALSE
184	sodium bicarbonate cotransporter 3 isoform b [Homo sapiens]	gi|385648268	127 kDa	1		45	60	yes	1.31	NP_001245308	Q9Y6M7	S4A7	FALSE
185	NADH-ubiquinone oxidoreductase 75 kDa subunit, mitochondrial isoform 1 precursor [Homo sapiens]	gi|33519475	79 kDa	1		1	137	yes	134.35	NP_004997	P28331	NDUS1	FALSE
186	vinculin isoform VCL [Homo sapiens]	gi|4507877	117 kDa	1		91	23	yes	0.25	NP_003364	P18206	VINC	FALSE
187	solute carrier family 12 member 2 isoform 1 [Homo sapiens]	gi|4506975	131 kDa	1		54	61	yes	1.11	NP_001037	P55011	S12A2	FALSE
188	V-type proton ATPase 116 kDa subunit a isoform 1 isoform a [Homo sapiens]	gi|194097401	97 kDa	1		31	56	yes	1.77	NP_001123492	Q93050	VPP1	FALSE
189	PREDICTED: protein 4.1 isoform X1 [Homo sapiens]	gi|530360858	113 kDa	1		47	57	yes	1.19	XP_005245810	No UNIPROT	Unknown	FALSE
190	PREDICTED: ran GTPase-activating protein 1 isoform X1 [Homo sapiens]	gi|530420276	70 kDa	1		54	67	yes	1.22	XP_005261752	No UNIPROT	Unknown	FALSE
191	PREDICTED: structural maintenance of chromosomes protein 2 isoform X1 [Homo sapiens]	gi|578816998	136 kDa	1		70	32	yes	0.45	XP_006716996	O95347	SMC2	FALSE
192	glycine dehydrogenase (decarboxylating), mitochondrial precursor [Homo sapiens]	gi|108773801	113 kDa	1		74	2	yes	0.03	NP_000161	P23378	GCSP	FALSE
193	PREDICTED: vimentin isoform X1 [Homo sapiens]	gi|578818565	54 kDa	1		0	154	yes	inf	XP_006717563	P08670	VIME	FALSE
194	nuclear pore complex protein Nup107 [Homo sapiens]	gi|9966881	106 kDa	1		10	80	yes	7.85	NP_065134	P57740	NU107	FALSE
195	PREDICTED: splicing factor, proline- and glutamine-rich isoform X1 [Homo sapiens]	gi|530363140	76 kDa	1		32	48	yes	1.47	XP_005271168	P23246	SFPQ	FALSE
196	coatomer subunit beta' [Homo sapiens]	gi|4758032	102 kDa	1		47	15	yes	0.31	NP_004757	P35606	COPB2	FALSE
197	nicastrin isoform 1 precursor [Homo sapiens]	gi|24638433	78 kDa	1		45	46	yes	1	NP_056146	Q92542	NICA	FALSE
198	ATPase family AAA domain-containing protein 3A isoform 2 [Homo sapiens]	gi|283436222	66 kDa	1		0	123	yes	inf	NP_001164006	Q9NVI7	ATD3A	FALSE
199	cell adhesion molecule 1 isoform 1 precursor [Homo sapiens]	gi|148664190	49 kDa	1		39	29	yes	0.73	NP_055148	Q9BY67	CADM1	FALSE
200	probable 2-oxoglutarate dehydrogenase E1 component DHKTD1, mitochondrial [Homo sapiens]	gi|38788380	103 kDa	1		62	2	yes	0.03	NP_061176	Q96HY7	DHTK1	FALSE
201	PREDICTED: transmembrane and TPR repeat-containing protein 3 isoform X1 [Homo sapiens]	gi|530399840	104 kDa	1		47	56	yes	1.17	XP_005268739	Q6ZXV5	TMTC3	FALSE
202	procollagen-lysine,2-oxoglutarate 5-dioxygenase 2 isoform 1 precursor [Homo sapiens]	gi|33636742	87 kDa	1		73	2	yes	0.03	NP_891988	O00469	PLOD2	FALSE
203	nuclear pore complex protein Nup98-Nup96 isoform 1 [Homo sapiens]	gi|21264365	196 kDa	1		16	79	yes	4.84	NP_057404	P52948	NUP98	FALSE
204	RNA-binding protein EWS isoform 1 [Homo sapiens]	gi|253970500	69 kDa	1		5	63	yes	12.36	NP_053733	Q01844	EWS	FALSE
205	PREDICTED: DNA ligase 3 isoform X1 [Homo sapiens]	gi|530411017	114 kDa	1		10	92	yes	9.02	XP_005258027	No UNIPROT	Unknown	FALSE
206	procollagen-lysine,2-oxoglutarate 5-dioxygenase 3 precursor [Homo sapiens]	gi|4505891	85 kDa	1		72	30	yes	0.41	NP_001075	O60568	PLOD3	FALSE
207	vacuolar protein sorting-associated protein 35 [Homo sapiens]	gi|17999541	92 kDa	1		84	27	yes	0.32	NP_060676	Q96QK1	VPS35	FALSE
208	neural cell adhesion molecule 1 isoform 1 precursor [Homo sapiens]	gi|94420689	93 kDa	1		45	33	yes	0.72	NP_000606	P13591	NCAM1	FALSE
209	oxysterol-binding protein 1 [Homo sapiens]	gi|4505531	89 kDa	1		74	12	yes	0.16	NP_002547	P22059	OSBP1	FALSE
210	protein unc-45 homolog A isoform 3 [Homo sapiens]	gi|89179321	102 kDa	1		36	35	yes	0.95	NP_001034764	Q9H3U1	UN45A	FALSE
211	dnaJ homolog subfamily C member 10 isoform 1 precursor [Homo sapiens]	gi|24308127	91 kDa	1		43	44	yes	1	NP_061854	Q8IXB1	DJC10	FALSE
212	protein EFR3 homolog A [Homo sapiens]	gi|154146218	93 kDa	1		19	60	yes	3.1	NP_055952	Q14156	EFR3A	FALSE
213	extended synaptotagmin-2 [Homo sapiens]	gi|45387945	99 kDa	1		52	16	yes	0.3	NP_065779	A0FGR8	ESYT2	FALSE
214	PREDICTED: probable phospholipid-transporting ATPase IG isoform X2 [Homo sapiens]	gi|578838663	128 kDa	1		55	39	yes	0.7	XP_006724814	No UNIPROT	Unknown	FALSE
215	PREDICTED: insulin-like growth factor 1 receptor isoform X3 [Homo sapiens]	gi|578826864	156 kDa	1		52	21	yes	0.4	XP_006720549	No UNIPROT	Unknown	FALSE
216	importin-4 [Homo sapiens]	gi|62460637	119 kDa	1		69	57	yes	0.81	NP_078934	Q8TEX9	IPO4	FALSE
217	zinc phosphodiesterase ELAC protein 2 isoform 1 [Homo sapiens]	gi|145553959	92 kDa	1		79	4	yes	0.05	NP_060597	Q9BQ52	RNZ2	FALSE
218	AP-1 complex subunit gamma-1 isoform b [Homo sapiens]	gi|71772942	91 kDa	1		46	24	yes	0.51	NP_001119	O43747	AP1G1	FALSE
219	phosphoribosylformylglycinamidine synthase [Homo sapiens]	gi|31657129	145 kDa	1		71	15	yes	0.21	NP_036525	O15067	PUR4	FALSE
220	PREDICTED: FERM, RhoGEF and pleckstrin domain-containing protein 1 isoform X1 [Homo sapiens]	gi|578825181	119 kDa	1		38	56	yes	1.45	XP_006719976	Q9Y4F1	FARP1	FALSE
221	splicing factor 3B subunit 1 isoform 1 [Homo sapiens]	gi|54112117	146 kDa	1		51	56	yes	1.08	NP_036565	O75533	SF3B1	FALSE
222	PREDICTED: probable leucine--tRNA ligase, mitochondrial isoform X1 [Homo sapiens]	gi|530372179	102 kDa	1		55	1	yes	0.02	XP_005265063	Q15031	SYLM	FALSE
223	elongation factor 1-alpha 1 [Homo sapiens]	gi|4503471	50 kDa	1		3	51	yes	16.67	NP_001393	P68104	EF1A1	FALSE
224	alpha-mannosidase 2 [Homo sapiens]	gi|51477714	131 kDa	1		67	41	yes	0.6	NP_002363	Q16706	MA2A1	FALSE
225	PREDICTED: clathrin heavy chain 1 isoform X2 [Homo sapiens]	gi|530411491	192 kDa	1		0	94	yes	inf	XP_005257069	No UNIPROT	Unknown	FALSE
226	WD repeat-containing protein 6 [Homo sapiens]	gi|197927448	125 kDa	1		19	45	yes	2.32	NP_060501	Q9NNW5	WDR6	FALSE
227	PREDICTED: methylmalonyl-CoA mutase, mitochondrial isoform X1 [Homo sapiens]	gi|530382073	83 kDa	1		80	16	yes	0.2	XP_005249200	P22033	MUTA	FALSE
228	dynactin subunit 1 isoform 5 [Homo sapiens]	gi|299890871	137 kDa	1		65	32	yes	0.48	NP_001177765	Q14203	DCTN1	FALSE
229	peroxisomal multifunctional enzyme type 2 isoform 2 [Homo sapiens]	gi|4504505	80 kDa	1		74	26	yes	0.34	NP_000405	P51659	DHB4	FALSE
230	transportin-1 isoform 1 [Homo sapiens]	gi|133925811	102 kDa	1		48	32	yes	0.65	NP_002261	Q92973	TNPO1	FALSE
231	V-type proton ATPase 116 kDa subunit a isoform 2 [Homo sapiens]	gi|42741679	98 kDa	1		31	30	yes	0.95	NP_036595	Q9Y487	VPP2	FALSE
232	glycogen phosphorylase, liver form isoform 2 [Homo sapiens]	gi|255653002	93 kDa	1		41	11	yes	0.26	NP_001157412	P06737	PYGL	FALSE
233	PREDICTED: angiomotin isoform X1 [Homo sapiens]	gi|530421960	118 kDa	1		22	36	yes	1.6	XP_005262144	Q4VCS5	AMOT	FALSE
234	PREDICTED: mitofusin-2 isoform X1 [Homo sapiens]	gi|530360735	86 kDa	1		24	81	yes	3.31	XP_005263600	O95140	MFN2	FALSE
235	sulfhydryl oxidase 2 precursor [Homo sapiens]	gi|145580631	78 kDa	1		57	14	yes	0.24	NP_859052	Q6ZRP7	QSOX2	FALSE
236	PREDICTED: plakophilin-3 isoform X1 [Homo sapiens]	gi|530395005	89 kDa	1		4	117	yes	28.68	XP_005252817	Q9Y446	PKP3	FALSE
237	exportin-5 [Homo sapiens]	gi|22748937	136 kDa	1		53	29	yes	0.54	NP_065801	Q9HAV4	XPO5	FALSE
238	general transcription factor 3C polypeptide 3 isoform 1 [Homo sapiens]	gi|6912398	101 kDa	1		28	17	yes	0.6	NP_036218	Q9Y5Q9	TF3C3	FALSE
239	ADP/ATP translocase 2 [Homo sapiens]	gi|156071459	33 kDa	1		4	81	yes	19.86	NP_001143	P05141	ADT2	FALSE
240	E3 SUMO-protein ligase RanBP2 [Homo sapiens]	gi|150418007	358 kDa	1		2	61	yes	29.91	NP_006258	P49792	RBP2	FALSE
241	DNA replication licensing factor MCM6 [Homo sapiens]	gi|7427519	93 kDa	1		37	16	yes	0.42	NP_005906	Q14566	MCM6	FALSE
242	coatomer subunit gamma-2 isoform 1 [Homo sapiens]	gi|109134349	98 kDa	1		59	19	yes	0.32	NP_036265	Q9UBF2	COPG2	FALSE
243	PREDICTED: pyruvate carboxylase, mitochondrial isoform X4 [Homo sapiens]	gi|578821475	130 kDa	1		74	0	yes	0	XP_006718640	P11498	PYC	FALSE
244	N-alpha-acetyltransferase 15, NatA auxiliary subunit [Homo sapiens]	gi|17149828	101 kDa	1		24	9	yes	0.37	NP_476516	Q9BXJ9	NAA15	FALSE
245	metal transporter CNNM3 isoform 1 precursor [Homo sapiens]	gi|40068049	76 kDa	1		40	38	yes	0.93	NP_060093	Q8NE01	CNNM3	FALSE
246	PREDICTED: lethal(2) giant larvae protein homolog 1 isoform X1 [Homo sapiens]	gi|530410325	115 kDa	1		50	22	yes	0.43	XP_005256700	No UNIPROT	Unknown	FALSE
247	anoctamin-6 isoform b [Homo sapiens]	gi|218156303	104 kDa	1		50	30	yes	0.59	NP_001136150	Q4KMQ2	ANO6	FALSE
248	SRSF protein kinase 1 [Homo sapiens]	gi|47419936	74 kDa	1		43	37	yes	0.84	NP_003128	Q96SB4	SRPK1	FALSE
249	26S proteasome non-ATPase regulatory subunit 1 isoform 1 [Homo sapiens]	gi|25777600	106 kDa	1		45	16	yes	0.35	NP_002798	Q99460	PSMD1	FALSE
250	kinesin-like protein KIF23 isoform 1 [Homo sapiens]	gi|20143967	110 kDa	1		0	57	yes	inf	NP_612565	Q02241	KIF23	FALSE
251	DNA damage-binding protein 1 [Homo sapiens]	gi|148529014	127 kDa	1		82	23	yes	0.28	NP_001914	Q16531	DDB1	FALSE
252	ephrin type-A receptor 2 precursor [Homo sapiens]	gi|32967311	108 kDa	1		31	41	yes	1.3	NP_004422	P29317	EPHA2	FALSE
253	C2 domain-containing protein 5 isoform e [Homo sapiens]	gi|29789060	110 kDa	1		51	21	yes	0.4	NP_055617	Q86YS7	C2CD5	FALSE
254	oxysterol-binding protein-related protein 9 isoform b [Homo sapiens]	gi|308153253	81 kDa	1		50	16	yes	0.31	NP_683704	Q96SU4	OSBL9	FALSE
255	FACT complex subunit SSRP1 [Homo sapiens]	gi|4507241	81 kDa	1		13	60	yes	4.53	NP_003137	Q08945	SSRP1	FALSE
256	alpha-N-acetylglucosaminidase precursor [Homo sapiens]	gi|66346698	82 kDa	1		23	33	yes	1.41	NP_000254	P54802	ANAG	FALSE
257	plakophilin-4 isoform a [Homo sapiens]	gi|53829374	132 kDa	1		0	61	yes	inf	NP_003619	Q99569	PKP4	FALSE
258	heat shock protein 105 kDa isoform 1 [Homo sapiens]	gi|42544159	97 kDa	1		37	8	yes	0.21	NP_006635	Q92598	HS105	FALSE
259	ATP-dependent RNA helicase SUPV3L1, mitochondrial precursor [Homo sapiens]	gi|31543667	88 kDa	1		77	16	yes	0.2	NP_003162	Q8IYB8	SUV3	FALSE
260	heterogeneous nuclear ribonucleoprotein M isoform a [Homo sapiens]	gi|14141152	78 kDa	1		0	78	yes	inf	NP_005959	P52272	HNRPM	FALSE
261	DNA replication licensing factor MCM3 isoform 1 [Homo sapiens]	gi|394582093	96 kDa	1		36	21	yes	0.57	NP_002379	P25205	MCM3	FALSE
262	splicing factor 3B subunit 3 [Homo sapiens]	gi|54112121	136 kDa	1		51	37	yes	0.71	NP_036558	Q15393	SF3B3	FALSE
263	ribosome-releasing factor 2, mitochondrial isoform 1 [Homo sapiens]	gi|19923640	87 kDa	1		75	4	yes	0.05	NP_115756	Q969S9	RRF2M	FALSE
264	PREDICTED: integrin alpha-V isoform X1 [Homo sapiens]	gi|530370313	116 kDa	1		57	18	yes	0.31	XP_005246593	No UNIPROT	Unknown	FALSE
265	putative pre-mRNA-splicing factor ATP-dependent RNA helicase DHX15 [Homo sapiens]	gi|68509926	91 kDa	1		35	49	yes	1.37	NP_001349	O43143	DHX15	FALSE
266	6-phosphofructokinase type C isoform 1 [Homo sapiens]	gi|11321601	86 kDa	1		57	26	yes	0.45	NP_002618	Q01813	PFKAP	FALSE
267	cTAGE family member 5 isoform 6 [Homo sapiens]	gi|350994423	92 kDa	1		36	3	yes	0.08	NP_001234918	O15320	CTGE5	FALSE
268	neurofilament medium polypeptide isoform 1 [Homo sapiens]	gi|157738649	102 kDa	1		1	49	yes	48.05	NP_005373	P07197	NFM	FALSE
269	general transcription factor II-I isoform 2 [Homo sapiens]	gi|14670352	110 kDa	1		54	20	yes	0.36	NP_127493	P78347	GTF2I	FALSE
270	PREDICTED: mitofusin-1 isoform X1 [Homo sapiens]	gi|578807552	87 kDa	1		13	61	yes	4.6	XP_005247652	No UNIPROT	Unknown	FALSE
271	TATA element modulatory factor [Homo sapiens]	gi|110347443	123 kDa	1		60	0	yes	0	NP_009045	P82094	TMF1	FALSE
272	ubiquitin conjugation factor E4 A isoform 2 [Homo sapiens]	gi|323362983	123 kDa	1		69	8	yes	0.11	NP_001191006	Q14139	UBE4A	FALSE
273	integrin alpha-5 precursor [Homo sapiens]	gi|56237029	115 kDa	1		50	11	yes	0.22	NP_002196	P08648	ITA5	FALSE
274	elongation factor G, mitochondrial [Homo sapiens]	gi|18390331	83 kDa	1		63	10	yes	0.16	NP_079272	Q96RP9	EFGM	FALSE
275	PREDICTED: fibronectin type-III domain-containing protein 3A isoform X1 [Homo sapiens]	gi|578824776	119 kDa	1		40	13	yes	0.32	XP_006719840	No UNIPROT	Unknown	FALSE
276	gamma-adducin isoform b [Homo sapiens]	gi|62912453	76 kDa	1		29	38	yes	1.29	NP_001112	Q9UEY8	ADDG	FALSE
277	peroxisome biogenesis factor 1 isoform 1 [Homo sapiens]	gi|4505725	143 kDa	1		59	21	yes	0.35	NP_000457	O43933	PEX1	FALSE
278	phosphatidylinositol 3-kinase regulatory subunit beta [Homo sapiens]	gi|4826908	82 kDa	1		12	52	yes	4.25	NP_005018	O00459	P85B	FALSE
279	epidermal growth factor receptor substrate 15-like 1 isoform 1 [Homo sapiens]	gi|385428859	100 kDa	1		34	26	yes	0.75	NP_001245303	Q9UBC2	EP15R	FALSE
280	PREDICTED: general vesicular transport factor p115 isoform X2 [Homo sapiens]	gi|578809578	109 kDa	1		50	3	yes	0.06	XP_006714459	No UNIPROT	Unknown	FALSE
281	far upstream element-binding protein 2 [Homo sapiens]	gi|154355000	73 kDa	1		52	10	yes	0.19	NP_003676	Q92945	FUBP2	FALSE
282	PREDICTED: CD276 antigen isoform X1 [Homo sapiens]	gi|530406514	60 kDa	1		38	14	yes	0.36	XP_005254756	No UNIPROT	Unknown	FALSE
283	protein sel-1 homolog 1 isoform 1 precursor [Homo sapiens]	gi|19923669	89 kDa	1		32	12	yes	0.37	NP_005056	Q9UBV2	SE1L1	FALSE
284	oxysterol-binding protein-related protein 11 [Homo sapiens]	gi|19923592	84 kDa	1		44	24	yes	0.53	NP_073613	Q9BXB4	OSB11	FALSE
285	PREDICTED: active breakpoint cluster region-related protein isoform X1 [Homo sapiens]	gi|578829851	126 kDa	1		48	27	yes	0.55	XP_006721569	No UNIPROT	Unknown	FALSE
286	PREDICTED: alpha-catulin isoform X1 [Homo sapiens]	gi|530391734	82 kDa	1		35	37	yes	1.04	XP_005252348	No UNIPROT	Unknown	FALSE
287	alanine--tRNA ligase, cytoplasmic [Homo sapiens]	gi|109148542	107 kDa	1		28	1	yes	0.04	NP_001596	P49588	SYAC	FALSE
288	DNA replication licensing factor MCM7 isoform 1 [Homo sapiens]	gi|33469968	81 kDa	1		46	45	yes	0.96	NP_005907	P33993	MCM7	FALSE
289	ubiquitin-associated protein 2-like isoform a [Homo sapiens]	gi|188497758	115 kDa	1		35	15	yes	0.42	NP_055662	Q14157	UBP2L	FALSE
290	lysosome membrane protein 2 isoform 1 precursor [Homo sapiens]	gi|5031631	54 kDa	1		16	35	yes	2.15	NP_005497	Q14108	SCRB2	FALSE
291	PREDICTED: NLR family member X1 isoform X3 [Homo sapiens]	gi|530398370	108 kDa	1		7	24	yes	3.36	XP_005271726	Q86UT6	NLRX1	FALSE
292	ezrin [Homo sapiens]	gi|21614499	69 kDa	1		0	37	yes	inf	NP_003370	P15311	EZRI	FALSE
293	protein transport protein Sec23A [Homo sapiens]	gi|38202214	86 kDa	1		46	11	yes	0.23	NP_006355	Q15436	SC23A	FALSE
294	PREDICTED: tetratricopeptide repeat protein 7B isoform X3 [Homo sapiens]	gi|578825545	95 kDa	1		37	26	yes	0.69	XP_006720121	No UNIPROT	Unknown	FALSE
295	prolyl 3-hydroxylase 1 isoform 1 precursor [Homo sapiens]	gi|186928835	83 kDa	1		39	6	yes	0.15	NP_071751	Q32P28	P3H1	FALSE
296	hepatocyte growth factor-regulated tyrosine kinase substrate [Homo sapiens]	gi|4758528	86 kDa	1		26	6	yes	0.23	NP_004703	O14964	HGS	FALSE
297	MMS19 nucleotide excision repair protein homolog isoform 1 [Homo sapiens]	gi|170763479	113 kDa	1		20	13	yes	0.64	NP_071757	Q96T76	MMS19	FALSE
298	striatin [Homo sapiens]	gi|51242945	86 kDa	1		31	6	yes	0.19	NP_003153	O43815	STRN	FALSE
299	ATP-binding cassette sub-family F member 1 isoform a [Homo sapiens]	gi|69354671	96 kDa	1		21	18	yes	0.84	NP_001020262	Q8NE71	ABCF1	FALSE
300	PREDICTED: DNA topoisomerase 2-alpha isoform X1 [Homo sapiens]	gi|530412779	173 kDa	1		0	83	yes	inf	XP_005257689	No UNIPROT	Unknown	FALSE
301	epidermal growth factor receptor substrate 15 isoform A [Homo sapiens]	gi|4503593	99 kDa	1		28	42	yes	1.47	NP_001972	P42566	EPS15	FALSE
302	keratin, type II cuticular Hb5 [Homo sapiens]	gi|4504935	56 kDa	1		15	0	yes	0	NP_002274	P78386	KRT85	FALSE
303	peroxisome biogenesis factor 6 [Homo sapiens]	gi|194018488	104 kDa	1		33	11	yes	0.33	NP_000278	Q13608	PEX6	FALSE
304	probable ATP-dependent RNA helicase DDX46 [Homo sapiens]	gi|41327773	117 kDa	1		28	44	yes	1.54	NP_055644	Q7L014	DDX46	FALSE
305	PREDICTED: 60 kDa heat shock protein, mitochondrial isoform X1 [Homo sapiens]	gi|530370277	61 kDa	1		42	45	yes	1.05	XP_005246575	P10809	CH60	FALSE
306	importin-7 [Homo sapiens]	gi|5453998	120 kDa	1		38	31	yes	0.8	NP_006382	O95373	IPO7	FALSE
307	PREDICTED: voltage-dependent calcium channel subunit alpha-2/delta-1 isoform X2 [Homo sapiens]	gi|530386377	125 kDa	1		31	34	yes	1.08	XP_005250627	P54289	CA2D1	FALSE
308	structural maintenance of chromosomes protein 3 [Homo sapiens]	gi|4885399	142 kDa	1		20	37	yes	1.81	NP_005436	Q9UQE7	SMC3	FALSE
309	importin-9 [Homo sapiens]	gi|21361659	116 kDa	1		30	28	yes	0.92	NP_060555	Q96P70	IPO9	FALSE
310	cleft lip and palate transmembrane protein 1 isoform 2 [Homo sapiens]	gi|4502897	76 kDa	1		32	16	yes	0.49	NP_001285	O96005	CLPT1	FALSE
311	AP-3 complex subunit delta-1 isoform 2 [Homo sapiens]	gi|117553580	130 kDa	1		47	13	yes	0.27	NP_003929	O14617	AP3D1	FALSE
312	N-sulphoglucosamine sulphohydrolase precursor [Homo sapiens]	gi|4506919	57 kDa	1		10	31	yes	3.04	NP_000190	P51688	SPHM	FALSE
313	cytoskeleton-associated protein 4 [Homo sapiens]	gi|19920317	66 kDa	1		8	70	yes	8.58	NP_006816	Q07065	CKAP4	FALSE
314	PREDICTED: cullin-3 isoform X1 [Homo sapiens]	gi|578805029	92 kDa	1		30	12	yes	0.39	XP_006712863	No UNIPROT	Unknown	FALSE
315	prolyl 3-hydroxylase 3 precursor [Homo sapiens]	gi|28466983	82 kDa	1		36	2	yes	0.05	NP_055077	Q8IVL6	P3H3	FALSE
316	DNA replication licensing factor MCM2 [Homo sapiens]	gi|33356547	102 kDa	1		35	19	yes	0.53	NP_004517	P49736	MCM2	FALSE
317	DNA polymerase subunit gamma-1 [Homo sapiens]	gi|4505937	140 kDa	1		55	8	yes	0.14	NP_002684	P54098	DPOG1	FALSE
318	protein Niban [Homo sapiens]	gi|16757970	103 kDa	1		37	14	yes	0.37	NP_443198	Q9BZQ8	NIBAN	FALSE
319	DNA replication licensing factor MCM4 [Homo sapiens]	gi|33469919	97 kDa	1		21	13	yes	0.61	NP_005905	P33991	MCM4	FALSE
320	leucine-rich repeat and calponin homology domain-containing protein 2 isoform 1 [Homo sapiens]	gi|154091020	85 kDa	1		6	22	yes	3.6	NP_065922	Q5VUJ6	LRCH2	FALSE
321	serine/threonine-protein kinase TAO1 isoform 1 [Homo sapiens]	gi|45439370	116 kDa	1		34	26	yes	0.75	NP_065842	Q7L7X3	TAOK1	FALSE
322	coatomer subunit gamma-1 [Homo sapiens]	gi|11559929	98 kDa	1		32	12	yes	0.37	NP_057212	Q9Y678	COPG1	FALSE
323	PREDICTED: exocyst complex component 2 isoform X1 [Homo sapiens]	gi|578811795	104 kDa	1		21	12	yes	0.56	XP_006715204	Q96KP1	EXOC2	FALSE
324	stress-70 protein, mitochondrial precursor [Homo sapiens]	gi|24234688	74 kDa	1		11	70	yes	6.24	NP_004125	P38646	GRP75	FALSE
325	PREDICTED: phosphatidylinositol 3-kinase regulatory subunit alpha isoform X1 [Homo sapiens]	gi|530379378	84 kDa	1		9	38	yes	4.14	XP_005248599	P27986	P85A	FALSE
326	dystrobrevin alpha isoform 11 [Homo sapiens]	gi|312147259	78 kDa	1		27	23	yes	0.84	NP_001185868	Q9Y4J8	DTNA	FALSE
327	dolichyl-diphosphooligosaccharide--protein glycosyltransferase subunit 2 isoform 2 precursor [Homo sapiens]	gi|209413738	68 kDa	1		12	33	yes	2.7	NP_001129243	P04844	RPN2	FALSE
328	protein transport protein Sec24C [Homo sapiens]	gi|38373669	118 kDa	1		39	4	yes	0.1	NP_004913	P53992	SC24C	FALSE
329	general transcription factor 3C polypeptide 4 [Homo sapiens]	gi|156119605	92 kDa	1		39	15	yes	0.38	NP_036336	Q9UKN8	TF3C4	FALSE
330	splicing factor 3A subunit 1 isoform 1 [Homo sapiens]	gi|5032087	89 kDa	1		20	14	yes	0.69	NP_005868	Q15459	SF3A1	FALSE
331	heat shock 70 kDa protein 4L [Homo sapiens]	gi|31541941	95 kDa	1		32	1	yes	0.03	NP_055093	O95757	HS74L	FALSE
332	protein disulfide-isomerase A4 precursor [Homo sapiens]	gi|4758304	73 kDa	1		6	14	yes	2.29	NP_004902	P13667	PDIA4	FALSE
333	SWI/SNF-related matrix-associated actin-dependent regulator of chromatin subfamily A member 5 [Homo sapiens]	gi|325651836	122 kDa	1		1	50	yes	49.03	NP_003592	O60264	SMCA5	FALSE
334	protein flightless-1 homolog isoform 1 [Homo sapiens]	gi|4503743	145 kDa	1		26	21	yes	0.79	NP_002009	Q13045	FLII	FALSE
335	mitogen-activated protein kinase kinase kinase kinase 4 isoform 2 [Homo sapiens]	gi|336020355	145 kDa	1		31	20	yes	0.63	NP_663719	No UNIPROT	Unknown	FALSE
336	nuclear pore complex protein Nup88 [Homo sapiens]	gi|24497453	84 kDa	1		15	40	yes	2.62	NP_002523	Q99567	NUP88	FALSE
337	phosphate carrier protein, mitochondrial isoform b precursor [Homo sapiens]	gi|4505775	40 kDa	1		0	22	yes	inf	NP_002626	Q00325	MPCP	FALSE
338	glutamyl aminopeptidase [Homo sapiens]	gi|132814467	109 kDa	1		16	27	yes	1.65	NP_001968	Q07075	AMPE	FALSE
339	condensin complex subunit 1 [Homo sapiens]	gi|178056552	157 kDa	1		37	17	yes	0.45	NP_055680	Q15021	CND1	FALSE
340	heat shock protein 75 kDa, mitochondrial isoform 1 precursor [Homo sapiens]	gi|155722983	80 kDa	1		11	13	yes	1.16	NP_057376	Q12931	TRAP1	FALSE
341	ubiquitin carboxyl-terminal hydrolase 5 isoform 2 [Homo sapiens]	gi|148727247	93 kDa	1		18	4	yes	0.22	NP_003472	P45974	UBP5	FALSE
342	calcium uptake protein 1, mitochondrial isoform 1 [Homo sapiens]	gi|116256483	55 kDa	1		9	20	yes	2.18	NP_006068	Q9BPX6	MICU1	FALSE
343	sphingomyelin phosphodiesterase 4 isoform 2 [Homo sapiens]	gi|102467481	98 kDa	1		10	41	yes	4.02	NP_060421	B1PBA3	B1PBA3	FALSE
344	stromal interaction molecule 1 isoform 2 precursor [Homo sapiens]	gi|21070997	77 kDa	1		46	3	yes	0.06	NP_003147	Q13586	STIM1	FALSE
345	PREDICTED: lethal(2) giant larvae protein homolog 2 isoform X8 [Homo sapiens]	gi|578830920	113 kDa	1		9	25	yes	2.72	XP_006721960	J3QRV5	J3QRV5	FALSE
346	desmocollin-2 isoform Dsc2a preproprotein [Homo sapiens]	gi|13435364	100 kDa	1		5	19	yes	3.73	NP_077740	Q02487	DSC2	FALSE
347	splicing factor 3B subunit 2 [Homo sapiens]	gi|55749531	100 kDa	1		22	21	yes	0.94	NP_006833	Q13435	SF3B2	FALSE
348	dnaJ homolog subfamily C member 11 [Homo sapiens]	gi|217035105	63 kDa	1		0	45	yes	inf	NP_060668	Q9NVH1	DJC11	FALSE
349	cold shock domain-containing protein E1 isoform 3 [Homo sapiens]	gi|194473720	91 kDa	1		14	24	yes	1.68	NP_001123995	O75534	CSDE1	FALSE
350	serrate RNA effector molecule homolog isoform c [Homo sapiens]	gi|192807332	101 kDa	1		22	2	yes	0.09	NP_001122324	Q9BXP5	SRRT	FALSE
351	PREDICTED: protein enabled homolog isoform X7 [Homo sapiens]	gi|530366318	68 kDa	1		28	0	yes	0	XP_005273244	No UNIPROT	Unknown	FALSE
352	general transcription factor 3C polypeptide 2 [Homo sapiens]	gi|4504205	101 kDa	1		20	13	yes	0.64	NP_001512	Q8WUA4	TF3C2	FALSE
353	beta-adducin isoform a [Homo sapiens]	gi|297307158	81 kDa	1		8	16	yes	1.96	NP_001171983	P35612	ADDB	FALSE
354	ralBP1-associated Eps domain-containing protein 1 isoform a [Homo sapiens]	gi|190886435	87 kDa	1		10	21	yes	2.06	NP_114128	Q96D71	REPS1	FALSE
355	ubiquitin carboxyl-terminal hydrolase 7 isoform 1 [Homo sapiens]	gi|150378533	128 kDa	1		16	17	yes	1.04	NP_003461	Q93009	UBP7	FALSE
356	structural maintenance of chromosomes protein 1A isoform 1 [Homo sapiens]	gi|30581135	143 kDa	1		17	26	yes	1.5	NP_006297	Q14683	SMC1A	FALSE
357	insulin-degrading enzyme isoform 1 [Homo sapiens]	gi|155969707	118 kDa	1		21	0	yes	0	NP_004960	P14735	IDE	FALSE
358	PREDICTED: double-strand break repair protein MRE11A isoform X2 [Homo sapiens]	gi|530396806	81 kDa	1		2	41	yes	20.1	XP_005274064	P49959	MRE11	FALSE
359	dolichyl-diphosphooligosaccharide--protein glycosyltransferase subunit 1 precursor [Homo sapiens]	gi|4506675	69 kDa	1		6	64	yes	10.46	NP_002941	P04843	RPN1	FALSE
360	rho guanine nucleotide exchange factor 2 isoform 3 [Homo sapiens]	gi|15011974	108 kDa	1		7	20	yes	2.8	NP_004714	Q92974	ARHG2	FALSE
361	Golgin subfamily A member 5 [Homo sapiens]	gi|526118265	83 kDa	1		39	0	yes	0	NP_005104	Q8TBA6	GOGA5	FALSE
362	receptor-type tyrosine-protein phosphatase alpha isoform 2 precursor [Homo sapiens]	gi|18450369	90 kDa	1		35	11	yes	0.31	NP_543030	P18433	PTPRA	FALSE
363	pinin [Homo sapiens]	gi|33356174	82 kDa	1		18	20	yes	1.09	NP_002678	Q9H307	PININ	FALSE
364	neutral amino acid transporter B(0) isoform 1 [Homo sapiens]	gi|5032093	57 kDa	1		11	42	yes	3.74	NP_005619	Q15758	AAAT	FALSE
365	superoxide dismutase [Cu-Zn] [Homo sapiens]	gi|4507149	16 kDa	1		24	12	yes	0.49	NP_000445	P00441	SODC	FALSE
366	serine/threonine-protein kinase 11-interacting protein [Homo sapiens]	gi|116235474	121 kDa	1		9	22	yes	2.4	NP_443134	Q8N1F8	S11IP	FALSE
367	hexokinase-2 [Homo sapiens]	gi|15553127	102 kDa	1		0	19	yes	inf	NP_000180	P52789	HXK2	FALSE
368	voltage-dependent anion-selective channel protein 2 isoform 1 [Homo sapiens]	gi|296317337	33 kDa	1		0	35	yes	inf	NP_001171712	P45880	VDAC2	FALSE
369	insulin receptor isoform Long preproprotein [Homo sapiens]	gi|119395736	156 kDa	1		34	10	yes	0.29	NP_000199	P06213	INSR	FALSE
370	proto-oncogene Mas [Homo sapiens]	gi|4505105	37 kDa	1		0	36	yes	inf	NP_002368	P04201	MAS	FALSE
371	PREDICTED: solute carrier family 12 member 9 isoform X2 [Homo sapiens]	gi|530386237	69 kDa	1		13	15	yes	1.13	XP_005250560	D6W5X3	D6W5X3	FALSE
372	PREDICTED: latrophilin-2 isoform X1 [Homo sapiens]	gi|530362212	163 kDa	1		23	21	yes	0.9	XP_005270723	O95490	LPHN2	FALSE
373	dystroglycan preproprotein [Homo sapiens]	gi|294997302	98 kDa	1		24	4	yes	0.16	NP_001171113	Q14118	DAG1	FALSE
374	keratin, type I cytoskeletal 14 [Homo sapiens]	gi|15431310	52 kDa	1		66	51	yes	0.76	NP_000517	P02533	K1C14	FALSE
375	centromere/kinetochore protein zw10 homolog [Homo sapiens]	gi|4759344	89 kDa	1		34	4	yes	0.12	NP_004715	O43264	ZW10	FALSE
376	alpha-enolase isoform 1 [Homo sapiens]	gi|4503571	47 kDa	1		19	0	yes	0	NP_001419	P06733	ENOA	FALSE
377	endoplasmic reticulum mannosyl-oligosaccharide 1,2-alpha-mannosidase [Homo sapiens]	gi|218749883	80 kDa	1		19	2	yes	0.1	NP_057303	Q9UKM7	MA1B1	FALSE
378	minor histocompatibility antigen H13 isoform 2 [Homo sapiens]	gi|30581109	43 kDa	1		10	11	yes	1.08	NP_848695	Q8TCT9	HM13	FALSE
379	contactin-1 isoform 2 precursor [Homo sapiens]	gi|28373119	112 kDa	1		7	18	yes	2.52	NP_778203	Q12860	CNTN1	FALSE
380	DNA-directed RNA polymerase I subunit RPA2 isoform 1 [Homo sapiens]	gi|33469941	128 kDa	1		15	13	yes	0.85	NP_061887	Q9H9Y6	RPA2	FALSE
381	leucyl-cystinyl aminopeptidase isoform 2 [Homo sapiens]	gi|61742775	116 kDa	1		19	4	yes	0.21	NP_787116	Q9UIQ6	LCAP	FALSE
382	PREDICTED: FERM, RhoGEF and pleckstrin domain-containing protein 2 isoform X1 [Homo sapiens]	gi|530371674	120 kDa	1		6	16	yes	2.62	XP_005247106	O94887	FARP2	FALSE
383	AP-3 complex subunit beta-1 isoform 1 [Homo sapiens]	gi|32484979	121 kDa	1		31	7	yes	0.22	NP_003655	O00203	AP3B1	FALSE
384	RNA-binding protein 28 isoform 1 [Homo sapiens]	gi|187960109	86 kDa	1		8	14	yes	1.72	NP_060547	Q9NW13	RBM28	FALSE
385	probable ATP-dependent RNA helicase DDX23 [Homo sapiens]	gi|41327771	96 kDa	1		10	12	yes	1.18	NP_004809	Q9BUQ8	DDX23	FALSE
386	PREDICTED: ankyrin repeat and LEM domain-containing protein 2 isoform X1 [Homo sapiens]	gi|530401897	98 kDa	1		25	7	yes	0.27	XP_005266216	F5H2H5	F5H2H5	FALSE
387	vitamin K-dependent gamma-carboxylase isoform 1 [Homo sapiens]	gi|21361163	88 kDa	1		30	7	yes	0.23	NP_000812	P38435	VKGC	FALSE
388	glycogen [starch] synthase, muscle isoform 2 [Homo sapiens]	gi|239049591	76 kDa	1		19	5	yes	0.26	NP_001155059	P13807	GYS1	FALSE
389	ARF GTPase-activating protein GIT1 isoform 1 [Homo sapiens]	gi|146231998	85 kDa	1		14	13	yes	0.91	NP_001078923	Q9Y2X7	GIT1	FALSE
390	ephrin type-B receptor 4 precursor [Homo sapiens]	gi|32528301	108 kDa	1		40	11	yes	0.27	NP_004435	P54760	EPHB4	FALSE
391	ras GTPase-activating-like protein IQGAP1 [Homo sapiens]	gi|4506787	189 kDa	1		0	18	yes	inf	NP_003861	P46940	IQGA1	FALSE
392	1-phosphatidylinositol 4,5-bisphosphate phosphodiesterase delta-3 [Homo sapiens]	gi|19115964	89 kDa	1		10	24	yes	2.35	NP_588614	Q8N3E9	PLCD3	FALSE
393	5-azacytidine-induced protein 1 isoform b [Homo sapiens]	gi|111955162	117 kDa	1		0	28	yes	inf	NP_001009811	Q9UPN4	CP131	FALSE
394	superkiller viralicidic activity 2-like 2 [Homo sapiens]	gi|193211480	118 kDa	1		20	14	yes	0.69	NP_056175	P42285	SK2L2	FALSE
395	keratin, type II cytoskeletal 5 [Homo sapiens]	gi|119395754	62 kDa	1		54	58	yes	1.05	NP_000415	P13647	K2C5	FALSE
396	H(+)/Cl(-) exchange transporter 5 isoform a [Homo sapiens]	gi|189217921	91 kDa	1		10	14	yes	1.37	NP_001121370	P51795	CLCN5	FALSE
397	ribonucleoside-diphosphate reductase large subunit [Homo sapiens]	gi|4506749	90 kDa	1		27	1	yes	0.04	NP_001024	P23921	RIR1	FALSE
398	PREDICTED: dyslexia-associated protein KIAA0319-like protein isoform X3 [Homo sapiens]	gi|578799789	116 kDa	1		22	4	yes	0.18	XP_006710970	Q8IZA0	K319L	FALSE
399	PREDICTED: 6-phosphofructokinase, muscle type isoform X1 [Homo sapiens]	gi|530400462	97 kDa	1		21	5	yes	0.23	XP_005269031	No UNIPROT	Unknown	FALSE
400	PREDICTED: heterogeneous nuclear ribonucleoprotein R isoform X1 [Homo sapiens]	gi|530360771	71 kDa	1		5	32	yes	6.28	XP_005245768	O43390	HNRPR	FALSE
401	DNA repair protein RAD50 [Homo sapiens]	gi|19924129	154 kDa	1		2	40	yes	19.61	NP_005723	Q92878	RAD50	FALSE
402	eukaryotic translation initiation factor 4 gamma 2 isoform 1 [Homo sapiens]	gi|289577116	102 kDa	1		15	5	yes	0.33	NP_001166176	P78344	IF4G2	FALSE
403	cullin-1 [Homo sapiens]	gi|32307161	90 kDa	1		18	5	yes	0.27	NP_003583	Q13616	CUL1	FALSE
404	kinesin-like protein KIF14 [Homo sapiens]	gi|7661878	186 kDa	1		0	24	yes	inf	NP_055690	Q15058	KIF14	FALSE
405	N-acetylglucosamine-6-sulfatase precursor [Homo sapiens]	gi|4504061	62 kDa	1		9	25	yes	2.72	NP_002067	P15586	GNS	FALSE
406	fragile X mental retardation protein 1 isoform ISO7 [Homo sapiens]	gi|297374779	69 kDa	1		9	33	yes	3.6	NP_001172005	Q06787	FMR1	FALSE
407	la-related protein 4B [Homo sapiens]	gi|57634536	81 kDa	1		19	1	yes	0.05	NP_055970	Q92615	LAR4B	FALSE
408	TBC1 domain family member 10B [Homo sapiens]	gi|167614488	87 kDa	1		16	1	yes	0.06	NP_056342	Q4KMP7	TB10B	FALSE
409	huntingtin-interacting protein 1-related protein [Homo sapiens]	gi|48762942	119 kDa	1		26	7	yes	0.26	NP_003950	O75146	HIP1R	FALSE
410	large proline-rich protein BAG6 isoform a [Homo sapiens]	gi|149158692	119 kDa	1		18	12	yes	0.65	NP_004630	P46379	BAG6	FALSE
411	nucleoporin GLE1 isoform 1 [Homo sapiens]	gi|51317384	80 kDa	1		1	31	yes	30.4	NP_001003722	Q53GS7	GLE1	FALSE
412	amyloid beta A4 protein isoform d [Homo sapiens]	gi|209862833	85 kDa	1		18	5	yes	0.27	NP_001129488	P05067	A4	FALSE
413	PREDICTED: high affinity cationic amino acid transporter 1 isoform X1 [Homo sapiens]	gi|530402608	68 kDa	1		11	17	yes	1.52	XP_005266564	P30825	CTR1	FALSE
414	cell cycle and apoptosis regulator protein 2 [Homo sapiens]	gi|24432106	103 kDa	1		33	10	yes	0.3	NP_066997	Q8N163	CCAR2	FALSE
415	PREDICTED: DNA replication licensing factor MCM5 isoform X1 [Homo sapiens]	gi|578837205	82 kDa	1		19	12	yes	0.62	XP_006724305	No UNIPROT	Unknown	FALSE
416	exocyst complex component 3 [Homo sapiens]	gi|31083351	86 kDa	1		19	9	yes	0.46	NP_009208	O60645	EXOC3	FALSE
417	cytospin-A isoform 1 [Homo sapiens]	gi|513788259	125 kDa	1		1	24	yes	23.54	NP_001138940	B2RMV2	B2RMV2	FALSE
418	band 4.1-like protein 5 isoform 2 [Homo sapiens]	gi|296531459	78 kDa	1		10	12	yes	1.18	NP_001171866	Q9HCM4	E41L5	FALSE
419	nidogen-1 precursor [Homo sapiens]	gi|115298674	136 kDa	1		3	25	yes	8.17	NP_002499	P14543	NID1	FALSE
420	glycerol-3-phosphate dehydrogenase, mitochondrial precursor [Homo sapiens]	gi|285002231	81 kDa	1		0	25	yes	inf	NP_001076581	P43304	GPDM	FALSE
421	PREDICTED: calmegin isoform X1 [Homo sapiens]	gi|578808711	70 kDa	1		27	7	yes	0.25	XP_006714125	O14967	CLGN	FALSE
422	constitutive coactivator of PPAR-gamma-like protein 1 isoform a [Homo sapiens]	gi|39652628	122 kDa	1		14	0	yes	0	NP_055427	Q9NZB2	F120A	FALSE
423	centrosomal protein of 128 kDa [Homo sapiens]	gi|64085252	128 kDa	1		0	13	yes	inf	NP_689659	Q6ZU80	CE128	FALSE
424	neuronal cell adhesion molecule isoform D precursor [Homo sapiens]	gi|302191647	134 kDa	1		15	1	yes	0.07	NP_001180511	Q92823	NRCAM	FALSE
425	PREDICTED: nucleolar transcription factor 1 isoform X1 [Homo sapiens]	gi|578831350	89 kDa	1		0	20	yes	inf	XP_006722122	P17480	UBF1	FALSE
426	lon protease homolog 2, peroxisomal [Homo sapiens]	gi|31377667	95 kDa	1		13	8	yes	0.6	NP_113678	Q86WA8	LONP2	FALSE
427	mitochondrial Rho GTPase 1 isoform 2 [Homo sapiens]	gi|75750476	76 kDa	1		0	31	yes	inf	NP_001028738	Q8IXI2	MIRO1	FALSE
428	acyl-CoA dehydrogenase family member 11 [Homo sapiens]	gi|38505218	87 kDa	1		23	11	yes	0.47	NP_115545	Q709F0	ACD11	FALSE
429	PREDICTED: rac GTPase-activating protein 1 isoform X1 [Homo sapiens]	gi|530400120	73 kDa	1		0	17	yes	inf	XP_005268868	No UNIPROT	Unknown	FALSE
430	succinate dehydrogenase [ubiquinone] flavoprotein subunit, mitochondrial [Homo sapiens]	gi|156416003	73 kDa	1		4	36	yes	8.83	NP_004159	P31040	SDHA	FALSE
431	cullin-2 isoform c [Homo sapiens]	gi|19482174	87 kDa	1		20	5	yes	0.25	NP_003582	Q13617	CUL2	FALSE
432	60S ribosomal protein L3 isoform a [Homo sapiens]	gi|4506649	46 kDa	1		0	24	yes	inf	NP_000958	P39023	RL3	FALSE
433	SUMO-activating enzyme subunit 2 [Homo sapiens]	gi|4885649	71 kDa	1		16	0	yes	0	NP_005490	Q9UBT2	SAE2	FALSE
434	ubiquitin carboxyl-terminal hydrolase 10 isoform 2 [Homo sapiens]	gi|119220605	87 kDa	1		14	5	yes	0.35	NP_005144	Q14694	UBP10	FALSE
435	RAD50-interacting protein 1 [Homo sapiens]	gi|62899047	91 kDa	1		18	0	yes	0	NP_068749	Q6NUQ1	RINT1	FALSE
436	RNA-binding protein 12B [Homo sapiens]	gi|118722349	118 kDa	1		6	15	yes	2.45	NP_976324	Q8IXT5	RB12B	FALSE
437	PREDICTED: serine/threonine-protein kinase N2 isoform X1 [Homo sapiens]	gi|530362974	110 kDa	1		48	2	yes	0.04	XP_005271088	Q16513	PKN2	FALSE
438	calcium uptake protein 2, mitochondrial [Homo sapiens]	gi|22749443	50 kDa	1		3	15	yes	4.9	NP_689939	Q8IYU8	MICU2	FALSE
439	keratin, type II cuticular Hb3 [Homo sapiens]	gi|169790841	54 kDa	1		18	0	yes	0	NP_002273	P78385	KRT83	FALSE
440	PREDICTED: heat shock cognate 71 kDa protein isoform X1 [Homo sapiens]	gi|578822169	71 kDa	1		18	66	yes	3.6	XP_006718894	P11142	HSP7C	FALSE
441	calcium-transporting ATPase type 2C member 1 isoform 1e [Homo sapiens]	gi|312836771	101 kDa	1		18	1	yes	0.05	NP_001186112	P98194	AT2C1	FALSE
442	ATP-dependent RNA helicase DDX24 [Homo sapiens]	gi|9966805	96 kDa	1		3	11	yes	3.6	NP_065147	Q9GZR7	DDX24	FALSE
443	polyadenylate-binding protein 4 isoform 1 [Homo sapiens]	gi|208431833	72 kDa	1		0	23	yes	inf	NP_001129125	Q13310	PABP4	FALSE
444	PREDICTED: probable ATP-dependent RNA helicase YTHDC2 isoform X1 [Homo sapiens]	gi|530380088	126 kDa	1		1	32	yes	31.38	XP_005272109	No UNIPROT	Unknown	FALSE
445	galectin-3-binding protein precursor [Homo sapiens]	gi|5031863	65 kDa	1		15	11	yes	0.72	NP_005558	Q08380	LG3BP	FALSE
446	centrobin isoform alpha [Homo sapiens]	gi|191252785	101 kDa	1		0	12	yes	inf	NP_444279	Q8N137	CNTRB	FALSE
447	non-receptor tyrosine-protein kinase TYK2 [Homo sapiens]	gi|187608615	134 kDa	1		14	5	yes	0.35	NP_003322	P29597	TYK2	FALSE
448	PREDICTED: condensin complex subunit 3 isoform X2 [Homo sapiens]	gi|578808408	106 kDa	1		18	11	yes	0.6	XP_006714035	No UNIPROT	Unknown	FALSE
449	PREDICTED: nuclear pore complex protein Nup214 isoform X1 [Homo sapiens]	gi|530427218	218 kDa	1		1	19	yes	18.63	XP_005272273	No UNIPROT	Unknown	FALSE
450	small ubiquitin-related modifier 1 isoform a precursor [Homo sapiens]	gi|4507801	12 kDa	1		8	11	yes	1.35	NP_003343	P63165	SUMO1	FALSE
451	probable ATP-dependent RNA helicase DDX17 isoform 3 [Homo sapiens]	gi|148613856	80 kDa	1		4	29	yes	7.11	NP_001091974	Q59F66	Q59F66	FALSE
452	PREDICTED: solute carrier family 12 member 6 isoform X1 [Homo sapiens]	gi|578827668	122 kDa	1		11	11	yes	0.98	XP_006720856	No UNIPROT	Unknown	FALSE
453	sulfate transporter [Homo sapiens]	gi|100913030	82 kDa	1		1	11	yes	10.79	NP_000103	P50443	S26A2	FALSE
454	U2 snRNP-associated SURP motif-containing protein [Homo sapiens]	gi|122937227	118 kDa	1		4	18	yes	4.41	NP_001073884	O15042	SR140	FALSE
455	DNA-dependent protein kinase catalytic subunit isoform 2 [Homo sapiens]	gi|126032350	466 kDa	1		0	20	yes	inf	NP_001075109	P78527	PRKDC	FALSE
456	cytoplasmic FMR1-interacting protein 2 [Homo sapiens]	gi|82617630	146 kDa	1		79	46	yes	0.57	NP_055191	Q96F07	CYFP2	FALSE
457	Golgi membrane protein 1 [Homo sapiens]	gi|29550838	45 kDa	1		17	1	yes	0.06	NP_057632	Q8NBJ4	GOLM1	FALSE
458	SRSF protein kinase 2 isoform a [Homo sapiens]	gi|33188449	79 kDa	1		21	14	yes	0.65	NP_872634	P78362	SRPK2	FALSE
459	rab3 GTPase-activating protein non-catalytic subunit [Homo sapiens]	gi|19923790	156 kDa	1		12	0	yes	0	NP_036546	Q9H2M9	RBGPR	FALSE
460	cullin-4B isoform 1 [Homo sapiens]	gi|121114298	104 kDa	1		17	3	yes	0.17	NP_003579	Q13620	CUL4B	FALSE
461	leucine-rich repeat-containing protein 8C [Homo sapiens]	gi|19923729	92 kDa	1		2	11	yes	5.39	NP_115646	Q8TDW0	LRC8C	FALSE
462	PREDICTED: ATP-dependent RNA helicase DHX29 isoform X2 [Homo sapiens]	gi|578810445	150 kDa	1		6	11	yes	1.8	XP_006714716	No UNIPROT	Unknown	FALSE
463	tubulin-specific chaperone D [Homo sapiens]	gi|41350333	133 kDa	1		25	0	yes	0	NP_005984	Q9BTW9	TBCD	FALSE
464	calcium-binding mitochondrial carrier protein Aralar2 isoform 1 [Homo sapiens]	gi|237649019	74 kDa	1		0	48	yes	inf	NP_001153682	Q9UJS0	CMC2	FALSE
465	PREDICTED: leucine-rich repeat-containing protein 8E isoform X1 [Homo sapiens]	gi|530427541	90 kDa	1		9	17	yes	1.85	XP_005272554	Q6NSJ5	LRC8E	FALSE
466	PREDICTED: leucine-rich repeat-containing protein 8A isoform X4 [Homo sapiens]	gi|578817660	94 kDa	1		2	14	yes	6.86	XP_006717249	Q8IWT6	LRC8A	FALSE
467	hepatocyte growth factor receptor isoform a precursor [Homo sapiens]	gi|188595716	158 kDa	1		15	0	yes	0	NP_001120972	P08581	MET	FALSE
468	transmembrane protein 245 [Homo sapiens]	gi|110681719	97 kDa	1		11	6	yes	0.53	NP_114401	Q9H330	TM245	FALSE
469	rab3 GTPase-activating protein catalytic subunit isoform 2 [Homo sapiens]	gi|55743118	111 kDa	1		24	4	yes	0.16	NP_036365	Q15042	RB3GP	FALSE
470	myosin-10 isoform 2 [Homo sapiens]	gi|367460087	229 kDa	1		0	13	yes	inf	NP_005955	P35580	MYH10	FALSE
471	scavenger receptor class B member 1 isoform 2 [Homo sapiens]	gi|132566680	56 kDa	1		5	18	yes	3.53	NP_001076428	Q8WTV0	SCRB1	FALSE
472	striatin-interacting protein 1 isoform 1 [Homo sapiens]	gi|56790935	96 kDa	1		11	1	yes	0.09	NP_149079	Q5VSL9	STRP1	FALSE
473	FAST kinase domain-containing protein 1 isoform 1 [Homo sapiens]	gi|188497683	97 kDa	1		22	1	yes	0.04	NP_078898	Q53R41	FAKD1	FALSE
474	radixin isoform 1 [Homo sapiens]	gi|386781571	71 kDa	1		0	19	yes	inf	NP_001247422	P35241	RADI	FALSE
475	leucine-rich repeat-containing protein 59 [Homo sapiens]	gi|40254924	35 kDa	1		7	15	yes	2.1	NP_060979	Q96AG4	LRC59	FALSE
476	ankyrin repeat and FYVE domain-containing protein 1 isoform 1 [Homo sapiens]	gi|110815813	128 kDa	1		26	2	yes	0.08	NP_057460	Q9P2R3	ANFY1	FALSE
477	collagen alpha-1(VI) chain precursor [Homo sapiens]	gi|87196339	109 kDa	1		11	2	yes	0.18	NP_001839	P12109	CO6A1	FALSE
478	helicase SKI2W [Homo sapiens]	gi|67782311	138 kDa	1		12	3	yes	0.25	NP_008860	Q15477	SKIV2	FALSE
479	serine/arginine-rich splicing factor 4 [Homo sapiens]	gi|21361282	57 kDa	1		15	3	yes	0.2	NP_005617	Q08170	SRSF4	FALSE
480	kinase D-interacting substrate of 220 kDa [Homo sapiens]	gi|55741641	197 kDa	1		0	20	yes	inf	NP_065789	Q9ULH0	KDIS	FALSE
481	PREDICTED: ankyrin-3 isoform X10 [Homo sapiens]	gi|578819304	482 kDa	1		20	0	yes	0	XP_006717847	No UNIPROT	Unknown	FALSE
482	elongation factor Tu, mitochondrial precursor [Homo sapiens]	gi|34147630	50 kDa	1		0	13	yes	inf	NP_003312	P49411	EFTU	FALSE
483	BMP-2-inducible protein kinase isoform a [Homo sapiens]	gi|38787935	129 kDa	1		0	13	yes	inf	NP_942595	Q9NSY1	BMP2K	FALSE
484	PREDICTED: tyrosine-protein kinase JAK1 isoform X2 [Homo sapiens]	gi|578799067	133 kDa	1		11	4	yes	0.36	XP_006710687	P23458	JAK1	FALSE
485	scaffold attachment factor B2 [Homo sapiens]	gi|7661936	107 kDa	1		25	38	yes	1.49	NP_055464	Q14151	SAFB2	FALSE
486	PREDICTED: alpha-mannosidase 2x isoform X1 [Homo sapiens]	gi|530407130	133 kDa	1		21	4	yes	0.19	XP_005254967	No UNIPROT	Unknown	FALSE
487	FCH domain only protein 2 isoform a [Homo sapiens]	gi|226371723	89 kDa	1		12	2	yes	0.16	NP_620137	Q0JRZ9	FCHO2	FALSE
488	periodic tryptophan protein 2 homolog [Homo sapiens]	gi|48762926	102 kDa	1		0	11	yes	inf	NP_005040	Q15269	PWP2	FALSE
489	natural cytotoxicity triggering receptor 3 ligand 1 precursor [Homo sapiens]	gi|320461732	51 kDa	1		3	11	yes	3.6	NP_001189368	Q68D85	NR3L1	FALSE
490	PREDICTED: metal transporter CNNM4 isoform X1 [Homo sapiens]	gi|530368584	89 kDa	1		12	13	yes	1.06	XP_005263971	No UNIPROT	Unknown	FALSE
491	ADP/ATP translocase 3 [Homo sapiens]	gi|156071462	33 kDa	1		0	81	yes	inf	NP_001627	P12236	ADT3	FALSE
492	pleckstrin homology domain-containing family A member 7 [Homo sapiens]	gi|239047795	127 kDa	1		0	11	yes	inf	NP_778228	Q6IQ23	PKHA7	FALSE
493	ephrin type-A receptor 7 isoform 1 precursor [Homo sapiens]	gi|4758282	112 kDa	1		16	10	yes	0.61	NP_004431	Q15375	EPHA7	FALSE
494	insulin-like growth factor 2 mRNA-binding protein 1 isoform 1 [Homo sapiens]	gi|56237027	63 kDa	1		0	28	yes	inf	NP_006537	Q9NZI8	IF2B1	FALSE
495	PREDICTED: polyadenylate-binding protein 1 isoform X1 [Homo sapiens]	gi|530388906	71 kDa	1		0	25	yes	inf	XP_005250918	P11940	PABP1	FALSE
496	mitochondrial import receptor subunit TOM70 [Homo sapiens]	gi|54607135	67 kDa	1		0	27	yes	inf	NP_055635	O94826	TOM70	FALSE
497	PREDICTED: cytospin-B isoform X4 [Homo sapiens]	gi|578830088	119 kDa	1		0	11	yes	inf	XP_006721655	Q5M775	CYTSB	FALSE
498	probable cation-transporting ATPase 13A2 isoform 1 [Homo sapiens]	gi|13435129	129 kDa	1		2	11	yes	5.39	NP_071372	Q9NQ11	AT132	FALSE
499	ER degradation-enhancing alpha-mannosidase-like protein 3 precursor [Homo sapiens]	gi|163310725	105 kDa	1		11	0	yes	0	NP_079467	Q9BZQ6	EDEM3	FALSE
500	5'-nucleotidase domain-containing protein 2 isoform 2 [Homo sapiens]	gi|12597653	61 kDa	1		15	0	yes	0	NP_075059	Q9H857	NT5D2	FALSE
501	protein transport protein Sec24A isoform 1 [Homo sapiens]	gi|116174780	120 kDa	1		16	2	yes	0.12	NP_068817	O95486	SC24A	FALSE
502	6-phosphofructokinase, liver type isoform b [Homo sapiens]	gi|48762920	85 kDa	1		22	1	yes	0.04	NP_002617	P17858	PFKAL	FALSE
503	PREDICTED: glycogen phosphorylase, brain form isoform X1 [Homo sapiens]	gi|578835493	97 kDa	1		15	0	yes	0	XP_006723664	P11216	PYGB	FALSE
504	PREDICTED: SEC23-interacting protein isoform X1 [Homo sapiens]	gi|530392940	111 kDa	1		16	0	yes	0	XP_005269526	No UNIPROT	Unknown	FALSE
505	protein transport protein Sec23B isoform 1 [Homo sapiens]	gi|14591926	86 kDa	1		14	0	yes	0	NP_116781	Q15437	SC23B	FALSE
506	calcium homeostasis endoplasmic reticulum protein [Homo sapiens]	gi|119226260	104 kDa	1		4	13	yes	3.19	NP_006378	Q8IWX8	CHERP	FALSE
507	ATP-dependent RNA helicase DDX50 [Homo sapiens]	gi|13129006	83 kDa	1		15	17	yes	1.11	NP_076950	Q9BQ39	DDX50	FALSE
508	ran-binding protein 6 isoform 1 [Homo sapiens]	gi|45331213	125 kDa	1		14	11	yes	0.77	NP_036548	O60518	RNBP6	FALSE
509	mitochondrial Rho GTPase 2 [Homo sapiens]	gi|20270303	68 kDa	1		0	17	yes	inf	NP_620124	Q8IXI1	MIRO2	FALSE
510	elongator complex protein 1 [Homo sapiens]	gi|38569394	150 kDa	1		11	1	yes	0.09	NP_003631	O95163	ELP1	FALSE
511	PREDICTED: formin-like protein 3 isoform X3 [Homo sapiens]	gi|578824439	112 kDa	1		21	26	yes	1.21	XP_006719749	No UNIPROT	Unknown	FALSE
512	nuclear cap-binding protein subunit 1 [Homo sapiens]	gi|4505343	92 kDa	1		11	3	yes	0.27	NP_002477	Q09161	NCBP1	FALSE
513	PREDICTED: RNA-binding protein FUS isoform X3 [Homo sapiens]	gi|530407875	33 kDa	1		0	11	yes	inf	XP_005255290	No UNIPROT	Unknown	FALSE
514	keratin, type II cytoskeletal 8 isoform 1 [Homo sapiens]	gi|372466572	57 kDa	1		0	61	yes	inf	NP_001243211	Q7L4M3	Q7L4M3	FALSE
515	ATPase family AAA domain-containing protein 3B [Homo sapiens]	gi|75677353	73 kDa	1		0	87	yes	inf	NP_114127	Q5T9A4	ATD3B	FALSE
516	heterogeneous nuclear ribonucleoprotein Q isoform 4 [Homo sapiens]	gi|228008295	66 kDa	1		0	23	yes	inf	NP_001153147	O60506	HNRPQ	FALSE
517	keratin, type II cytoskeletal 6C [Homo sapiens]	gi|155969697	60 kDa	1		61	0	yes	0	NP_775109	P48668	K2C6C	FALSE
518	keratin, type I cytoskeletal 16 [Homo sapiens]	gi|24430192	51 kDa	1		57	0	yes	0	NP_005548	P08779	K1C16	FALSE
519	serine/threonine-protein kinase N1 isoform 2 [Homo sapiens]	gi|47132589	104 kDa	1		11	0	yes	0	NP_002732	Q16512	PKN1	FALSE
520	X-ray repair cross-complementing protein 6 isoform 1 [Homo sapiens]	gi|573014815	70 kDa	1		0	13	yes	inf	NP_001275905	P12956	XRCC6	FALSE
521	ATP synthase subunit alpha, mitochondrial isoform a precursor [Homo sapiens]	gi|50345984	60 kDa	1		0	15	yes	inf	NP_001001937	P25705	ATPA	FALSE
522	fragile X mental retardation syndrome-related protein 1 isoform c [Homo sapiens]	gi|61835172	60 kDa	1		9	14	yes	1.53	NP_001013457	P51114	FXR1	FALSE
523	insulin-like growth factor 2 mRNA-binding protein 3 [Homo sapiens]	gi|30795212	64 kDa	1		0	16	yes	inf	NP_006538	O00425	IF2B3	FALSE
524	tubulin alpha-1A chain isoform 1 [Homo sapiens]	gi|17986283	50 kDa	1		0	143	yes	inf	NP_006000	Q71U36	TBA1A	FALSE
525	PREDICTED: spermatogenesis-associated protein 7 isoform X1 [Homo sapiens]	gi|530404175	68 kDa	1		1	0	no	0	XP_005267908	No UNIPROT	Unknown	FALSE
526	titin isoform IC [Homo sapiens]	gi|388998877	3994 kDa	1		2	4	no	1.96	NP_001254479	No UNIPROT	Unknown	FALSE
527	sortilin isoform 1 preproprotein [Homo sapiens]	gi|17149834	92 kDa	1		8	8	no	0.98	NP_002950	Q99523	SORT	FALSE
528	SAFB-like transcription modulator isoform b [Homo sapiens]	gi|62244004	115 kDa	1		5	8	no	1.57	NP_001013865	Q9NWH9	SLTM	FALSE
529	PREDICTED: sarcolemmal membrane-associated protein isoform X1 [Homo sapiens]	gi|530373128	97 kDa	1		8	1	no	0.12	XP_005265513	No UNIPROT	Unknown	FALSE
530	la-related protein 4 isoform a [Homo sapiens]	gi|283046701	81 kDa	1		10	8	no	0.78	NP_443111	Q71RC2	LARP4	FALSE
531	multidrug resistance-associated protein 4 isoform 1 [Homo sapiens]	gi|157502201	150 kDa	1		5	9	no	1.77	NP_005836	O15439	MRP4	FALSE
532	PREDICTED: endoplasmic reticulum aminopeptidase 1 isoform X1 [Homo sapiens]	gi|530380009	108 kDa	1		7	0	no	0	XP_005272072	No UNIPROT	Unknown	FALSE
533	DNA mismatch repair protein Msh2 isoform 1 [Homo sapiens]	gi|4557761	105 kDa	1		8	1	no	0.12	NP_000242	P43246	MSH2	FALSE
534	pyruvate dehydrogenase phosphatase regulatory subunit, mitochondrial precursor [Homo sapiens]	gi|194306651	99 kDa	1		5	0	no	0	NP_060460	Q8NCN5	PDPR	FALSE
535	gamma-tubulin complex component 2 isoform 1 [Homo sapiens]	gi|375298717	106 kDa	1		4	3	no	0.74	NP_001243546	Q9BSJ2	GCP2	FALSE
536	eukaryotic translation initiation factor 4 gamma 1 isoform 6 [Homo sapiens]	gi|302699245	176 kDa	1		5	6	no	1.18	NP_001181875	B2RU06	B2RU06	FALSE
537	probable ATP-dependent RNA helicase DDX20 [Homo sapiens]	gi|256223453	92 kDa	1		8	6	no	0.74	NP_009135	Q9UHI6	DDX20	FALSE
538	PREDICTED: leucine-rich repeat flightless-interacting protein 1 isoform X1 [Homo sapiens]	gi|530371461	113 kDa	1		0	0	no	inf	XP_005246169	No UNIPROT	Unknown	FALSE
539	PREDICTED: transportin-3 isoform X1 [Homo sapiens]	gi|578814068	99 kDa	1		7	6	no	0.84	XP_006715974	No UNIPROT	Unknown	FALSE
540	N-alpha-acetyltransferase 25, NatB auxiliary subunit [Homo sapiens]	gi|38679914	112 kDa	1		9	5	no	0.54	NP_079229	Q14CX7	NAA25	FALSE
541	neuropathy target esterase isoform d [Homo sapiens]	gi|260656043	150 kDa	1		8	6	no	0.74	NP_001159586	Q8IY17	PLPL6	FALSE
542	PREDICTED: pyruvate kinase PKM isoform X1 [Homo sapiens]	gi|530405975	65 kDa	1		8	5	no	0.61	XP_005254500	No UNIPROT	Unknown	FALSE
543	keratin, type I cuticular Ha1 [Homo sapiens]	gi|14917115	47 kDa	1		7	0	no	0	NP_002268	Q15323	K1H1	FALSE
544	putative RNA-binding protein 15 isoform 2 [Homo sapiens]	gi|319996623	106 kDa	1		0	5	no	inf	NP_001188474	Q96T37	RBM15	FALSE
545	PREDICTED: GPI ethanolamine phosphate transferase 3 isoform X1 [Homo sapiens]	gi|530390224	119 kDa	1		4	5	no	1.23	XP_005251676	Q8TEQ8	PIGO	FALSE
546	sterol O-acyltransferase 1 isoform 1 [Homo sapiens]	gi|49533617	65 kDa	1		4	6	no	1.47	NP_003092	P35610	SOAT1	FALSE
547	NF-X1-type zinc finger protein NFXL1 [Homo sapiens]	gi|520261838	101 kDa	1		9	5	no	0.54	NP_001265553	Q6ZNB6	NFXL1	FALSE
548	E3 ubiquitin-protein ligase NEDD4-like isoform 3 [Homo sapiens]	gi|21361472	110 kDa	1		4	6	no	1.47	NP_056092	Q96PU5	NED4L	FALSE
549	epsin-1 isoform b [Homo sapiens]	gi|194248095	60 kDa	1		8	6	no	0.74	NP_001123544	Q9Y6I3	EPN1	FALSE
550	heterogeneous nuclear ribonucleoprotein U-like protein 1 isoform a [Homo sapiens]	gi|21536326	96 kDa	1		3	7	no	2.29	NP_008971	Q9BUJ2	HNRL1	FALSE
551	ATP-binding cassette sub-family D member 3 isoform a [Homo sapiens]	gi|4506341	75 kDa	1		0	8	no	inf	NP_002849	P28288	ABCD3	FALSE
552	PREDICTED: vacuolar protein sorting-associated protein 53 homolog isoform X2 [Homo sapiens]	gi|530410472	72 kDa	1		3	2	no	0.65	XP_005256773	No UNIPROT	Unknown	FALSE
553	basal cell adhesion molecule isoform 1 precursor [Homo sapiens]	gi|31543106	67 kDa	1		3	8	no	2.62	NP_005572	P50895	BCAM	FALSE
554	eukaryotic translation initiation factor 4B [Homo sapiens]	gi|50053795	69 kDa	1		6	3	no	0.49	NP_001408	P23588	IF4B	FALSE
555	wolframin [Homo sapiens]	gi|224994205	100 kDa	1		10	0	no	0	NP_001139325	O76024	WFS1	FALSE
556	PREDICTED: protein phosphatase 1 regulatory subunit 12A isoform X5 [Homo sapiens]	gi|530400283	112 kDa	1		7	4	no	0.56	XP_005268946	No UNIPROT	Unknown	FALSE
557	solute carrier family 12 member 7 [Homo sapiens]	gi|123701900	119 kDa	1		7	2	no	0.28	NP_006589	Q9Y666	S12A7	FALSE
558	glycine--tRNA ligase precursor [Homo sapiens]	gi|116805340	83 kDa	1		6	4	no	0.65	NP_002038	P41250	SYG	FALSE
559	keratin-associated protein 2-4 [Homo sapiens]	gi|15082232	13 kDa	1		0	0	no	inf	NP_149440	Q9BYR9	KRA24	FALSE
560	myosin-9 [Homo sapiens]	gi|12667788-DECOY	?	1		0	0	no	inf	NP_002464	P35579	MYH9	FALSE
561	PREDICTED: protein transport protein Sec31A isoform X21 [Homo sapiens]	gi|578808919	132 kDa	1		10	1	no	0.1	XP_006714208	No UNIPROT	Unknown	FALSE
562	sodium-dependent neutral amino acid transporter B(0)AT2 isoform 1 [Homo sapiens]	gi|33354281	82 kDa	1		8	8	no	0.98	NP_877499	Q9H2J7	S6A15	FALSE
563	exportin-T [Homo sapiens]	gi|8051636	110 kDa	1		8	1	no	0.12	NP_009166	O43592	XPOT	FALSE
564	synaptic vesicle glycoprotein 2A isoform 1 [Homo sapiens]	gi|216548223	83 kDa	1		4	4	no	0.98	NP_055664	Q7L0J3	SV2A	FALSE
565	PREDICTED: cell surface glycoprotein MUC18 isoform X3 [Homo sapiens]	gi|578822188	76 kDa	1		4	1	no	0.25	XP_006718899	No UNIPROT	Unknown	FALSE
566	translation initiation factor eIF-2B subunit epsilon [Homo sapiens]	gi|83267879	80 kDa	1		9	1	no	0.11	NP_003898	Q13144	EI2BE	FALSE
567	intersectin-1 isoform ITSN-s [Homo sapiens]	gi|47717125	138 kDa	1		6	4	no	0.65	NP_001001132	Q15811	ITSN1	FALSE
568	high affinity cAMP-specific and IBMX-insensitive 3',5'-cyclic phosphodiesterase 8A isoform 1 [Homo sapiens]	gi|27734721	93 kDa	1		0	4	no	inf	NP_002596	O60658	PDE8A	FALSE
569	PREDICTED: pre-mRNA-processing factor 40 homolog A isoform X2 [Homo sapiens]	gi|578804566	110 kDa	1		6	9	no	1.47	XP_005246733	No UNIPROT	Unknown	FALSE
570	E3 ubiquitin-protein ligase MIB1 [Homo sapiens]	gi|30348954	110 kDa	1		1	9	no	8.83	NP_065825	Q86YT6	MIB1	FALSE
571	sushi domain-containing protein 5 precursor [Homo sapiens]	gi|150378552	68 kDa	1		6	2	no	0.33	NP_056366	O60279	SUSD5	FALSE
572	PREDICTED: transmembrane protein 63B isoform X3 [Homo sapiens]	gi|530382216	95 kDa	1		5	5	no	0.98	XP_005249270	Q5T3F8	CSCL2	FALSE
573	neurogenic locus notch homolog protein 2 isoform 1 preproprotein [Homo sapiens]	gi|24041035	265 kDa	1		10	2	no	0.2	NP_077719	Q04721	NOTC2	FALSE
574	replication factor C subunit 1 isoform 1 [Homo sapiens]	gi|32528306	128 kDa	1		1	5	no	4.9	NP_002904	P35251	RFC1	FALSE
575	ribonucleases P/MRP protein subunit POP1 [Homo sapiens]	gi|225007652	115 kDa	1		4	6	no	1.47	NP_001139333	Q99575	POP1	FALSE
576	apolipoprotein B-100 precursor [Homo sapiens]	gi|105990532-DECOY	?	1		0	0	no	inf	NP_000375	P04114	APOB	FALSE
577	epidermal growth factor receptor isoform a precursor [Homo sapiens]	gi|29725609	134 kDa	1		6	1	no	0.16	NP_005219	P00533	EGFR	FALSE
578	RRP12-like protein isoform 1 [Homo sapiens]	gi|223278379	144 kDa	1		2	9	no	4.41	NP_055994	Q5JTH9	RRP12	FALSE
579	PREDICTED: ribosomal protein S6 kinase alpha-3 isoform X7 [Homo sapiens]	gi|578837937	81 kDa	1		8	6	no	0.74	XP_006724569	B7ZB17	B7ZB17	FALSE
580	Fanconi anemia group I protein isoform 1 [Homo sapiens]	gi|164607124	149 kDa	1		10	9	no	0.88	NP_001106849	Q9NVI1	FANCI	FALSE
581	apoptotic chromatin condensation inducer in the nucleus isoform 3 [Homo sapiens]	gi|259906020	147 kDa	1		0	9	no	inf	NP_001158287	Q9UKV3	ACINU	FALSE
582	PREDICTED: GRAM domain-containing protein 1A isoform X8 [Homo sapiens]	gi|578834697	81 kDa	1		9	0	no	0	XP_006723363	No UNIPROT	Unknown	FALSE
583	5'-3' exoribonuclease 2 [Homo sapiens]	gi|18860916	109 kDa	1		10	1	no	0.1	NP_036387	Q9H0D6	XRN2	FALSE
584	C2 domain-containing protein 2 isoform 1 precursor [Homo sapiens]	gi|119226222	76 kDa	1		8	8	no	0.98	NP_056315	Q9Y426	CU025	FALSE
585	regulatory-associated protein of mTOR isoform 1 [Homo sapiens]	gi|22094987	149 kDa	1		8	8	no	0.98	NP_065812	Q8N122	RPTOR	FALSE
586	signal transducer and activator of transcription 1-alpha/beta isoform beta [Homo sapiens]	gi|21536301	83 kDa	1		6	4	no	0.65	NP_644671	P42224	STAT1	FALSE
587	GPI ethanolamine phosphate transferase 1 [Homo sapiens]	gi|6912500	106 kDa	1		7	4	no	0.56	NP_036459	O95427	PIGN	FALSE
588	E3 ubiquitin-protein ligase HECTD3 [Homo sapiens]	gi|157738609	97 kDa	1		0	6	no	inf	NP_078878	Q5T447	HECD3	FALSE
589	gem-associated protein 4 [Homo sapiens]	gi|122939157	120 kDa	1		1	2	no	1.96	NP_056536	P57678	GEMI4	FALSE
590	PREDICTED: trophoblast glycoprotein isoform X2 [Homo sapiens]	gi|530383235	46 kDa	1		3	2	no	0.65	XP_005248820	Q13641	TPBG	FALSE
591	outer dense fiber protein 2 isoform 1 [Homo sapiens]	gi|310750400	103 kDa	1		0	9	no	inf	NP_702913	Q5BJF6	ODFP2	FALSE
592	hornerin [Homo sapiens]	gi|57864582	282 kDa	1		0	1	no	inf	NP_001009931	Q86YZ3	HORN	FALSE
593	protein transport protein Sec24B isoform a [Homo sapiens]	gi|112382212	137 kDa	1		10	2	no	0.2	NP_006314	O95487	SC24B	FALSE
594	heterogeneous nuclear ribonucleoprotein U-like protein 2 [Homo sapiens]	gi|118601081	85 kDa	1		9	0	no	0	NP_001073027	Q1KMD3	HNRL2	FALSE
595	spectrin beta chain, non-erythrocytic 1 isoform 2 [Homo sapiens]	gi|112382252	251 kDa	1		0	6	no	inf	NP_842565	Q01082	SPTB2	FALSE
596	bifunctional glutamate/proline--tRNA ligase [Homo sapiens]	gi|62241042	171 kDa	1		0	3	no	inf	NP_004437	P07814	SYEP	FALSE
597	enhancer of mRNA-decapping protein 4 [Homo sapiens]	gi|45827771	152 kDa	1		0	7	no	inf	NP_055144	Q6P2E9	EDC4	FALSE
598	RNA-binding protein 25 [Homo sapiens]	gi|55741709	100 kDa	1		6	6	no	0.98	NP_067062	P49756	RBM25	FALSE
599	ras GTPase-activating-like protein IQGAP2 isoform 1 [Homo sapiens]	gi|116089337	181 kDa	1		5	2	no	0.39	NP_006624	Q13576	IQGA2	FALSE
600	tyrosine-protein kinase BAZ1B [Homo sapiens]	gi|14670392	171 kDa	1		0	8	no	inf	NP_115784	Q9UIG0	BAZ1B	FALSE
601	putative ribosomal RNA methyltransferase NOP2 isoform 3 [Homo sapiens]	gi|385198061	93 kDa	1		0	10	no	inf	NP_001245238	P46087	NOP2	FALSE
602	autophagy-related protein 9A [Homo sapiens]	gi|116089282	94 kDa	1		10	0	no	0	NP_001070666	Q7Z3C6	ATG9A	FALSE
603	sodium-dependent multivitamin transporter [Homo sapiens]	gi|256985183	69 kDa	1		2	9	no	4.41	NP_066918	Q9Y289	SC5A6	FALSE
604	PREDICTED: microtubule-associated protein 4 isoform X1 [Homo sapiens]	gi|530372454	247 kDa	1		0	0	no	inf	XP_005265190	No UNIPROT	Unknown	FALSE
605	PREDICTED: carnitine O-palmitoyltransferase 1, liver isoform isoform X1 [Homo sapiens]	gi|530396298	92 kDa	1		0	3	no	inf	XP_005273819	No UNIPROT	Unknown	FALSE
606	HEAT repeat-containing protein 2 [Homo sapiens]	gi|157388904	94 kDa	1		10	3	no	0.29	NP_060272	Q86Y56	HEAT2	FALSE
607	fatty acid synthase [Homo sapiens]	gi|41872631	273 kDa	1		1	6	no	5.88	NP_004095	P49327	FAS	FALSE
608	aldehyde dehydrogenase family 16 member A1 isoform 2 [Homo sapiens]	gi|223972653	80 kDa	1		4	2	no	0.49	NP_001138868	Q8IZ83	A16A1	FALSE
609	nucleophosmin isoform 1 [Homo sapiens]	gi|10835063	33 kDa	1		6	3	no	0.49	NP_002511	P06748	NPM	FALSE
610	exocyst complex component 4 isoform a [Homo sapiens]	gi|82546830	111 kDa	1		5	0	no	0	NP_068579	Q96A65	EXOC4	FALSE
611	neuropilin-1 isoform a precursor [Homo sapiens]	gi|182508169	103 kDa	1		8	1	no	0.12	NP_003864	O14786	NRP1	FALSE
612	PREDICTED: oxysterol-binding protein-related protein 1 isoform X2 [Homo sapiens]	gi|578832303	104 kDa	1		0	5	no	inf	XP_006722444	No UNIPROT	Unknown	FALSE
613	bis(5'-adenosyl)-triphosphatase ENPP4 precursor [Homo sapiens]	gi|7662358	52 kDa	1		8	2	no	0.25	NP_055751	Q9Y6X5	ENPP4	FALSE
614	PREDICTED: exostosin-like 3 isoform X1 [Homo sapiens]	gi|578815227	105 kDa	1		3	1	no	0.33	XP_006716365	O43909	EXTL3	FALSE
615	sodium-dependent phosphate transporter 1 [Homo sapiens]	gi|31543630	74 kDa	1		0	3	no	inf	NP_005406	Q8WUM9	S20A1	FALSE
616	eukaryotic translation initiation factor 3 subunit A [Homo sapiens]	gi|4503509	167 kDa	1		1	6	no	5.88	NP_003741	Q14152	EIF3A	FALSE
617	desmocollin-3 isoform Dsc3b preproprotein [Homo sapiens]	gi|148539848	93 kDa	1		0	10	no	inf	NP_077741	Q14574	DSC3	FALSE
618	PREDICTED: GDH/6PGL endoplasmic bifunctional protein isoform X1 [Homo sapiens]	gi|530360727	90 kDa	1		3	0	no	0	XP_005263596	R4GMU1	R4GMU1	FALSE
619	double-stranded RNA-specific adenosine deaminase isoform a [Homo sapiens]	gi|70166852	136 kDa	1		5	1	no	0.2	NP_001102	P55265	DSRAD	FALSE
620	adseverin isoform 1 [Homo sapiens]	gi|162951877	80 kDa	1		0	5	no	inf	NP_001106177	Q9Y6U3	ADSV	FALSE
621	pleckstrin homology domain-containing family A member 5 isoform 1 [Homo sapiens]	gi|19923493	127 kDa	1		0	7	no	inf	NP_061885	Q9HAU0	PKHA5	FALSE
622	lamin-B1 isoform 1 [Homo sapiens]	gi|5031877	66 kDa	1		0	10	no	inf	NP_005564	P20700	LMNB1	FALSE
623	ATP-binding cassette sub-family B member 6, mitochondrial [Homo sapiens]	gi|9955963	94 kDa	1		0	9	no	inf	NP_005680	Q9NP58	ABCB6	FALSE
624	PREDICTED: utrophin isoform X1 [Homo sapiens]	gi|530384027	395 kDa	1		0	1	no	inf	XP_005267184	No UNIPROT	Unknown	FALSE
625	integrin beta-5 precursor [Homo sapiens]	gi|20127446	88 kDa	1		4	1	no	0.25	NP_002204	P18084	ITB5	FALSE
626	paladin [Homo sapiens]	gi|166235184	97 kDa	1		7	0	no	0	NP_055246	Q9ULE6	PALD	FALSE
627	WASH complex subunit 7 [Homo sapiens]	gi|40018629	136 kDa	1		7	1	no	0.14	NP_056090	Q2M389	WASH7	FALSE
628	putative ATP-dependent RNA helicase DHX57 [Homo sapiens]	gi|39777586	156 kDa	1		1	6	no	5.88	NP_945314	Q6P158	DHX57	FALSE
629	DNA-directed RNA polymerase II subunit RPB2 [Homo sapiens]	gi|4505941	134 kDa	1		6	8	no	1.31	NP_000929	P30876	RPB2	FALSE
630	transcription elongation regulator 1 isoform 1 [Homo sapiens]	gi|21327715	124 kDa	1		8	0	no	0	NP_006697	O14776	TCRG1	FALSE
631	protein EFR3 homolog B [Homo sapiens]	gi|190684710	92 kDa	1		0	10	no	inf	NP_055786	Q9Y2G0	EFR3B	FALSE
632	dynamin-1-like protein isoform 1 [Homo sapiens]	gi|171460914	82 kDa	1		10	2	no	0.2	NP_036192	O00429	DNM1L	FALSE
633	von Willebrand factor A domain-containing protein 8 isoform a precursor [Homo sapiens]	gi|57863271	215 kDa	1		6	0	no	0	NP_055873	A3KMH1	VWA8	FALSE
634	pre-rRNA-processing protein TSR1 homolog [Homo sapiens]	gi|39780588	92 kDa	1		8	0	no	0	NP_060598	Q2NL82	TSR1	FALSE
635	protein diaphanous homolog 1 isoform 1 [Homo sapiens]	gi|119395758	141 kDa	1		3	1	no	0.33	NP_005210	O60610	DIAP1	FALSE
636	keratin, type I cuticular Ha6 [Homo sapiens]	gi|4504927	52 kDa	1		4	0	no	0	NP_003762	O76013	KRT36	FALSE
637	protein CASC3 [Homo sapiens]	gi|15721939	76 kDa	1		2	0	no	0	NP_031385	O15234	CASC3	FALSE
638	GPI ethanolamine phosphate transferase 2 isoform 2 [Homo sapiens]	gi|187608438	107 kDa	1		5	1	no	0.2	NP_060203	Q5H8A4	PIGG	FALSE
639	serine/threonine-protein phosphatase 4 regulatory subunit 1 isoform a [Homo sapiens]	gi|108936953	107 kDa	1		3	1	no	0.33	NP_001035847	Q8TF05	PP4R1	FALSE
640	keratin, type II cuticular Hb2 [Homo sapiens]	gi|27477127	57 kDa	1		5	0	no	0	NP_149022	Q9NSB4	KRT82	FALSE
641	cell division cycle 5-like protein [Homo sapiens]	gi|11067747	92 kDa	1		3	1	no	0.33	NP_001244	Q99459	CDC5L	FALSE
642	receptor-type tyrosine-protein phosphatase kappa isoform b precursor [Homo sapiens]	gi|18860902	162 kDa	1		7	0	no	0	NP_002835	Q15262	PTPRK	FALSE
643	integrin alpha-3 isoform b precursor [Homo sapiens]	gi|6006011	119 kDa	1		9	0	no	0	NP_005492	P26006	ITA3	FALSE
644	PREDICTED: rho guanine nucleotide exchange factor 7 isoform X2 [Homo sapiens]	gi|530423433	99 kDa	1		3	4	no	1.31	XP_005254142	No UNIPROT	Unknown	FALSE
645	pumilio homolog 1 isoform 2 [Homo sapiens]	gi|13491166	126 kDa	1		4	0	no	0	NP_055491	Q14671	PUM1	FALSE
646	DCC-interacting protein 13-alpha [Homo sapiens]	gi|6912242	80 kDa	1		4	1	no	0.25	NP_036228	Q9UKG1	DP13A	FALSE
647	SUN domain-containing protein 1 isoform b [Homo sapiens]	gi|110227866	78 kDa	1		0	8	no	inf	NP_079430	O94901	SUN1	FALSE
648	retrotransposon-derived protein PEG10 isoform 3 [Homo sapiens]	gi|289176996	88 kDa	1		3	2	no	0.65	NP_001165908	B4DSP0	B4DSP0	FALSE
649	PREDICTED: protein OS-9 isoform X1 [Homo sapiens]	gi|530399626	76 kDa	1		3	1	no	0.33	XP_005268638	No UNIPROT	Unknown	FALSE
650	PREDICTED: neurofibromin isoform X7 [Homo sapiens]	gi|578830999	318 kDa	1		1	1	no	0.98	XP_006721989	No UNIPROT	Unknown	FALSE
651	echinoderm microtubule-associated protein-like 4 isoform a [Homo sapiens]	gi|19923497	109 kDa	1		2	0	no	0	NP_061936	Q9HC35	EMAL4	FALSE
652	WD repeat-containing protein 48 [Homo sapiens]	gi|18874090	76 kDa	1		0	3	no	inf	NP_065890	Q8TAF3	WDR48	FALSE
653	vacuolar protein sorting-associated protein 51 homolog [Homo sapiens]	gi|8393009	86 kDa	1		7	5	no	0.7	NP_037397	Q9UID3	VPS51	FALSE
654	PREDICTED: D-glucuronyl C5-epimerase isoform X1 [Homo sapiens]	gi|530405672	70 kDa	1		7	3	no	0.42	XP_005254355	O94923	GLCE	FALSE
655	histone H1.4 [Homo sapiens]	gi|4885379	22 kDa	1		0	3	no	inf	NP_005312	P10412	H14	FALSE
656	nuclear export mediator factor NEMF [Homo sapiens]	gi|32130516	123 kDa	1		3	1	no	0.33	NP_004704	O60524	NEMF	FALSE
657	T-cell immunomodulatory protein precursor [Homo sapiens]	gi|21361933	68 kDa	1		1	0	no	0	NP_110417	Q8TB96	TIP	FALSE
658	dihydrolipoyl dehydrogenase, mitochondrial isoform 4 [Homo sapiens]	gi|576583544	49 kDa	1		8	2	no	0.25	NP_001276681	No UNIPROT	Unknown	FALSE
659	PREDICTED: raftlin isoform X1 [Homo sapiens]	gi|530372135	63 kDa	1		0	2	no	inf	XP_005265042	Q14699	RFTN1	FALSE
660	nuclear autoantigenic sperm protein isoform 2 [Homo sapiens]	gi|27262628	85 kDa	1		10	0	no	0	NP_002473	P49321	NASP	FALSE
661	protection of telomeres protein 1 isoform 4 [Homo sapiens]	gi|110671314	57 kDa	1		3	0	no	0	NP_001036059	Q9NUX5	POTE1	FALSE
662	PREDICTED: flotillin-2 isoform X1 [Homo sapiens]	gi|530410971	47 kDa	1		0	2	no	inf	XP_005258007	J3QLD9	J3QLD9	FALSE
663	glucosidase 2 subunit beta isoform 1 precursor [Homo sapiens]	gi|48255889	59 kDa	1		1	0	no	0	NP_002734	P14314	GLU2B	FALSE
664	kinesin-like protein KIF11 [Homo sapiens]	gi|13699824	119 kDa	1		4	2	no	0.49	NP_004514	P52732	KIF11	FALSE
665	disabled homolog 2 isoform 1 [Homo sapiens]	gi|148491082	82 kDa	1		4	0	no	0	NP_001334	P98082	DAB2	FALSE
666	multidrug resistance-associated protein 1 [Homo sapiens]	gi|134142337	172 kDa	1		0	4	no	inf	NP_004987	P33527	MRP1	FALSE
667	E3 ubiquitin-protein ligase UHRF1 isoform 2 [Homo sapiens]	gi|115430233	91 kDa	1		1	9	no	8.83	NP_037414	Q96T88	UHRF1	FALSE
668	PREDICTED: adenylate cyclase type 3 isoform X1 [Homo sapiens]	gi|530367152	132 kDa	1		4	4	no	0.98	XP_005264159	No UNIPROT	Unknown	FALSE
669	melanotransferrin isoform 1 precursor [Homo sapiens]	gi|134244281	80 kDa	1		0	4	no	inf	NP_005920	P08582	TRFM	FALSE
670	PREDICTED: cytoplasmic aconitate hydratase isoform X2 [Homo sapiens]	gi|578816513	99 kDa	1		3	0	no	0	XP_006716840	No UNIPROT	Unknown	FALSE
671	PREDICTED: signal transducer and activator of transcription 3 isoform X4 [Homo sapiens]	gi|530412747	98 kDa	1		5	3	no	0.59	XP_005257673	No UNIPROT	Unknown	FALSE
672	PREDICTED: zinc finger CCCH-type antiviral protein 1 isoform X1 [Homo sapiens]	gi|530386233	114 kDa	1		4	1	no	0.25	XP_005250558	C9J6P4	C9J6P4	FALSE
673	pre-mRNA-processing factor 6 [Homo sapiens]	gi|40807485	107 kDa	1		3	3	no	0.98	NP_036601	O94906	PRP6	FALSE
674	exocyst complex component 1 isoform 1 [Homo sapiens]	gi|30410720	102 kDa	1		3	0	no	0	NP_060731	Q9NV70	EXOC1	FALSE
675	poliovirus receptor isoform alpha precursor [Homo sapiens]	gi|209413726	45 kDa	1		2	3	no	1.47	NP_006496	P15151	PVR	FALSE
676	nexilin isoform 2 [Homo sapiens]	gi|288856248	73 kDa	1		0	3	no	inf	NP_001165780	Q0ZGT2	NEXN	FALSE
677	E3 ISG15--protein ligase HERC5 [Homo sapiens]	gi|110825982	117 kDa	1		5	1	no	0.2	NP_057407	Q9UII4	HERC5	FALSE
678	apoptosis-stimulating of p53 protein 2 isoform 1 [Homo sapiens]	gi|112799849	126 kDa	1		2	6	no	2.94	NP_001026855	Q13625	ASPP2	FALSE
679	PREDICTED: symplekin isoform X1 [Homo sapiens]	gi|530417312	141 kDa	1		4	7	no	1.72	XP_005259343	Q92797	SYMPK	FALSE
680	exportin-7 [Homo sapiens]	gi|154448892	124 kDa	1		0	0	no	inf	NP_055839	Q9UIA9	XPO7	FALSE
681	proline-, glutamic acid- and leucine-rich protein 1 isoform 1 [Homo sapiens]	gi|503774453	125 kDa	1		2	6	no	2.94	NP_055204	Q8IZL8	PELP1	FALSE
682	PREDICTED: SLIT-ROBO Rho GTPase-activating protein 2 isoform X1 [Homo sapiens]	gi|530432352	121 kDa	1		1	1	no	0.98	XP_005277567	A2RUF3	A2RUF3	FALSE
683	PREDICTED: coiled-coil and C2 domain-containing protein 1A isoform X1 [Homo sapiens]	gi|530414983	104 kDa	1		3	2	no	0.65	XP_005260029	No UNIPROT	Unknown	FALSE
684	PREDICTED: phospholipase D2 isoform X4 [Homo sapiens]	gi|578829956	106 kDa	1		0	1	no	inf	XP_006721610	O14939	PLD2	FALSE
685	transmembrane protein 63A [Homo sapiens]	gi|270288733	92 kDa	1		2	3	no	1.47	NP_055513	O94886	CSCL1	FALSE
686	DNA (cytosine-5)-methyltransferase 1 isoform a [Homo sapiens]	gi|195927037	185 kDa	1		3	1	no	0.33	NP_001124295	P26358	DNMT1	FALSE
687	endothelin-converting enzyme 1 isoform 4 [Homo sapiens]	gi|164519138	86 kDa	1		1	0	no	0	NP_001106819	P42892	ECE1	FALSE
688	spermatogenesis-associated protein 20 isoform 1 precursor [Homo sapiens]	gi|31542723	90 kDa	1		6	0	no	0	NP_073738	Q8TB22	SPT20	FALSE
689	DBH-like monooxygenase protein 1 precursor [Homo sapiens]	gi|118421087	70 kDa	1		0	3	no	inf	NP_056344	Q6UVY6	MOXD1	FALSE
690	centrosomal protein of 135 kDa [Homo sapiens]	gi|50083279	133 kDa	1		0	8	no	inf	NP_079285	Q66GS9	CP135	FALSE
691	PREDICTED: leucine-rich repeat-containing protein 8D isoform X1 [Homo sapiens]	gi|530362892	98 kDa	1		0	0	no	inf	XP_005271048	Q7L1W4	LRC8D	FALSE
692	CD2-associated protein [Homo sapiens]	gi|11321634	71 kDa	1		7	0	no	0	NP_036252	Q9Y5K6	CD2AP	FALSE
693	TRMT1-like protein isoform 1 [Homo sapiens]	gi|163792194	82 kDa	1		5	5	no	0.98	NP_112196	Q7Z2T5	TRM1L	FALSE
694	PREDICTED: 1-phosphatidylinositol 4,5-bisphosphate phosphodiesterase beta-3 isoform X1 [Homo sapiens]	gi|530396896	139 kDa	1		0	2	no	inf	XP_005274109	Q01970	PLCB3	FALSE
695	protein PRRC2A [Homo sapiens]	gi|314122241	229 kDa	1		2	0	no	0	NP_004629	P48634	PRC2A	FALSE
696	PREDICTED: electrogenic sodium bicarbonate cotransporter 1 isoform X4 [Homo sapiens]	gi|578809585	122 kDa	1		3	7	no	2.29	XP_006714462	No UNIPROT	Unknown	FALSE
697	PREDICTED: 1-phosphatidylinositol 4,5-bisphosphate phosphodiesterase beta-4 isoform X8 [Homo sapiens]	gi|578835417	137 kDa	1		0	4	no	inf	XP_006723631	No UNIPROT	Unknown	FALSE
698	exostosin-2 isoform 1 [Homo sapiens]	gi|296010873	86 kDa	1		6	0	no	0	NP_000392	Q93063	EXT2	FALSE
699	thioredoxin domain-containing protein 16 isoform 1 precursor [Homo sapiens]	gi|237648959	94 kDa	1		7	0	no	0	NP_065835	Q9P2K2	TXD16	FALSE
700	armadillo repeat protein deleted in velo-cardio-facial syndrome [Homo sapiens]	gi|4502247	105 kDa	1		0	6	no	inf	NP_001661	O00192	ARVC	FALSE
701	PREDICTED: LIM and calponin homology domains-containing protein 1 isoform X1 [Homo sapiens]	gi|530376571	183 kDa	1		0	2	no	inf	XP_005248114	No UNIPROT	Unknown	FALSE
702	ATP-dependent RNA helicase DDX18 [Homo sapiens]	gi|38327634	75 kDa	1		0	4	no	inf	NP_006764	Q9NVP1	DDX18	FALSE
703	reticulon-1 isoform A [Homo sapiens]	gi|10863935	84 kDa	1		0	0	no	inf	NP_066959	Q16799	RTN1	FALSE
704	probable ATP-dependent RNA helicase DHX36 isoform 1 [Homo sapiens]	gi|167830433	115 kDa	1		4	2	no	0.49	NP_065916	Q9H2U1	DHX36	FALSE
705	glypican-3 isoform 1 precursor [Homo sapiens]	gi|257471006	68 kDa	1		0	4	no	inf	NP_001158089	P51654	GPC3	FALSE
706	PERQ amino acid-rich with GYF domain-containing protein 2 isoform b [Homo sapiens]	gi|156766043	150 kDa	1		1	2	no	1.96	NP_001096616	Q6Y7W6	PERQ2	FALSE
707	SCY1-like protein 2 [Homo sapiens]	gi|47604944	104 kDa	1		0	0	no	inf	NP_060458	Q6P3W7	SCYL2	FALSE
708	S1 RNA-binding domain-containing protein 1 [Homo sapiens]	gi|221136781	112 kDa	1		3	3	no	0.98	NP_060549	Q8N5C6	SRBD1	FALSE
709	intersectin-2 isoform 1 [Homo sapiens]	gi|194294521	193 kDa	1		1	1	no	0.98	NP_006268	Q9NZM3	ITSN2	FALSE
710	PREDICTED: lisH domain and HEAT repeat-containing protein KIAA1468 isoform X2 [Homo sapiens]	gi|530414269	135 kDa	1		8	3	no	0.37	XP_005266787	No UNIPROT	Unknown	FALSE
711	SUN domain-containing protein 2 isoform a [Homo sapiens]	gi|313760643	83 kDa	1		0	6	no	inf	NP_001186508	Q9UH99	SUN2	FALSE
712	shootin-1 isoform a [Homo sapiens]	gi|187761324	72 kDa	1		1	0	no	0	NP_001120683	A0MZ66	SHOT1	FALSE
713	chondroitin sulfate glucuronyltransferase isoform 1 precursor [Homo sapiens]	gi|48717495	86 kDa	1		9	0	no	0	NP_061888	Q9P2E5	CHPF2	FALSE
714	importin-11 isoform 1 [Homo sapiens]	gi|198041777	117 kDa	1		3	1	no	0.33	NP_001128251	Q9UI26	IPO11	FALSE
715	chondroitin sulfate synthase 2 isoform 1 [Homo sapiens]	gi|27545323	85 kDa	1		1	0	no	0	NP_078812	Q8IZ52	CHSS2	FALSE
716	ralA-binding protein 1 [Homo sapiens]	gi|5803145	76 kDa	1		1	2	no	1.96	NP_006779	Q15311	RBP1	FALSE
717	monocarboxylate transporter 1 [Homo sapiens]	gi|115583685	54 kDa	1		0	3	no	inf	NP_003042	P53985	MOT1	FALSE
718	zinc transporter ZIP14 isoform b precursor [Homo sapiens]	gi|190358541	54 kDa	1		3	4	no	1.31	NP_056174	Q15043	S39AE	FALSE
719	disintegrin and metalloproteinase domain-containing protein 15 isoform 7 preproprotein [Homo sapiens]	gi|387849014	89 kDa	1		2	0	no	0	NP_001248393	Q13444	ADA15	FALSE
720	desmoplakin isoform I [Homo sapiens]	gi|58530840	332 kDa	1		0	0	no	inf	NP_004406	P15924	DESP	FALSE
721	latrophilin-1 isoform 2 precursor [Homo sapiens]	gi|41281557	162 kDa	1		4	2	no	0.49	NP_055736	O94910	LPHN1	FALSE
722	PH and SEC7 domain-containing protein 3 isoform a [Homo sapiens]	gi|117606360	116 kDa	1		0	2	no	inf	NP_056125	Q9NYI0	PSD3	FALSE
723	centrosomal protein of 120 kDa isoform 2 [Homo sapiens]	gi|261245061	110 kDa	1		0	8	no	inf	NP_001159698	Q8N960	CE120	FALSE
724	PREDICTED: activating signal cointegrator 1 complex subunit 2 isoform X1 [Homo sapiens]	gi|530420447	86 kDa	1		1	2	no	1.96	XP_005261832	Q9H1I8	ASCC2	FALSE
725	cytoskeleton-associated protein 5 isoform a [Homo sapiens]	gi|57164942	226 kDa	1		0	4	no	inf	NP_001008938	Q14008	CKAP5	FALSE
726	alpha-1,6-mannosylglycoprotein 6-beta-N-acetylglucosaminyltransferase A [Homo sapiens]	gi|4505167	85 kDa	1		6	0	no	0	NP_002401	Q09328	MGT5A	FALSE
727	PREDICTED: CCR4-NOT transcription complex subunit 3 isoform X1 [Homo sapiens]	gi|530416625	84 kDa	1		4	0	no	0	XP_005259013	No UNIPROT	Unknown	FALSE
728	PREDICTED: probable cation-transporting ATPase 13A3 isoform X1 [Homo sapiens]	gi|530375926	142 kDa	1		0	2	no	inf	XP_005269414	No UNIPROT	Unknown	FALSE
729	retinitis pigmentosa 1-like 1 protein [Homo sapiens]	gi|117414137	252 kDa	1		0	0	no	inf	NP_849188	A6NKC6	A6NKC6	FALSE
730	pleckstrin homology domain-containing family A member 6 [Homo sapiens]	gi|37595548	117 kDa	1		0	2	no	inf	NP_055750	Q9Y2H5	PKHA6	FALSE
731	plexin domain-containing protein 2 isoform 1 precursor [Homo sapiens]	gi|40255005	60 kDa	1		0	0	no	inf	NP_116201	Q6UX71	PXDC2	FALSE
732	serine/threonine-protein kinase Nek9 [Homo sapiens]	gi|222136641	107 kDa	1		4	0	no	0	NP_149107	Q8TD19	NEK9	FALSE
733	stonin-2 isoform 1 [Homo sapiens]	gi|21361863	101 kDa	1		1	6	no	5.88	NP_149095	Q8WXE9	STON2	FALSE
734	kin of IRRE-like protein 1 isoform 1 precursor [Homo sapiens]	gi|166295173	84 kDa	1		0	3	no	inf	NP_060710	Q96J84	KIRR1	FALSE
735	vacuolar protein sorting-associated protein 52 homolog isoform 2 [Homo sapiens]	gi|574584848	75 kDa	1		3	0	no	0	NP_001276103	B4DS44	B4DS44	FALSE
736	sorting nexin-14 isoform b [Homo sapiens]	gi|24797143	104 kDa	1		6	0	no	0	NP_065201	Q9Y5W7	SNX14	FALSE
737	PREDICTED: supervillin isoform X1 [Homo sapiens]	gi|530392389	261 kDa	1		0	3	no	inf	XP_005252621	No UNIPROT	Unknown	FALSE
738	gi|126012573-DECOY	gi|126012573-DECOY	?	1		0	0	no	inf	NP_004516	P98164	LRP2	FALSE
739	caldesmon isoform 5 [Homo sapiens]	gi|15149465	61 kDa	1		1	0	no	0	NP_149131	Q05682	CALD1	FALSE
740	S-adenosyl-L-methionine-dependent tRNA 4-demethylwyosine synthase [Homo sapiens]	gi|50726981	84 kDa	1		5	0	no	0	NP_060734	Q9NV66	TYW1	FALSE
741	peptidyl-prolyl cis-trans isomerase G [Homo sapiens]	gi|42560244	89 kDa	1		0	3	no	inf	NP_004783	Q13427	PPIG	FALSE
742	transient receptor potential cation channel subfamily M member 4 isoform 1 [Homo sapiens]	gi|21314671	134 kDa	1		1	4	no	3.92	NP_060106	Q8TD43	TRPM4	FALSE
743	PREDICTED: inverted formin-2 isoform X1 [Homo sapiens]	gi|530404494	139 kDa	1		2	2	no	0.98	XP_005268061	No UNIPROT	Unknown	FALSE
744	cysteine--tRNA ligase, cytoplasmic isoform e [Homo sapiens]	gi|303304987	92 kDa	1		1	0	no	0	NP_001181926	B4DPV7	B4DPV7	FALSE
745	PREDICTED: signal recognition particle subunit SRP72 isoform X1 [Homo sapiens]	gi|530376833	74 kDa	1		0	3	no	inf	XP_005265822	No UNIPROT	Unknown	FALSE
746	THO complex subunit 2 [Homo sapiens]	gi|125656165	183 kDa	1		0	5	no	inf	NP_001075019	Q8NI27	THOC2	FALSE
747	CCAAT/enhancer-binding protein zeta [Homo sapiens]	gi|42542392	121 kDa	1		0	6	no	inf	NP_005751	Q03701	CEBPZ	FALSE
748	nardilysin isoform a [Homo sapiens]	gi|156071450	139 kDa	1		2	0	no	0	NP_002516	O43847	NRDC	FALSE
749	epiplakin [Homo sapiens]	gi|525507390	556 kDa	1		0	2	no	inf	NP_112598	P58107	EPIPL	FALSE
750	coiled-coil domain-containing protein 51 isoform 1 [Homo sapiens]	gi|379698839	46 kDa	1		0	3	no	inf	NP_001243893	Q96ER9	CCD51	FALSE
751	histone H3.1 [Homo sapiens]	gi|10440560	15 kDa	1		0	0	no	inf	NP_066298	P68431	H31	FALSE
752	PREDICTED: plexin-B2 isoform X1 [Homo sapiens]	gi|530420794	214 kDa	1		0	0	no	inf	XP_005261965	No UNIPROT	Unknown	FALSE
753	protocadherin-7 isoform c precursor [Homo sapiens]	gi|291084609	136 kDa	1		1	0	no	0	NP_115833	No UNIPROT	Unknown	FALSE
754	PREDICTED: CCR4-NOT transcription complex subunit 10 isoform X1 [Homo sapiens]	gi|578805921	89 kDa	1		4	1	no	0.25	XP_006713147	No UNIPROT	Unknown	FALSE
755	PREDICTED: exonuclease 3'-5' domain-containing protein 2 isoform X5 [Homo sapiens]	gi|578825934	70 kDa	1		0	9	no	inf	XP_006720253	Q9NVH0	EXD2	FALSE
756	Werner syndrome ATP-dependent helicase [Homo sapiens]	gi|110735439	162 kDa	1		0	3	no	inf	NP_000544	Q14191	WRN	FALSE
757	membralin isoform 2 [Homo sapiens]	gi|15529970	46 kDa	1		4	0	no	0	NP_219488	Q4ZIN3	MBRL	FALSE
758	histone H4 [Homo sapiens]	gi|4504301	11 kDa	1		0	0	no	inf	NP_003529	P62805	H4	FALSE
759	sodium-coupled neutral amino acid transporter 2 [Homo sapiens]	gi|21361602	56 kDa	1		0	7	no	inf	NP_061849	Q96QD8	S38A2	FALSE
760	PREDICTED: MAX gene-associated protein isoform X6 [Homo sapiens]	gi|530405566-DECOY	?	1		0	0	no	inf	XP_005254305	No UNIPROT	Unknown	FALSE
761	N(4)-(beta-N-acetylglucosaminyl)-L-asparaginase isoform 1 preproprotein [Homo sapiens]	gi|285002251	37 kDa	1		1	3	no	2.94	NP_000018	P20933	ASPG	FALSE
762	myosin-binding protein C, slow-type isoform 5 [Homo sapiens]	gi|360039217	132 kDa	1		0	1	no	inf	NP_001241647	Q00872	MYPC1	FALSE
763	PREDICTED: eukaryotic translation initiation factor 5B isoform X1 [Homo sapiens]	gi|530368915	139 kDa	1		0	3	no	inf	XP_005264132	No UNIPROT	Unknown	FALSE
764	ubiquitin-like modifier-activating enzyme 6 [Homo sapiens]	gi|150417996	118 kDa	1		3	0	no	0	NP_060697	A0AVT1	UBA6	FALSE
765	cyclin-dependent kinase 11A isoform 4 [Homo sapiens]	gi|148763345	90 kDa	1		0	5	no	inf	NP_277071	Q9UQ88	CD11A	FALSE
766	PREDICTED: exocyst complex component 6 isoform X2 [Homo sapiens]	gi|530393858	95 kDa	1		5	0	no	0	XP_005269969	F2Z2Q3	F2Z2Q3	FALSE
767	mitochondrial import receptor subunit TOM40 homolog [Homo sapiens]	gi|5174723	38 kDa	1		0	4	no	inf	NP_006105	O96008	TOM40	FALSE
768	niban-like protein 1 isoform 1 [Homo sapiens]	gi|51093863	84 kDa	1		4	0	no	0	NP_073744	Q96TA1	NIBL1	FALSE
769	xaa-Pro dipeptidase isoform 1 [Homo sapiens]	gi|149589008	55 kDa	1		6	0	no	0	NP_000276	P12955	PEPD	FALSE
770	PREDICTED: clustered mitochondria protein homolog isoform X3 [Homo sapiens]	gi|530410162	150 kDa	1		0	0	no	inf	XP_005256624	No UNIPROT	Unknown	FALSE
771	metal transporter CNNM1 [Homo sapiens]	gi|157412263	104 kDa	1		2	1	no	0.49	NP_065081	Q9NRU3	CNNM1	FALSE
772	exocyst complex component 6B [Homo sapiens]	gi|149363656	94 kDa	1		0	0	no	inf	NP_056004	Q9Y2D4	EXC6B	FALSE
773	WASH complex subunit strumpellin [Homo sapiens]	gi|120952851	134 kDa	1		8	1	no	0.12	NP_055661	Q12768	STRUM	FALSE
774	PREDICTED: microfibrillar-associated protein 3-like isoform X2 [Homo sapiens]	gi|530378459	49 kDa	1		0	0	no	inf	XP_005263423	No UNIPROT	Unknown	FALSE
775	PREDICTED: squamous cell carcinoma antigen recognized by T-cells 3 isoform X1 [Homo sapiens]	gi|530401025	112 kDa	1		4	0	no	0	XP_005269298	No UNIPROT	Unknown	FALSE
776	PREDICTED: liprin-alpha-1 isoform X1 [Homo sapiens]	gi|578821802	148 kDa	1		3	1	no	0.33	XP_006718778	No UNIPROT	Unknown	FALSE
777	PREDICTED: ATPase family AAA domain-containing protein 1 isoform X1 [Homo sapiens]	gi|530394554	41 kDa	1		0	2	no	inf	XP_005270308	Q8NBU5	ATAD1	FALSE
778	conserved oligomeric Golgi complex subunit 7 [Homo sapiens]	gi|23957690	86 kDa	1		3	0	no	0	NP_705831	P83436	COG7	FALSE
779	dynamin-2 isoform 2 [Homo sapiens]	gi|56549123	98 kDa	1		0	0	no	inf	NP_001005361	P50570	DYN2	FALSE
780	PREDICTED: protein numb homolog isoform X3 [Homo sapiens]	gi|530404782	71 kDa	1		0	2	no	inf	XP_005268199	P49757	NUMB	FALSE
781	PREDICTED: protein PRRC2C isoform X6 [Homo sapiens]	gi|530364424	313 kDa	1		0	0	no	inf	XP_005245077	No UNIPROT	Unknown	FALSE
782	PREDICTED: pericentriolar material 1 protein isoform X21 [Homo sapiens]	gi|578815327-DECOY	?	1		0	0	no	inf	XP_006716406	No UNIPROT	Unknown	FALSE
783	condensin complex subunit 2 isoform 1 [Homo sapiens]	gi|25121987	83 kDa	1		0	0	no	inf	NP_056156	Q15003	CND2	FALSE
784	EF-hand calcium-binding domain-containing protein 13 isoform A [Homo sapiens]	gi|304555610-DECOY	?	1		0	0	no	inf	NP_689560	Q8IY85	EFC13	FALSE
785	PREDICTED: exosome component 10 isoform X1 [Homo sapiens]	gi|530360595	104 kDa	1		0	0	no	inf	XP_005263532	No UNIPROT	Unknown	FALSE
786	probable phospholipid-transporting ATPase IA isoform b [Homo sapiens]	gi|157649069	130 kDa	1		0	0	no	inf	NP_001098999	Q9Y2Q0	AT8A1	FALSE
787	transducin beta-like protein 3 [Homo sapiens]	gi|19913369	89 kDa	1		1	4	no	3.92	NP_006444	Q12788	TBL3	FALSE
788	fibronectin type III domain-containing protein 3B [Homo sapiens]	gi|205360932	133 kDa	1		2	3	no	1.47	NP_073600	Q53EP0	FND3B	FALSE
789	centromere-associated protein E isoform 1 [Homo sapiens]	gi|71061468	316 kDa	1		0	0	no	inf	NP_001804	Q02224	CENPE	FALSE
790	PALM2-AKAP2 protein isoform 2 [Homo sapiens]	gi|22325356	121 kDa	1		0	0	no	inf	NP_671492	Q9Y2D5	AKAP2	FALSE
791	chromodomain-helicase-DNA-binding protein 1-like isoform 1 [Homo sapiens]	gi|373428660	101 kDa	1		0	0	no	inf	NP_004275	Q86WJ1	CHD1L	FALSE
792	rab GTPase-binding effector protein 1 isoform 2 [Homo sapiens]	gi|134152674	95 kDa	1		0	1	no	inf	NP_001077054	Q15276	RABE1	FALSE
793	solute carrier family 15 member 4 [Homo sapiens]	gi|21717816	62 kDa	1		0	6	no	inf	NP_663623	Q8N697	S15A4	FALSE
794	dystrophin Dp427c isoform [Homo sapiens]	gi|5032281	426 kDa	1		1	0	no	0	NP_000100	P11532	DMD	FALSE
795	VWFA and cache domain-containing protein 1 [Homo sapiens]	gi|110578649	137 kDa	1		1	0	no	0	NP_065976	Q5VU97	CAHD1	FALSE
796	probable ATP-dependent RNA helicase DDX27 [Homo sapiens]	gi|224593278	90 kDa	1		0	0	no	inf	NP_060365	Q96GQ7	DDX27	FALSE
797	signal peptide peptidase-like 2A precursor [Homo sapiens]	gi|21314755	58 kDa	1		0	0	no	inf	NP_116191	Q8TCT8	SPP2A	FALSE
798	zinc transporter ZIP10 precursor [Homo sapiens]	gi|187936949	94 kDa	1		5	0	no	0	NP_001120729	Q9ULF5	S39AA	FALSE
799	poly(rC)-binding protein 2 isoform b [Homo sapiens]	gi|14141166	38 kDa	1		0	0	no	inf	NP_114366	Q15366	PCBP2	FALSE
800	oxysterol-binding protein-related protein 10 isoform 2 [Homo sapiens]	gi|291327480	77 kDa	1		8	0	no	0	NP_001167531	Q9BXB5	OSB10	FALSE
801	ATP-binding cassette sub-family B member 7, mitochondrial isoform 2 [Homo sapiens]	gi|411147363	83 kDa	1		0	6	no	inf	NP_001258625	O75027	ABCB7	FALSE
802	PREDICTED: striatin-4 isoform X1 [Homo sapiens]	gi|578834357	83 kDa	1		0	0	no	inf	XP_006723234	No UNIPROT	Unknown	FALSE
803	stromal interaction molecule 2 isoform 2 precursor [Homo sapiens]	gi|281182822	84 kDa	1		5	0	no	0	NP_065911	Q9P246	STIM2	FALSE
804	PREDICTED: endoplasmic reticulum metallopeptidase 1 isoform X1 [Homo sapiens]	gi|530390160	87 kDa	1		0	0	no	inf	XP_005251644	No UNIPROT	Unknown	FALSE
805	zinc finger CCCH domain-containing protein 7B [Homo sapiens]	gi|27881484	110 kDa	1		4	4	no	0.98	NP_060060	Q9UGR2	Z3H7B	FALSE
806	beta-1,3-galactosyltransferase 6 [Homo sapiens]	gi|116268097	37 kDa	1		1	2	no	1.96	NP_542172	Q96L58	B3GT6	FALSE
807	PREDICTED: phosphatidylinositol 4,5-bisphosphate 3-kinase catalytic subunit beta isoform isoform X1 [Homo sapiens]	gi|530374774	123 kDa	1		0	0	no	inf	XP_005247587	P42338	PK3CB	FALSE
808	ribonucleoprotein PTB-binding 1 [Homo sapiens]	gi|123173757	80 kDa	1		0	5	no	inf	NP_597709	Q8IY67	RAVR1	FALSE
809	endoplasmic reticulum aminopeptidase 2 [Homo sapiens]	gi|194306629	110 kDa	1		2	0	no	0	NP_001123612	Q6P179	ERAP2	FALSE
810	WD repeat-containing protein 11 [Homo sapiens]	gi|13324688	137 kDa	1		7	0	no	0	NP_060587	Q9BZH6	WDR11	FALSE
811	filaggrin-2 [Homo sapiens]	gi|62122917	248 kDa	1		0	0	no	inf	NP_001014364	Q5D862	FILA2	FALSE
812	rho-associated protein kinase 1 [Homo sapiens]	gi|4885583	158 kDa	1		0	0	no	inf	NP_005397	Q13464	ROCK1	FALSE
813	fatty aldehyde dehydrogenase isoform 2 [Homo sapiens]	gi|4557303	55 kDa	1		2	2	no	0.98	NP_000373	P51648	AL3A2	FALSE
814	nucleolar complex protein 2 homolog [Homo sapiens]	gi|157694511	85 kDa	1		0	3	no	inf	NP_056473	Q9Y3T9	NOC2L	FALSE
815	PREDICTED: spartin isoform X2 [Homo sapiens]	gi|530402212	73 kDa	1		3	0	no	0	XP_005266371	Q8N0X7	SPG20	FALSE
816	uncharacterized protein KIAA0195 [Homo sapiens]	gi|157502197	151 kDa	1		1	1	no	0.98	NP_055553	Q12767	K0195	FALSE
817	integrin alpha-4 precursor [Homo sapiens]	gi|67191027	115 kDa	1		1	0	no	0	NP_000876	P13612	ITA4	FALSE
818	Golgin subfamily A member 1 [Homo sapiens]	gi|4504063	88 kDa	1		3	0	no	0	NP_002068	Q92805	GOGA1	FALSE
819	MICAL-like protein 1 [Homo sapiens]	gi|31324577	93 kDa	1		6	0	no	0	NP_203744	Q8N3F8	MILK1	FALSE
820	importin-8 isoform 1 [Homo sapiens]	gi|53759103	120 kDa	1		5	0	no	0	NP_006381	O15397	IPO8	FALSE
821	DNA repair protein XRCC1 [Homo sapiens]	gi|190684675	69 kDa	1		0	0	no	inf	NP_006288	P18887	XRCC1	FALSE
822	ATP synthase subunit beta, mitochondrial precursor [Homo sapiens]	gi|32189394	57 kDa	1		0	3	no	inf	NP_001677	P06576	ATPB	FALSE
823	protein ITFG3 [Homo sapiens]	gi|14042970	60 kDa	1		0	0	no	inf	NP_114428	Q9H0X4	ITFG3	FALSE
824	PREDICTED: gephyrin isoform X1 [Homo sapiens]	gi|530402924	86 kDa	1		0	0	no	inf	XP_005267307	No UNIPROT	Unknown	FALSE
825	fermitin family homolog 2 isoform 2 [Homo sapiens]	gi|201861813	79 kDa	1		0	0	no	inf	NP_001128471	Q96AC1	FERM2	FALSE
826	PREDICTED: disintegrin and metalloproteinase domain-containing protein 33 isoform X16 [Homo sapiens]	gi|578835566	96 kDa	1		0	0	no	inf	XP_006723695	No UNIPROT	Unknown	FALSE
827	PREDICTED: sacsin isoform X1 [Homo sapiens]	gi|530402261-DECOY	?	1		0	0	no	inf	XP_005266395	No UNIPROT	Unknown	FALSE
828	WD repeat-containing protein 3 [Homo sapiens]	gi|5803221	106 kDa	1		0	3	no	inf	NP_006775	Q9UNX4	WDR3	FALSE
829	protein CASP isoform a [Homo sapiens]	gi|148277064	164 kDa	1		0	0	no	inf	NP_853530	P39880	CUX1	FALSE
830	large subunit GTPase 1 homolog [Homo sapiens]	gi|223029424	75 kDa	1		0	0	no	inf	NP_060855	Q9H089	LSG1	FALSE
831	anion exchange protein 2 isoform 1 [Homo sapiens]	gi|156071474	137 kDa	1		2	0	no	0	NP_003031	P04920	B3A2	FALSE
832	keratin, type I cuticular Ha5 [Homo sapiens]	gi|94538345	50 kDa	1		0	0	no	inf	NP_002271	Q92764	KRT35	FALSE
833	TATA-binding protein-associated factor 2N isoform 1 [Homo sapiens]	gi|21327701	62 kDa	1		0	10	no	inf	NP_631961	Q92804	RBP56	FALSE
834	sorting nexin-19 [Homo sapiens]	gi|157502171	109 kDa	1		7	0	no	0	NP_055573	Q92543	SNX19	FALSE
835	calcium uptake protein 3, mitochondrial [Homo sapiens]	gi|32171205	61 kDa	1		0	2	no	inf	NP_859074	Q86XE3	MICU3	FALSE
836	PREDICTED: leucine zipper putative tumor suppressor 2 isoform X2 [Homo sapiens]	gi|530394497	73 kDa	1		0	2	no	inf	XP_005270280	Q9BRK4	LZTS2	FALSE
837	PREDICTED: serine/threonine-protein kinase TBK1 isoform X1 [Homo sapiens]	gi|530400116	84 kDa	1		2	0	no	0	XP_005268866	Q9UHD2	TBK1	FALSE
838	PREDICTED: transcription factor 20 isoform X1 [Homo sapiens]	gi|530420331	212 kDa	1		0	0	no	inf	XP_005261779	Q9UGU0	TCF20	FALSE
839	transmembrane protein 132E precursor [Homo sapiens]	gi|46560555	107 kDa	1		4	0	no	0	NP_997196	Q6IEE7	T132E	FALSE
840	adenylate cyclase type 6 isoform b [Homo sapiens]	gi|10947061	125 kDa	1		0	4	no	inf	NP_066193	O43306	ADCY6	FALSE
841	methionine synthase [Homo sapiens]	gi|169790923	141 kDa	1		2	0	no	0	NP_000245	Q99707	METH	FALSE
842	NADPH--cytochrome P450 reductase [Homo sapiens]	gi|127139033	77 kDa	1		0	2	no	inf	NP_000932	P16435	NCPR	FALSE
843	vacuolar protein sorting-associated protein 18 homolog [Homo sapiens]	gi|17978485	110 kDa	1		0	0	no	inf	NP_065908	Q9P253	VPS18	FALSE
844	disintegrin and metalloproteinase domain-containing protein 17 preproprotein [Homo sapiens]	gi|73747889	93 kDa	1		3	0	no	0	NP_003174	P78536	ADA17	FALSE
845	PREDICTED: AP-1 complex subunit gamma-like 2 isoform X1 [Homo sapiens]	gi|530404830	97 kDa	1		0	0	no	inf	XP_005268223	No UNIPROT	Unknown	FALSE
846	PREDICTED: receptor tyrosine-protein kinase erbB-2 isoform X3 [Homo sapiens]	gi|578830590	147 kDa	1		4	0	no	0	XP_006721828	No UNIPROT	Unknown	FALSE
847	PREDICTED: brefeldin A-inhibited guanine nucleotide-exchange protein 1 isoform X4 [Homo sapiens]	gi|578815582	187 kDa	1		0	0	no	inf	XP_006716481	No UNIPROT	Unknown	FALSE
848	PREDICTED: UDP-glucose:glycoprotein glucosyltransferase 1 isoform X1 [Homo sapiens]	gi|578804601	177 kDa	1		0	0	no	inf	XP_006712697	No UNIPROT	Unknown	FALSE
849	N-acetyltransferase 10 isoform a [Homo sapiens]	gi|221316723	116 kDa	1		1	3	no	2.94	NP_078938	Q9H0A0	NAT10	FALSE
850	calpastatin isoform b [Homo sapiens]	gi|27765085	74 kDa	1		0	0	no	inf	NP_775083	P20810	ICAL	FALSE
851	dolichyl-diphosphooligosaccharide--protein glycosyltransferase subunit STT3B [Homo sapiens]	gi|30578410	94 kDa	1		0	2	no	inf	NP_849193	Q8TCJ2	STT3B	FALSE
852	PREDICTED: DNA topoisomerase 3-beta-1 isoform X4 [Homo sapiens]	gi|530420525	82 kDa	1		3	0	no	0	XP_005261870	No UNIPROT	Unknown	FALSE
853	protein FAM91A1 [Homo sapiens]	gi|84000432	94 kDa	1		3	0	no	0	NP_659400	Q658Y4	F91A1	FALSE
854	amyloid-like protein 2 isoform 5 [Homo sapiens]	gi|343478153	87 kDa	1		9	0	no	0	NP_001230228	Q06481	APLP2	FALSE
855	tyrosine-protein kinase transmembrane receptor ROR2 precursor [Homo sapiens]	gi|19743898	105 kDa	1		2	0	no	0	NP_004551	Q01974	ROR2	FALSE
856	collagen alpha-2(VI) chain isoform 2C2 precursor [Homo sapiens]	gi|115527062	109 kDa	1		4	0	no	0	NP_001840	P12110	CO6A2	FALSE
857	USP6 N-terminal-like protein isoform 2 [Homo sapiens]	gi|122937432	96 kDa	1		0	2	no	inf	NP_001073960	Q92738	US6NL	FALSE
858	plasminogen activator inhibitor 1 RNA-binding protein isoform 1 [Homo sapiens]	gi|66346679	45 kDa	1		0	0	no	inf	NP_001018077	Q8NC51	PAIRB	FALSE
859	clathrin interactor 1 isoform 1 [Homo sapiens]	gi|307078123	70 kDa	1		0	0	no	inf	NP_001182484	Q14677	EPN4	FALSE
860	coagulation factor IX preproprotein [Homo sapiens]	gi|4503649	52 kDa	1		0	0	no	inf	NP_000124	P00740	FA9	FALSE
861	tetratricopeptide repeat protein 7A isoform 2 [Homo sapiens]	gi|110225358	96 kDa	1		2	0	no	0	NP_065191	Q9ULT0	TTC7A	FALSE
862	cytosolic phospholipase A2 [Homo sapiens]	gi|23943920	85 kDa	1		0	0	no	inf	NP_077734	P47712	PA24A	FALSE
863	FAS-associated factor 1 [Homo sapiens]	gi|5901948	74 kDa	1		0	0	no	inf	NP_008982	Q9UNN5	FAF1	FALSE
864	serine hydroxymethyltransferase, mitochondrial isoform 1 precursor [Homo sapiens]	gi|19923315	56 kDa	1		1	0	no	0	NP_005403	P34897	GLYM	FALSE
865	natural resistance-associated macrophage protein 2 isoform 3 [Homo sapiens]	gi|10835169	61 kDa	1		0	2	no	inf	NP_000608	P49281	NRAM2	FALSE
866	centrosomal protein of 68 kDa [Homo sapiens]	gi|154800457	81 kDa	1		0	0	no	inf	NP_055962	Q76N32	CEP68	FALSE
867	tetratricopeptide repeat protein 37 [Homo sapiens]	gi|7662078	175 kDa	1		0	0	no	inf	NP_055454	Q6PGP7	TTC37	FALSE
868	PREDICTED: FH1/FH2 domain-containing protein 1 isoform X1 [Homo sapiens]	gi|530423819	129 kDa	1		3	0	no	0	XP_005255966	No UNIPROT	Unknown	FALSE
869	exocyst complex component 8 [Homo sapiens]	gi|44921615	82 kDa	1		0	0	no	inf	NP_787072	Q8IYI6	EXOC8	FALSE
870	protein diaphanous homolog 3 isoform a [Homo sapiens]	gi|110225351	137 kDa	1		0	0	no	inf	NP_001035982	Q9NSV4	DIAP3	FALSE
871	PREDICTED: sphingosine-1-phosphate lyase 1 isoform X1 [Homo sapiens]	gi|530394579	64 kDa	1		0	0	no	inf	XP_005270320	O95470	SGPL1	FALSE
872	PREDICTED: protein kinase C and casein kinase substrate in neurons protein 2 isoform X1 [Homo sapiens]	gi|530419493	51 kDa	1		0	0	no	inf	XP_005261376	Q9UNF0	PACN2	FALSE
873	apoptosis-inducing factor 1, mitochondrial isoform 2 precursor [Homo sapiens]	gi|22202629	66 kDa	1		0	2	no	inf	NP_665811	O95831	AIFM1	FALSE
874	voltage-dependent anion-selective channel protein 3 isoform 2 [Homo sapiens]	gi|208879465	31 kDa	1		0	0	no	inf	NP_001129166	Q9Y277	VDAC3	FALSE
875	tectonic-3 isoform a precursor [Homo sapiens]	gi|221136774	66 kDa	1		2	0	no	0	NP_056446	Q6NUS6	TECT3	FALSE

## Sheet: Gel-2_Ln-3_Ln-4_dPDZ-Significan
	ΔPDZ-MAS TRANSFECTED HEK293 (~75-150kDa band)
						Pooled		Spectral counts	Normalized
	Protein	accession	Mass	Count	Areas	Spectral Counts		> 10	SC ratio
S.No			Da			soluble (-)	resistant (+)	Significant	+/-	acc	uniprot	short_name	PDZ domain
1	protein scribble homolog isoform a [Homo sapiens]	gi|355390313	178 kDa	1		123	186	yes	1.44	NP_874365	Q14160	SCRIB	TRUE
2	peripheral plasma membrane protein CASK isoform 3 [Homo sapiens]	gi|186700629	102 kDa	1		113	133	yes	1.12	NP_001119527	O14936	CSKP	TRUE
3	disks large homolog 1 isoform 3 [Homo sapiens]	gi|324120936	100 kDa	1		42	55	yes	1.25	NP_001191315	Q12959	DLG1	TRUE
4	neurabin-2 [Homo sapiens]	gi|140972063	89 kDa	1		2	59	yes	28.06	NP_115984	Q96SB3	NEB2	TRUE
5	tight junction protein ZO-1 isoform b [Homo sapiens]	gi|116875765	187 kDa	1		1	48	yes	45.65	NP_783297	Q07157	ZO1	TRUE
6	tight junction protein ZO-2 isoform 4 [Homo sapiens]	gi|282165804	130 kDa	1		13	31	yes	2.27	NP_001163886	Q9UDY2	ZO2	TRUE
7	MAGUK p55 subfamily member 5 isoform 1 [Homo sapiens]	gi|38570142	77 kDa	1		0	25	yes	inf	NP_071919	Q8N3R9	MPP5	TRUE
8	PREDICTED: afadin isoform X15 [Homo sapiens]	gi|578812779	185 kDa	1		15	7	yes	0.44	XP_006715555	No UNIPROT	Unknown	TRUE
9	PREDICTED: PDZ domain-containing protein 8 isoform X1 [Homo sapiens]	gi|530393044	124 kDa	1		20	1	yes	0.05	XP_005269575	No UNIPROT	Unknown	TRUE
10	neurabin-1 isoform 2 [Homo sapiens]	gi|261244902	145 kDa	1		0	14	yes	inf	NP_001159633	Q9ULJ8	NEB1	TRUE
11	segment polarity protein dishevelled homolog DVL-2 [Homo sapiens]	gi|4758216	79 kDa	1		0	4	no	inf	NP_004413	O14641	DVL2	TRUE
12	PREDICTED: neuroblast differentiation-associated protein AHNAK isoform X1 [Homo sapiens]	gi|530397279	629 kDa	1		2	0	no	0	XP_005274297	Q09666	AHNK	TRUE
13	protein LAP2 isoform 1 [Homo sapiens]	gi|358679311	158 kDa	1		5	8	no	1.52	NP_001240626	Q96RT1	LAP2	TRUE
14	partitioning defective 3 homolog isoform 1 [Homo sapiens]	gi|21361831	151 kDa	1		0	5	no	inf	NP_062565	Q8TEW0	PARD3	TRUE
15	protein VAC14 homolog [Homo sapiens]	gi|39780552	88 kDa	1		0	0	no	inf	NP_060522	Q08AM6	VAC14	TRUE
16	leucine-rich PPR motif-containing protein, mitochondrial precursor [Homo sapiens]	gi|31621305	158 kDa	1		496	334	yes	0.64	NP_573566	P42704	LPPRC	FALSE
17	PREDICTED: mitochondrial inner membrane protein isoform X4 [Homo sapiens]	gi|530367168	82 kDa	1		125	598	yes	4.55	XP_005264167	No UNIPROT	Unknown	FALSE
18	heat shock protein HSP 90-alpha isoform 1 [Homo sapiens]	gi|153792590	98 kDa	1		359	262	yes	0.69	NP_001017963	P07900	HS90A	FALSE
19	sodium/potassium-transporting ATPase subunit alpha-1 isoform a [Homo sapiens]	gi|21361181	113 kDa	1		421	417	yes	0.94	NP_000692	P05023	AT1A1	FALSE
20	endoplasmin precursor [Homo sapiens]	gi|4507677	92 kDa	1		565	196	yes	0.33	NP_003290	P14625	ENPL	FALSE
21	ATP-dependent RNA helicase A [Homo sapiens]	gi|100913206	141 kDa	1		222	241	yes	1.03	NP_001348	Q08211	DHX9	FALSE
22	NAD(P) transhydrogenase, mitochondrial [Homo sapiens]	gi|122939153	114 kDa	1		113	264	yes	2.22	NP_892022	Q13423	NNTM	FALSE
23	poly [ADP-ribose] polymerase 1 [Homo sapiens]	gi|156523968	113 kDa	1		166	289	yes	1.66	NP_001609	P09874	PARP1	FALSE
24	staphylococcal nuclease domain-containing protein 1 [Homo sapiens]	gi|77404397	102 kDa	1		181	212	yes	1.11	NP_055205	Q7KZF4	SND1	FALSE
25	PREDICTED: band 4.1-like protein 2 isoform X8 [Homo sapiens]	gi|578812457	113 kDa	1		240	215	yes	0.85	XP_006715424	O43491	E41L2	FALSE
26	insulin receptor substrate 4 [Homo sapiens]	gi|4504733	134 kDa	1		171	248	yes	1.38	NP_003595	O14654	IRS4	FALSE
27	PREDICTED: heat shock protein HSP 90-beta isoform X1 [Homo sapiens]	gi|530381931	83 kDa	1		355	280	yes	0.75	XP_005249132	P08238	HS90B	FALSE
28	unconventional myosin-Id [Homo sapiens]	gi|51100974	116 kDa	1		126	380	yes	2.87	NP_056009	O94832	MYO1D	FALSE
29	unconventional myosin-Ic isoform b [Homo sapiens]	gi|124494247	120 kDa	1		111	244	yes	2.09	NP_001074419	O00159	MYO1C	FALSE
30	sarcoplasmic/endoplasmic reticulum calcium ATPase 2 isoform b [Homo sapiens]	gi|24638454	115 kDa	1		258	236	yes	0.87	NP_733765	P16615	AT2A2	FALSE
31	alpha-actinin-4 [Homo sapiens]	gi|12025678	105 kDa	1		267	289	yes	1.03	NP_004915	O43707	ACTN4	FALSE
32	heterogeneous nuclear ribonucleoprotein U isoform a [Homo sapiens]	gi|74136883	91 kDa	1		191	169	yes	0.84	NP_114032	Q00839	HNRPU	FALSE
33	PREDICTED: putative ATP-dependent RNA helicase DHX30 isoform X1 [Homo sapiens]	gi|578805801	136 kDa	1		195	193	yes	0.94	XP_006713095	Q7L2E3	DHX30	FALSE
34	neutral alpha-glucosidase AB isoform 2 precursor [Homo sapiens]	gi|38202257	107 kDa	1		370	166	yes	0.43	NP_938148	Q14697	GANAB	FALSE
35	calnexin precursor [Homo sapiens]	gi|66933005	68 kDa	1		230	118	yes	0.49	NP_001019820	P27824	CALX	FALSE
36	desmoglein-2 preproprotein [Homo sapiens]	gi|116534898	122 kDa	1		85	260	yes	2.91	NP_001934	Q14126	DSG2	FALSE
37	isoleucine--tRNA ligase, mitochondrial precursor [Homo sapiens]	gi|46852147	114 kDa	1		226	78	yes	0.33	NP_060530	Q9NSE4	SYIM	FALSE
38	band 4.1-like protein 3 isoform 3 [Homo sapiens]	gi|528281421	97 kDa	1		274	247	yes	0.86	NP_001268463	Q9Y2J2	E41L3	FALSE
39	elongation factor 2 [Homo sapiens]	gi|4503483	95 kDa	1		225	172	yes	0.73	NP_001952	P13639	EF2	FALSE
40	lon protease homolog, mitochondrial isoform 1 precursor [Homo sapiens]	gi|21396489	106 kDa	1		330	108	yes	0.31	NP_004784	P36776	LONM	FALSE
41	nucleolin [Homo sapiens]	gi|55956788	77 kDa	1		288	260	yes	0.86	NP_005372	P19338	NUCL	FALSE
42	extended synaptotagmin-1 isoform 2 [Homo sapiens]	gi|14149680	123 kDa	1		261	173	yes	0.63	NP_056107	Q9BSJ8	ESYT1	FALSE
43	plasma membrane calcium-transporting ATPase 1 isoform 1b [Homo sapiens]	gi|48255945	135 kDa	1		143	92	yes	0.61	NP_001673	P20020	AT2B1	FALSE
44	PREDICTED: unconventional myosin-Ib isoform X2 [Homo sapiens]	gi|530370381	134 kDa	1		111	283	yes	2.42	XP_005246626	No UNIPROT	Unknown	FALSE
45	PREDICTED: catenin alpha-1 isoform X4 [Homo sapiens]	gi|578810148	100 kDa	1		171	195	yes	1.08	XP_006714599	P35221	CTNA1	FALSE
46	AP-2 complex subunit beta isoform b [Homo sapiens]	gi|4557469	105 kDa	1		141	290	yes	1.96	NP_001273	P63010	AP2B1	FALSE
47	transitional endoplasmic reticulum ATPase [Homo sapiens]	gi|6005942	89 kDa	1		200	149	yes	0.71	NP_009057	P55072	TERA	FALSE
48	keratin, type II cytoskeletal 1 [Homo sapiens]	gi|119395750	66 kDa	1		122	225	yes	1.75	NP_006112	P04264	K2C1	FALSE
49	PREDICTED: DNA-directed RNA polymerase, mitochondrial isoform X1 [Homo sapiens]	gi|530425287	145 kDa	1		167	154	yes	0.88	XP_005259637	No UNIPROT	Unknown	FALSE
50	interleukin enhancer-binding factor 3 isoform a [Homo sapiens]	gi|24234750	95 kDa	1		203	177	yes	0.83	NP_036350	Q12906	ILF3	FALSE
51	PREDICTED: hypoxia up-regulated protein 1 isoform X2 [Homo sapiens]	gi|530397761	111 kDa	1		178	71	yes	0.38	XP_005271447	No UNIPROT	Unknown	FALSE
52	dynamin-like 120 kDa protein, mitochondrial isoform 7 [Homo sapiens]	gi|224831251	116 kDa	1		133	258	yes	1.84	NP_570849	E5KLJ7	E5KLJ7	FALSE
53	importin subunit beta-1 isoform 1 [Homo sapiens]	gi|19923142	97 kDa	1		191	186	yes	0.93	NP_002256	Q14974	IMB1	FALSE
54	PREDICTED: delta-1-pyrroline-5-carboxylate synthase isoform X1 [Homo sapiens]	gi|578819671	87 kDa	1		184	114	yes	0.59	XP_006717996	P54886	P5CS	FALSE
55	kinectin isoform a [Homo sapiens]	gi|118498356	156 kDa	1		257	193	yes	0.71	NP_001072989	Q86UP2	KTN1	FALSE
56	isoleucine--tRNA ligase, cytoplasmic [Homo sapiens]	gi|94721241	145 kDa	1		155	125	yes	0.77	NP_002152	P41252	SYIC	FALSE
57	catenin delta-1 isoform 1A [Homo sapiens]	gi|146231938	104 kDa	1		155	178	yes	1.09	NP_001078929	O60716	CTND1	FALSE
58	AFG3-like protein 2 [Homo sapiens]	gi|300192933	89 kDa	1		84	193	yes	2.19	NP_006787	Q9Y4W6	AFG32	FALSE
59	junction plakoglobin [Homo sapiens]	gi|12056468	82 kDa	1		101	156	yes	1.47	NP_068831	P14923	PLAK	FALSE
60	leucine--tRNA ligase, cytoplasmic [Homo sapiens]	gi|108773810	134 kDa	1		146	100	yes	0.65	NP_064502	Q9P2J5	SYLC	FALSE
61	PREDICTED: unconventional myosin-VI isoform X8 [Homo sapiens]	gi|530383156	145 kDa	1		149	127	yes	0.81	XP_005248783	No UNIPROT	Unknown	FALSE
62	monofunctional C1-tetrahydrofolate synthase, mitochondrial isoform 1 precursor [Homo sapiens]	gi|337756501	106 kDa	1		216	103	yes	0.45	NP_001229696	Q6UB35	C1TM	FALSE
63	4F2 cell-surface antigen heavy chain isoform b [Homo sapiens]	gi|61744477	68 kDa	1		155	190	yes	1.17	NP_001012680	P08195	4F2	FALSE
64	mannosyl-oligosaccharide glucosidase isoform 1 [Homo sapiens]	gi|149999606	92 kDa	1		171	147	yes	0.82	NP_006293	Q13724	MOGS	FALSE
65	integrin beta-1 isoform 1A precursor [Homo sapiens]	gi|19743823	88 kDa	1		140	58	yes	0.39	NP_596867	P05556	ITB1	FALSE
66	E3 UFM1-protein ligase 1 [Homo sapiens]	gi|24308039	90 kDa	1		146	149	yes	0.97	NP_056138	O94874	UFL1	FALSE
67	valine--tRNA ligase [Homo sapiens]	gi|5454158	140 kDa	1		151	89	yes	0.56	NP_006286	P26640	SYVC	FALSE
68	keratin, type I cytoskeletal 9 [Homo sapiens]	gi|55956899	62 kDa	1		71	189	yes	2.53	NP_000217	P35527	K1C9	FALSE
69	presequence protease, mitochondrial isoform 2 precursor [Homo sapiens]	gi|41352061	117 kDa	1		166	60	yes	0.34	NP_055704	Q5JRX3	PREP	FALSE
70	Golgi apparatus protein 1 isoform 2 precursor [Homo sapiens]	gi|224586815	136 kDa	1		124	119	yes	0.91	NP_001139138	Q92896	GSLG1	FALSE
71	PREDICTED: ubiquitin-like modifier-activating enzyme 1 isoform X1 [Homo sapiens]	gi|530421539	123 kDa	1		131	81	yes	0.59	XP_005272705	No UNIPROT	Unknown	FALSE
72	keratin, type I cytoskeletal 10 [Homo sapiens]	gi|195972866	59 kDa	1		77	138	yes	1.7	NP_000412	P13645	K1C10	FALSE
73	nodal modulator 2 isoform 2 precursor [Homo sapiens]	gi|27734709	134 kDa	1		124	144	yes	1.1	NP_775885	Q5JPE7	NOMO2	FALSE
74	hexokinase-1 isoform HKI [Homo sapiens]	gi|188497754	102 kDa	1		74	207	yes	2.66	NP_000179	P19367	HXK1	FALSE
75	AP-2 complex subunit alpha-1 isoform 1 [Homo sapiens]	gi|19913414	108 kDa	1		81	180	yes	2.11	NP_055018	O95782	AP2A1	FALSE
76	coatomer subunit alpha isoform 2 [Homo sapiens]	gi|148536853	138 kDa	1		124	85	yes	0.65	NP_004362	P53621	COPA	FALSE
77	polyubiquitin-B precursor [Homo sapiens]	gi|11024714	26 kDa	1		53	92	yes	1.65	NP_061828	P0CG47	UBB	FALSE
78	inactive tyrosine-protein kinase 7 isoform a precursor [Homo sapiens]	gi|15826840	118 kDa	1		105	59	yes	0.53	NP_002812	Q13308	PTK7	FALSE
79	LIM domain and actin-binding protein 1 isoform 2 [Homo sapiens]	gi|7705373	85 kDa	1		36	168	yes	4.44	NP_057441	Q9UHB6	LIMA1	FALSE
80	drebrin isoform a [Homo sapiens]	gi|18426915	71 kDa	1		67	166	yes	2.36	NP_004386	Q16643	DREB	FALSE
81	polyribonucleotide nucleotidyltransferase 1, mitochondrial precursor [Homo sapiens]	gi|188528628	86 kDa	1		167	74	yes	0.42	NP_149100	Q8TCS8	PNPT1	FALSE
82	PREDICTED: X-ray repair cross-complementing protein 5 isoform X1 [Homo sapiens]	gi|530370925	94 kDa	1		112	121	yes	1.03	XP_005246893	No UNIPROT	Unknown	FALSE
83	PREDICTED: catenin beta-1 isoform X1 [Homo sapiens]	gi|530371928	85 kDa	1		111	163	yes	1.4	XP_005264943	P35222	CTNB1	FALSE
84	nucleolar RNA helicase 2 isoform 1 [Homo sapiens]	gi|50659095	87 kDa	1		111	122	yes	1.05	NP_004719	Q9NR30	DDX21	FALSE
85	ER membrane protein complex subunit 1 isoform 1 precursor [Homo sapiens]	gi|22095331	112 kDa	1		100	113	yes	1.07	NP_055862	Q8N766	EMC1	FALSE
86	aconitate hydratase, mitochondrial precursor [Homo sapiens]	gi|4501867	85 kDa	1		172	47	yes	0.26	NP_001089	Q99798	ACON	FALSE
87	C-1-tetrahydrofolate synthase, cytoplasmic [Homo sapiens]	gi|222136639	102 kDa	1		144	62	yes	0.41	NP_005947	P11586	C1TC	FALSE
88	translocation protein SEC63 homolog [Homo sapiens]	gi|6005872	88 kDa	1		110	127	yes	1.1	NP_009145	Q9UGP8	SEC63	FALSE
89	matrin-3 isoform a [Homo sapiens]	gi|303227926	95 kDa	1		104	101	yes	0.92	NP_001181884	P43243	MATR3	FALSE
90	myb-binding protein 1A isoform 2 [Homo sapiens]	gi|157694492	149 kDa	1		112	120	yes	1.02	NP_055335	Q9BQG0	MBB1A	FALSE
91	2-oxoglutarate dehydrogenase, mitochondrial isoform 1 precursor [Homo sapiens]	gi|51873036	116 kDa	1		170	13	yes	0.07	NP_002532	Q02218	ODO1	FALSE
92	methionine--tRNA ligase, cytoplasmic [Homo sapiens]	gi|14043022	101 kDa	1		91	75	yes	0.78	NP_004981	P56192	SYMC	FALSE
93	transferrin receptor protein 1 [Homo sapiens]	gi|189458817	85 kDa	1		96	95	yes	0.94	NP_003225	P02786	TFR1	FALSE
94	probable cation-transporting ATPase 13A1 [Homo sapiens]	gi|170016077	133 kDa	1		120	105	yes	0.83	NP_065143	Q9HD20	AT131	FALSE
95	peroxiredoxin-4 precursor [Homo sapiens]	gi|5453549	31 kDa	1		155	14	yes	0.09	NP_006397	Q13162	PRDX4	FALSE
96	PREDICTED: regulator of nonsense transcripts 1 isoform X1 [Homo sapiens]	gi|530415072	124 kDa	1		117	99	yes	0.8	XP_005260072	Q92900	RENT1	FALSE
97	prostaglandin F2 receptor negative regulator precursor [Homo sapiens]	gi|41152506	99 kDa	1		107	69	yes	0.61	NP_065173	Q9P2B2	FPRP	FALSE
98	FACT complex subunit SPT16 [Homo sapiens]	gi|6005757	120 kDa	1		34	133	yes	3.72	NP_009123	Q9Y5B9	SP16H	FALSE
99	PREDICTED: lysosomal alpha-glucosidase isoform X1 [Homo sapiens]	gi|530411863	105 kDa	1		67	100	yes	1.42	XP_005257250	P10253	LYAG	FALSE
100	LETM1 and EF-hand domain-containing protein 1, mitochondrial precursor [Homo sapiens]	gi|6912482	83 kDa	1		105	94	yes	0.85	NP_036450	O95202	LETM1	FALSE
101	nuclear pore complex protein Nup155 isoform 1 [Homo sapiens]	gi|24430149	155 kDa	1		60	113	yes	1.79	NP_705618	O75694	NU155	FALSE
102	PREDICTED: ATP-citrate synthase isoform X1 [Homo sapiens]	gi|530412282	126 kDa	1		129	70	yes	0.52	XP_005257450	No UNIPROT	Unknown	FALSE
103	cullin-associated NEDD8-dissociated protein 1 [Homo sapiens]	gi|21361794	136 kDa	1		106	62	yes	0.56	NP_060918	Q86VP6	CAND1	FALSE
104	vesicle-fusing ATPase [Homo sapiens]	gi|156564401	83 kDa	1		104	125	yes	1.14	NP_006169	P46459	NSF	FALSE
105	plakophilin-2 isoform 2a [Homo sapiens]	gi|148664186	93 kDa	1		8	161	yes	19.14	NP_001005242	Q99959	PKP2	FALSE
106	PREDICTED: A-kinase anchor protein 1, mitochondrial isoform X5 [Homo sapiens]	gi|578831500	97 kDa	1		11	146	yes	12.62	XP_006722189	Q92667	AKAP1	FALSE
107	alanine--tRNA ligase, mitochondrial [Homo sapiens]	gi|38569417	107 kDa	1		131	41	yes	0.3	NP_065796	Q5JTZ9	SYAM	FALSE
108	alpha-actinin-1 isoform b [Homo sapiens]	gi|4501891	103 kDa	1		170	163	yes	0.91	NP_001093	P12814	ACTN1	FALSE
109	PREDICTED: putative helicase MOV-10 isoform X1 [Homo sapiens]	gi|530362632	114 kDa	1		87	98	yes	1.07	XP_005270925	Q9HCE1	MOV10	FALSE
110	heat shock 70 kDa protein 1A/1B [Homo sapiens]	gi|167466173	70 kDa	1		42	141	yes	3.19	NP_005337	P08107	HSP71	FALSE
111	huntingtin-interacting protein 1 isoform 1 [Homo sapiens]	gi|38045919	116 kDa	1		57	125	yes	2.09	NP_005329	O00291	HIP1	FALSE
112	PREDICTED: oxysterol-binding protein-related protein 8 isoform X1 [Homo sapiens]	gi|530399707	101 kDa	1		86	93	yes	1.03	XP_005268678	Q9BZF1	OSBL8	FALSE
113	tubulin alpha-1B chain [Homo sapiens]	gi|57013276	50 kDa	1		62	138	yes	2.12	NP_006073	P68363	TBA1B	FALSE
114	keratin, type II cytoskeletal 2 epidermal [Homo sapiens]	gi|47132620	65 kDa	1		65	123	yes	1.8	NP_000414	P35908	K22E	FALSE
115	ribosome-binding protein 1 [Homo sapiens]	gi|110611218	109 kDa	1		35	115	yes	3.12	NP_001036041	Q9P2E9	RRBP1	FALSE
116	PREDICTED: importin-5 isoform X2 [Homo sapiens]	gi|530423350	126 kDa	1		107	99	yes	0.88	XP_005254106	O00410	IPO5	FALSE
117	puromycin-sensitive aminopeptidase [Homo sapiens]	gi|158937236	103 kDa	1		95	45	yes	0.45	NP_006301	P55786	PSA	FALSE
118	fragile X mental retardation syndrome-related protein 2 [Homo sapiens]	gi|259013556	74 kDa	1		68	65	yes	0.91	NP_004851	P51116	FXR2	FALSE
119	alpha-galactosidase A precursor [Homo sapiens]	gi|4504009	49 kDa	1		74	79	yes	1.02	NP_000160	P06280	AGAL	FALSE
120	glutamine--tRNA ligase isoform a [Homo sapiens]	gi|4826960	88 kDa	1		120	59	yes	0.47	NP_005042	P47897	SYQ	FALSE
121	PREDICTED: exportin-1 isoform X4 [Homo sapiens]	gi|578803148	123 kDa	1		105	92	yes	0.83	XP_006712157	O14980	XPO1	FALSE
122	alpha-aminoadipic semialdehyde synthase, mitochondrial [Homo sapiens]	gi|13027640	102 kDa	1		129	10	yes	0.07	NP_005754	Q9UDR5	AASS	FALSE
123	kinesin-1 heavy chain [Homo sapiens]	gi|4758648	110 kDa	1		111	74	yes	0.63	NP_004512	P33176	KINH	FALSE
124	alpha-adducin isoform a [Homo sapiens]	gi|29826319	81 kDa	1		72	84	yes	1.11	NP_001110	P35611	ADDA	FALSE
125	PREDICTED: nuclear pore complex protein Nup93 isoform X1 [Homo sapiens]	gi|530424559	93 kDa	1		67	105	yes	1.49	XP_005256320	Q8N1F7	NUP93	FALSE
126	AP-2 complex subunit alpha-2 isoform 2 [Homo sapiens]	gi|27477041	104 kDa	1		76	154	yes	1.93	NP_036437	O94973	AP2A2	FALSE
127	PREDICTED: cytoplasmic FMR1-interacting protein 1 isoform X2 [Homo sapiens]	gi|530405154	145 kDa	1		94	69	yes	0.7	XP_005272600	Q7L576	CYFP1	FALSE
128	eukaryotic translation initiation factor 3 subunit B [Homo sapiens]	gi|33239445	92 kDa	1		86	55	yes	0.61	NP_003742	P55884	EIF3B	FALSE
129	receptor-type tyrosine-protein phosphatase F isoform 2 precursor [Homo sapiens]	gi|109633039	212 kDa	1		102	65	yes	0.61	NP_569707	P10586	PTPRF	FALSE
130	superoxide dismutase [Mn], mitochondrial isoform A precursor [Homo sapiens]	gi|67782307	25 kDa	1		72	34	yes	0.45	NP_001019636	P04179	SODM	FALSE
131	thyroid hormone receptor-associated protein 3 [Homo sapiens]	gi|167234419	109 kDa	1		29	52	yes	1.71	NP_005110	Q9Y2W1	TR150	FALSE
132	scaffold attachment factor B1 isoform 3 [Homo sapiens]	gi|21264343	103 kDa	1		27	51	yes	1.8	NP_002958	Q15424	SAFB1	FALSE
133	heat shock 70 kDa protein 4 [Homo sapiens]	gi|38327039	94 kDa	1		99	30	yes	0.29	NP_002145	P34932	HSP74	FALSE
134	Golgin subfamily A member 2 [Homo sapiens]	gi|194097392	113 kDa	1		85	55	yes	0.62	NP_004477	Q08379	GOGA2	FALSE
135	PREDICTED: la-related protein 1 isoform X1 [Homo sapiens]	gi|530380464	124 kDa	1		79	49	yes	0.59	XP_005268461	Q6PKG0	LARP1	FALSE
136	PREDICTED: bcl-2-associated transcription factor 1 isoform X1 [Homo sapiens]	gi|530384251	106 kDa	1		20	74	yes	3.52	XP_005267293	Q9NYF8	BCLF1	FALSE
137	tripeptidyl-peptidase 2 [Homo sapiens]	gi|186972143	138 kDa	1		77	47	yes	0.58	NP_003282	P29144	TPP2	FALSE
138	26S proteasome non-ATPase regulatory subunit 2 isoform 1 [Homo sapiens]	gi|25777602	100 kDa	1		51	52	yes	0.97	NP_002799	Q13200	PSMD2	FALSE
139	lysosome-associated membrane glycoprotein 1 precursor [Homo sapiens]	gi|112380628	45 kDa	1		32	49	yes	1.46	NP_005552	P11279	LAMP1	FALSE
140	plasma membrane calcium-transporting ATPase 4 isoform 4b [Homo sapiens]	gi|48255957	134 kDa	1		108	72	yes	0.63	NP_001675	P23634	AT2B4	FALSE
141	exportin-2 isoform 1 [Homo sapiens]	gi|29029559	110 kDa	1		54	49	yes	0.86	NP_001307	P55060	XPO2	FALSE
142	coatomer subunit beta [Homo sapiens]	gi|221316630	107 kDa	1		63	42	yes	0.63	NP_001137533	P53618	COPB	FALSE
143	PREDICTED: ankycorbin isoform X1 [Homo sapiens]	gi|578809907	110 kDa	1		10	143	yes	13.6	XP_006714532	Q9P0K7	RAI14	FALSE
144	integrin alpha-2 precursor [Homo sapiens]	gi|116295258	129 kDa	1		74	36	yes	0.46	NP_002194	P17301	ITA2	FALSE
145	tRNA (cytosine(34)-C(5))-methyltransferase isoform 1 [Homo sapiens]	gi|39995082	86 kDa	1		80	14	yes	0.17	NP_060225	Q08J23	NSUN2	FALSE
146	programmed cell death 6-interacting protein isoform 1 [Homo sapiens]	gi|22027538	96 kDa	1		59	44	yes	0.71	NP_037506	Q8WUM4	PDC6I	FALSE
147	nuclear pore complex protein Nup133 [Homo sapiens]	gi|26051235	129 kDa	1		26	116	yes	4.24	NP_060700	Q8WUM0	NU133	FALSE
148	PREDICTED: vigilin isoform X7 [Homo sapiens]	gi|578804203	139 kDa	1		114	78	yes	0.65	XP_006712539	No UNIPROT	Unknown	FALSE
149	PREDICTED: Golgi integral membrane protein 4 isoform X1 [Homo sapiens]	gi|530374430	82 kDa	1		74	46	yes	0.59	XP_005247421	No UNIPROT	Unknown	FALSE
150	aspartyl/asparaginyl beta-hydroxylase isoform a [Homo sapiens]	gi|14589866	86 kDa	1		59	70	yes	1.13	NP_004309	Q12797	ASPH	FALSE
151	transcription intermediary factor 1-beta [Homo sapiens]	gi|5032179	89 kDa	1		79	57	yes	0.69	NP_005753	Q13263	TIF1B	FALSE
152	116 kDa U5 small nuclear ribonucleoprotein component isoform a [Homo sapiens]	gi|385298678	109 kDa	1		86	76	yes	0.84	NP_001245282	Q15029	U5S1	FALSE
153	ATP-dependent RNA helicase DDX3X isoform 3 [Homo sapiens]	gi|301171475	71 kDa	1		0	131	yes	inf	NP_001180346	O00571	DDX3X	FALSE
154	trifunctional enzyme subunit alpha, mitochondrial precursor [Homo sapiens]	gi|20127408	83 kDa	1		14	180	yes	12.23	NP_000173	P40939	ECHA	FALSE
155	eukaryotic translation initiation factor 3 subunit C isoform a [Homo sapiens]	gi|312433975	105 kDa	1		77	55	yes	0.68	NP_001186071	Q99613	EIF3C	FALSE
156	integrin alpha-6 isoform a precursor [Homo sapiens]	gi|119395740	122 kDa	1		101	34	yes	0.32	NP_001073286	P23229	ITA6	FALSE
157	cingulin [Homo sapiens]	gi|16262452	137 kDa	1		0	123	yes	inf	NP_065821	Q9P2M7	CING	FALSE
158	ectonucleotide pyrophosphatase/phosphodiesterase family member 1 [Homo sapiens]	gi|170650661	105 kDa	1		85	34	yes	0.38	NP_006199	P22413	ENPP1	FALSE
159	DNA topoisomerase 1 [Homo sapiens]	gi|11225260	91 kDa	1		36	64	yes	1.69	NP_003277	P11387	TOP1	FALSE
160	multidrug resistance protein 1 [Homo sapiens]	gi|42741659	141 kDa	1		31	81	yes	2.49	NP_000918	P08183	MDR1	FALSE
161	caprin-1 isoform 2 [Homo sapiens]	gi|42734503	77 kDa	1		78	42	yes	0.51	NP_976240	Q14444	CAPR1	FALSE
162	actin, cytoplasmic 2 [Homo sapiens]	gi|316659409	42 kDa	1		19	89	yes	4.45	NP_001186883	P63261	ACTG	FALSE
163	ATP-dependent RNA helicase DDX1 [Homo sapiens]	gi|4826686	82 kDa	1		74	68	yes	0.87	NP_004930	Q92499	DDX1	FALSE
164	trifunctional purine biosynthetic protein adenosine-3 isoform 1 [Homo sapiens]	gi|209869993	108 kDa	1		81	45	yes	0.53	NP_001129477	P22102	PUR2	FALSE
165	unconventional myosin-XIX isoform 2 [Homo sapiens]	gi|254939537	109 kDa	1		0	109	yes	inf	NP_001157207	Q96H55	MYO19	FALSE
166	procollagen-lysine,2-oxoglutarate 5-dioxygenase 1 precursor [Homo sapiens]	gi|32307144	84 kDa	1		95	45	yes	0.45	NP_000293	Q02809	PLOD1	FALSE
167	tubulin beta chain [Homo sapiens]	gi|29788785	50 kDa	1		31	105	yes	3.22	NP_821133	P07437	TBB5	FALSE
168	nck-associated protein 1 isoform 2 [Homo sapiens]	gi|45545411	130 kDa	1		70	54	yes	0.73	NP_995314	Q9Y2A7	NCKP1	FALSE
169	threonine--tRNA ligase, cytoplasmic isoform 1 [Homo sapiens]	gi|38202255	83 kDa	1		65	32	yes	0.47	NP_689508	P26639	SYTC	FALSE
170	lysosome-associated membrane glycoprotein 2 isoform B precursor [Homo sapiens]	gi|7669503	45 kDa	1		32	41	yes	1.22	NP_054701	P13473	LAMP2	FALSE
171	dynamin-2 isoform 5 [Homo sapiens]	gi|299758394	98 kDa	1		55	39	yes	0.67	NP_001177645	P50570	DYN2	FALSE
172	myosin phosphatase Rho-interacting protein isoform 1 [Homo sapiens]	gi|50980307	118 kDa	1		0	122	yes	inf	NP_055949	Q6WCQ1	MPRIP	FALSE
173	78 kDa glucose-regulated protein precursor [Homo sapiens]	gi|16507237	72 kDa	1		102	84	yes	0.78	NP_005338	P11021	GRP78	FALSE
174	nuclear pore complex protein Nup160 [Homo sapiens]	gi|54859722	162 kDa	1		15	80	yes	5.07	NP_056046	Q12769	NU160	FALSE
175	valine--tRNA ligase, mitochondrial isoform 2 precursor [Homo sapiens]	gi|268370293	118 kDa	1		96	19	yes	0.19	NP_065175	Q5ST30	SYVM	FALSE
176	CD166 antigen isoform 2 precursor [Homo sapiens]	gi|343168770	64 kDa	1		86	28	yes	0.31	NP_001230209	Q13740	CD166	FALSE
177	cadherin-2 preproprotein [Homo sapiens]	gi|14589889	100 kDa	1		56	72	yes	1.22	NP_001783	P19022	CADH2	FALSE
178	threonine--tRNA ligase, mitochondrial isoform a [Homo sapiens]	gi|20070344	81 kDa	1		86	37	yes	0.41	NP_079426	Q9BW92	SYTM	FALSE
179	PREDICTED: formin-like protein 2 isoform X1 [Homo sapiens]	gi|530369736	123 kDa	1		40	80	yes	1.9	XP_005246320	No UNIPROT	Unknown	FALSE
180	spectrin alpha chain, non-erythrocytic 1 isoform 2 [Homo sapiens]	gi|154759259	285 kDa	1		6	150	yes	23.78	NP_003118	Q13813	SPTN1	FALSE
181	PREDICTED: DNA topoisomerase 2-beta isoform X1 [Homo sapiens]	gi|530373069	183 kDa	1		0	132	yes	inf	XP_005265484	Q02880	TOP2B	FALSE
182	AP-1 complex subunit beta-1 isoform b [Homo sapiens]	gi|260436860	104 kDa	1		117	187	yes	1.52	NP_663782	Q10567	AP1B1	FALSE
183	sodium bicarbonate cotransporter 3 isoform b [Homo sapiens]	gi|385648268	127 kDa	1		39	63	yes	1.54	NP_001245308	Q9Y6M7	S4A7	FALSE
184	NADH-ubiquinone oxidoreductase 75 kDa subunit, mitochondrial isoform 1 precursor [Homo sapiens]	gi|33519475	79 kDa	1		0	150	yes	inf	NP_004997	P28331	NDUS1	FALSE
185	vinculin isoform VCL [Homo sapiens]	gi|4507877	117 kDa	1		66	12	yes	0.17	NP_003364	P18206	VINC	FALSE
186	solute carrier family 12 member 2 isoform 1 [Homo sapiens]	gi|4506975	131 kDa	1		64	57	yes	0.85	NP_001037	P55011	S12A2	FALSE
187	V-type proton ATPase 116 kDa subunit a isoform 1 isoform a [Homo sapiens]	gi|194097401	97 kDa	1		25	61	yes	2.32	NP_001123492	Q93050	VPP1	FALSE
188	PREDICTED: protein 4.1 isoform X1 [Homo sapiens]	gi|530360858	113 kDa	1		49	98	yes	1.9	XP_005245810	No UNIPROT	Unknown	FALSE
189	PREDICTED: ran GTPase-activating protein 1 isoform X1 [Homo sapiens]	gi|530420276	70 kDa	1		52	70	yes	1.28	XP_005261752	No UNIPROT	Unknown	FALSE
190	PREDICTED: structural maintenance of chromosomes protein 2 isoform X1 [Homo sapiens]	gi|578816998	136 kDa	1		43	34	yes	0.75	XP_006716996	O95347	SMC2	FALSE
191	glycine dehydrogenase (decarboxylating), mitochondrial precursor [Homo sapiens]	gi|108773801	113 kDa	1		102	0	yes	0	NP_000161	P23378	GCSP	FALSE
192	PREDICTED: vimentin isoform X1 [Homo sapiens]	gi|578818565	54 kDa	1		0	125	yes	inf	XP_006717563	P08670	VIME	FALSE
193	nuclear pore complex protein Nup107 [Homo sapiens]	gi|9966881	106 kDa	1		22	77	yes	3.33	NP_065134	P57740	NU107	FALSE
194	PREDICTED: splicing factor, proline- and glutamine-rich isoform X1 [Homo sapiens]	gi|530363140	76 kDa	1		22	40	yes	1.73	XP_005271168	P23246	SFPQ	FALSE
195	coatomer subunit beta' [Homo sapiens]	gi|4758032	102 kDa	1		52	26	yes	0.48	NP_004757	P35606	COPB2	FALSE
196	nicastrin isoform 1 precursor [Homo sapiens]	gi|24638433	78 kDa	1		39	49	yes	1.19	NP_056146	Q92542	NICA	FALSE
197	ATPase family AAA domain-containing protein 3A isoform 2 [Homo sapiens]	gi|283436222	66 kDa	1		0	68	yes	inf	NP_001164006	Q9NVI7	ATD3A	FALSE
198	cell adhesion molecule 1 isoform 1 precursor [Homo sapiens]	gi|148664190	49 kDa	1		36	38	yes	1	NP_055148	Q9BY67	CADM1	FALSE
199	probable 2-oxoglutarate dehydrogenase E1 component DHKTD1, mitochondrial [Homo sapiens]	gi|38788380	103 kDa	1		66	5	yes	0.07	NP_061176	Q96HY7	DHTK1	FALSE
200	PREDICTED: transmembrane and TPR repeat-containing protein 3 isoform X1 [Homo sapiens]	gi|530399840	104 kDa	1		44	48	yes	1.04	XP_005268739	Q6ZXV5	TMTC3	FALSE
201	procollagen-lysine,2-oxoglutarate 5-dioxygenase 2 isoform 1 precursor [Homo sapiens]	gi|33636742	87 kDa	1		70	10	yes	0.14	NP_891988	O00469	PLOD2	FALSE
202	nuclear pore complex protein Nup98-Nup96 isoform 1 [Homo sapiens]	gi|21264365	196 kDa	1		15	81	yes	5.14	NP_057404	P52948	NUP98	FALSE
203	RNA-binding protein EWS isoform 1 [Homo sapiens]	gi|253970500	69 kDa	1		6	49	yes	7.77	NP_053733	Q01844	EWS	FALSE
204	PREDICTED: DNA ligase 3 isoform X1 [Homo sapiens]	gi|530411017	114 kDa	1		11	73	yes	6.31	XP_005258027	No UNIPROT	Unknown	FALSE
205	procollagen-lysine,2-oxoglutarate 5-dioxygenase 3 precursor [Homo sapiens]	gi|4505891	85 kDa	1		77	29	yes	0.36	NP_001075	O60568	PLOD3	FALSE
206	vacuolar protein sorting-associated protein 35 [Homo sapiens]	gi|17999541	92 kDa	1		77	25	yes	0.31	NP_060676	Q96QK1	VPS35	FALSE
207	neural cell adhesion molecule 1 isoform 1 precursor [Homo sapiens]	gi|94420689	93 kDa	1		48	29	yes	0.57	NP_000606	P13591	NCAM1	FALSE
208	oxysterol-binding protein 1 [Homo sapiens]	gi|4505531	89 kDa	1		71	8	yes	0.11	NP_002547	P22059	OSBP1	FALSE
209	protein unc-45 homolog A isoform 3 [Homo sapiens]	gi|89179321	102 kDa	1		39	44	yes	1.07	NP_001034764	Q9H3U1	UN45A	FALSE
210	dnaJ homolog subfamily C member 10 isoform 1 precursor [Homo sapiens]	gi|24308127	91 kDa	1		47	40	yes	0.81	NP_061854	Q8IXB1	DJC10	FALSE
211	protein EFR3 homolog A [Homo sapiens]	gi|154146218	93 kDa	1		12	70	yes	5.55	NP_055952	Q14156	EFR3A	FALSE
212	extended synaptotagmin-2 [Homo sapiens]	gi|45387945	99 kDa	1		52	15	yes	0.27	NP_065779	A0FGR8	ESYT2	FALSE
213	PREDICTED: probable phospholipid-transporting ATPase IG isoform X2 [Homo sapiens]	gi|578838663	128 kDa	1		63	51	yes	0.77	XP_006724814	No UNIPROT	Unknown	FALSE
214	PREDICTED: insulin-like growth factor 1 receptor isoform X3 [Homo sapiens]	gi|578826864	156 kDa	1		45	20	yes	0.42	XP_006720549	No UNIPROT	Unknown	FALSE
215	importin-4 [Homo sapiens]	gi|62460637	119 kDa	1		59	59	yes	0.95	NP_078934	Q8TEX9	IPO4	FALSE
216	zinc phosphodiesterase ELAC protein 2 isoform 1 [Homo sapiens]	gi|145553959	92 kDa	1		93	2	yes	0.02	NP_060597	Q9BQ52	RNZ2	FALSE
217	AP-1 complex subunit gamma-1 isoform b [Homo sapiens]	gi|71772942	91 kDa	1		51	21	yes	0.39	NP_001119	O43747	AP1G1	FALSE
218	phosphoribosylformylglycinamidine synthase [Homo sapiens]	gi|31657129	145 kDa	1		58	13	yes	0.21	NP_036525	O15067	PUR4	FALSE
219	PREDICTED: FERM, RhoGEF and pleckstrin domain-containing protein 1 isoform X1 [Homo sapiens]	gi|578825181	119 kDa	1		17	45	yes	2.52	XP_006719976	Q9Y4F1	FARP1	FALSE
220	splicing factor 3B subunit 1 isoform 1 [Homo sapiens]	gi|54112117	146 kDa	1		30	38	yes	1.2	NP_036565	O75533	SF3B1	FALSE
221	PREDICTED: probable leucine--tRNA ligase, mitochondrial isoform X1 [Homo sapiens]	gi|530372179	102 kDa	1		59	1	yes	0.02	XP_005265063	Q15031	SYLM	FALSE
222	elongation factor 1-alpha 1 [Homo sapiens]	gi|4503471	50 kDa	1		11	62	yes	5.36	NP_001393	P68104	EF1A1	FALSE
223	alpha-mannosidase 2 [Homo sapiens]	gi|51477714	131 kDa	1		70	35	yes	0.48	NP_002363	Q16706	MA2A1	FALSE
224	PREDICTED: clathrin heavy chain 1 isoform X2 [Homo sapiens]	gi|530411491	192 kDa	1		2	160	yes	76.08	XP_005257069	No UNIPROT	Unknown	FALSE
225	WD repeat-containing protein 6 [Homo sapiens]	gi|197927448	125 kDa	1		16	74	yes	4.4	NP_060501	Q9NNW5	WDR6	FALSE
226	PREDICTED: methylmalonyl-CoA mutase, mitochondrial isoform X1 [Homo sapiens]	gi|530382073	83 kDa	1		72	14	yes	0.18	XP_005249200	P22033	MUTA	FALSE
227	dynactin subunit 1 isoform 5 [Homo sapiens]	gi|299890871	137 kDa	1		67	27	yes	0.38	NP_001177765	Q14203	DCTN1	FALSE
228	peroxisomal multifunctional enzyme type 2 isoform 2 [Homo sapiens]	gi|4504505	80 kDa	1		65	26	yes	0.38	NP_000405	P51659	DHB4	FALSE
229	transportin-1 isoform 1 [Homo sapiens]	gi|133925811	102 kDa	1		34	30	yes	0.84	NP_002261	Q92973	TNPO1	FALSE
230	V-type proton ATPase 116 kDa subunit a isoform 2 [Homo sapiens]	gi|42741679	98 kDa	1		32	39	yes	1.16	NP_036595	Q9Y487	VPP2	FALSE
231	glycogen phosphorylase, liver form isoform 2 [Homo sapiens]	gi|255653002	93 kDa	1		44	17	yes	0.37	NP_001157412	P06737	PYGL	FALSE
232	PREDICTED: angiomotin isoform X1 [Homo sapiens]	gi|530421960	118 kDa	1		12	59	yes	4.68	XP_005262144	Q4VCS5	AMOT	FALSE
233	PREDICTED: mitofusin-2 isoform X1 [Homo sapiens]	gi|530360735	86 kDa	1		15	66	yes	4.18	XP_005263600	O95140	MFN2	FALSE
234	sulfhydryl oxidase 2 precursor [Homo sapiens]	gi|145580631	78 kDa	1		54	11	yes	0.19	NP_859052	Q6ZRP7	QSOX2	FALSE
235	PREDICTED: plakophilin-3 isoform X1 [Homo sapiens]	gi|530395005	89 kDa	1		2	65	yes	30.91	XP_005252817	Q9Y446	PKP3	FALSE
236	exportin-5 [Homo sapiens]	gi|22748937	136 kDa	1		54	31	yes	0.55	NP_065801	Q9HAV4	XPO5	FALSE
237	general transcription factor 3C polypeptide 3 isoform 1 [Homo sapiens]	gi|6912398	101 kDa	1		38	25	yes	0.63	NP_036218	Q9Y5Q9	TF3C3	FALSE
238	ADP/ATP translocase 2 [Homo sapiens]	gi|156071459	33 kDa	1		3	80	yes	25.36	NP_001143	P05141	ADT2	FALSE
239	E3 SUMO-protein ligase RanBP2 [Homo sapiens]	gi|150418007	358 kDa	1		0	95	yes	inf	NP_006258	P49792	RBP2	FALSE
240	DNA replication licensing factor MCM6 [Homo sapiens]	gi|7427519	93 kDa	1		39	20	yes	0.49	NP_005906	Q14566	MCM6	FALSE
241	coatomer subunit gamma-2 isoform 1 [Homo sapiens]	gi|109134349	98 kDa	1		69	16	yes	0.22	NP_036265	Q9UBF2	COPG2	FALSE
242	PREDICTED: pyruvate carboxylase, mitochondrial isoform X4 [Homo sapiens]	gi|578821475	130 kDa	1		68	1	yes	0.01	XP_006718640	P11498	PYC	FALSE
243	N-alpha-acetyltransferase 15, NatA auxiliary subunit [Homo sapiens]	gi|17149828	101 kDa	1		31	18	yes	0.55	NP_476516	Q9BXJ9	NAA15	FALSE
244	metal transporter CNNM3 isoform 1 precursor [Homo sapiens]	gi|40068049	76 kDa	1		31	39	yes	1.2	NP_060093	Q8NE01	CNNM3	FALSE
245	PREDICTED: lethal(2) giant larvae protein homolog 1 isoform X1 [Homo sapiens]	gi|530410325	115 kDa	1		47	36	yes	0.73	XP_005256700	No UNIPROT	Unknown	FALSE
246	anoctamin-6 isoform b [Homo sapiens]	gi|218156303	104 kDa	1		44	38	yes	0.82	NP_001136150	Q4KMQ2	ANO6	FALSE
247	SRSF protein kinase 1 [Homo sapiens]	gi|47419936	74 kDa	1		41	29	yes	0.67	NP_003128	Q96SB4	SRPK1	FALSE
248	26S proteasome non-ATPase regulatory subunit 1 isoform 1 [Homo sapiens]	gi|25777600	106 kDa	1		58	24	yes	0.39	NP_002798	Q99460	PSMD1	FALSE
249	kinesin-like protein KIF23 isoform 1 [Homo sapiens]	gi|20143967	110 kDa	1		0	62	yes	inf	NP_612565	Q02241	KIF23	FALSE
250	DNA damage-binding protein 1 [Homo sapiens]	gi|148529014	127 kDa	1		52	30	yes	0.55	NP_001914	Q16531	DDB1	FALSE
251	ephrin type-A receptor 2 precursor [Homo sapiens]	gi|32967311	108 kDa	1		42	37	yes	0.84	NP_004422	P29317	EPHA2	FALSE
252	C2 domain-containing protein 5 isoform e [Homo sapiens]	gi|29789060	110 kDa	1		37	23	yes	0.59	NP_055617	Q86YS7	C2CD5	FALSE
253	oxysterol-binding protein-related protein 9 isoform b [Homo sapiens]	gi|308153253	81 kDa	1		55	33	yes	0.57	NP_683704	Q96SU4	OSBL9	FALSE
254	FACT complex subunit SSRP1 [Homo sapiens]	gi|4507241	81 kDa	1		15	47	yes	2.98	NP_003137	Q08945	SSRP1	FALSE
255	alpha-N-acetylglucosaminidase precursor [Homo sapiens]	gi|66346698	82 kDa	1		23	49	yes	2.03	NP_000254	P54802	ANAG	FALSE
256	plakophilin-4 isoform a [Homo sapiens]	gi|53829374	132 kDa	1		1	76	yes	72.28	NP_003619	Q99569	PKP4	FALSE
257	heat shock protein 105 kDa isoform 1 [Homo sapiens]	gi|42544159	97 kDa	1		60	25	yes	0.4	NP_006635	Q92598	HS105	FALSE
258	ATP-dependent RNA helicase SUPV3L1, mitochondrial precursor [Homo sapiens]	gi|31543667	88 kDa	1		52	20	yes	0.37	NP_003162	Q8IYB8	SUV3	FALSE
259	heterogeneous nuclear ribonucleoprotein M isoform a [Homo sapiens]	gi|14141152	78 kDa	1		0	99	yes	inf	NP_005959	P52272	HNRPM	FALSE
260	DNA replication licensing factor MCM3 isoform 1 [Homo sapiens]	gi|394582093	96 kDa	1		31	27	yes	0.83	NP_002379	P25205	MCM3	FALSE
261	splicing factor 3B subunit 3 [Homo sapiens]	gi|54112121	136 kDa	1		28	27	yes	0.92	NP_036558	Q15393	SF3B3	FALSE
262	ribosome-releasing factor 2, mitochondrial isoform 1 [Homo sapiens]	gi|19923640	87 kDa	1		65	2	yes	0.03	NP_115756	Q969S9	RRF2M	FALSE
263	PREDICTED: integrin alpha-V isoform X1 [Homo sapiens]	gi|530370313	116 kDa	1		62	22	yes	0.34	XP_005246593	No UNIPROT	Unknown	FALSE
264	putative pre-mRNA-splicing factor ATP-dependent RNA helicase DHX15 [Homo sapiens]	gi|68509926	91 kDa	1		36	37	yes	0.98	NP_001349	O43143	DHX15	FALSE
265	6-phosphofructokinase type C isoform 1 [Homo sapiens]	gi|11321601	86 kDa	1		53	14	yes	0.25	NP_002618	Q01813	PFKAP	FALSE
266	cTAGE family member 5 isoform 6 [Homo sapiens]	gi|350994423	92 kDa	1		48	5	yes	0.1	NP_001234918	O15320	CTGE5	FALSE
267	neurofilament medium polypeptide isoform 1 [Homo sapiens]	gi|157738649	102 kDa	1		0	57	yes	inf	NP_005373	P07197	NFM	FALSE
268	general transcription factor II-I isoform 2 [Homo sapiens]	gi|14670352	110 kDa	1		35	21	yes	0.57	NP_127493	P78347	GTF2I	FALSE
269	PREDICTED: mitofusin-1 isoform X1 [Homo sapiens]	gi|578807552	87 kDa	1		9	30	yes	3.17	XP_005247652	No UNIPROT	Unknown	FALSE
270	TATA element modulatory factor [Homo sapiens]	gi|110347443	123 kDa	1		56	0	yes	0	NP_009045	P82094	TMF1	FALSE
271	ubiquitin conjugation factor E4 A isoform 2 [Homo sapiens]	gi|323362983	123 kDa	1		58	10	yes	0.16	NP_001191006	Q14139	UBE4A	FALSE
272	integrin alpha-5 precursor [Homo sapiens]	gi|56237029	115 kDa	1		40	7	yes	0.17	NP_002196	P08648	ITA5	FALSE
273	elongation factor G, mitochondrial [Homo sapiens]	gi|18390331	83 kDa	1		56	6	yes	0.1	NP_079272	Q96RP9	EFGM	FALSE
274	PREDICTED: fibronectin type-III domain-containing protein 3A isoform X1 [Homo sapiens]	gi|578824776	119 kDa	1		29	12	yes	0.39	XP_006719840	No UNIPROT	Unknown	FALSE
275	gamma-adducin isoform b [Homo sapiens]	gi|62912453	76 kDa	1		25	51	yes	1.94	NP_001112	Q9UEY8	ADDG	FALSE
276	peroxisome biogenesis factor 1 isoform 1 [Homo sapiens]	gi|4505725	143 kDa	1		51	30	yes	0.56	NP_000457	O43933	PEX1	FALSE
277	phosphatidylinositol 3-kinase regulatory subunit beta [Homo sapiens]	gi|4826908	82 kDa	1		14	48	yes	3.26	NP_005018	O00459	P85B	FALSE
278	epidermal growth factor receptor substrate 15-like 1 isoform 1 [Homo sapiens]	gi|385428859	100 kDa	1		36	34	yes	0.9	NP_001245303	Q9UBC2	EP15R	FALSE
279	PREDICTED: general vesicular transport factor p115 isoform X2 [Homo sapiens]	gi|578809578	109 kDa	1		45	8	yes	0.17	XP_006714459	No UNIPROT	Unknown	FALSE
280	far upstream element-binding protein 2 [Homo sapiens]	gi|154355000	73 kDa	1		46	13	yes	0.27	NP_003676	Q92945	FUBP2	FALSE
281	PREDICTED: CD276 antigen isoform X1 [Homo sapiens]	gi|530406514	60 kDa	1		42	15	yes	0.34	XP_005254756	No UNIPROT	Unknown	FALSE
282	protein sel-1 homolog 1 isoform 1 precursor [Homo sapiens]	gi|19923669	89 kDa	1		27	14	yes	0.49	NP_005056	Q9UBV2	SE1L1	FALSE
283	oxysterol-binding protein-related protein 11 [Homo sapiens]	gi|19923592	84 kDa	1		39	20	yes	0.49	NP_073613	Q9BXB4	OSB11	FALSE
284	PREDICTED: active breakpoint cluster region-related protein isoform X1 [Homo sapiens]	gi|578829851	126 kDa	1		37	22	yes	0.57	XP_006721569	No UNIPROT	Unknown	FALSE
285	PREDICTED: alpha-catulin isoform X1 [Homo sapiens]	gi|530391734	82 kDa	1		33	23	yes	0.66	XP_005252348	No UNIPROT	Unknown	FALSE
286	alanine--tRNA ligase, cytoplasmic [Homo sapiens]	gi|109148542	107 kDa	1		52	4	yes	0.07	NP_001596	P49588	SYAC	FALSE
287	DNA replication licensing factor MCM7 isoform 1 [Homo sapiens]	gi|33469968	81 kDa	1		33	30	yes	0.86	NP_005907	P33993	MCM7	FALSE
288	ubiquitin-associated protein 2-like isoform a [Homo sapiens]	gi|188497758	115 kDa	1		28	19	yes	0.65	NP_055662	Q14157	UBP2L	FALSE
289	lysosome membrane protein 2 isoform 1 precursor [Homo sapiens]	gi|5031631	54 kDa	1		15	31	yes	1.97	NP_005497	Q14108	SCRB2	FALSE
290	PREDICTED: NLR family member X1 isoform X3 [Homo sapiens]	gi|530398370	108 kDa	1		11	25	yes	2.16	XP_005271726	Q86UT6	NLRX1	FALSE
291	ezrin [Homo sapiens]	gi|21614499	69 kDa	1		0	96	yes	inf	NP_003370	P15311	EZRI	FALSE
292	protein transport protein Sec23A [Homo sapiens]	gi|38202214	86 kDa	1		49	10	yes	0.19	NP_006355	Q15436	SC23A	FALSE
293	PREDICTED: tetratricopeptide repeat protein 7B isoform X3 [Homo sapiens]	gi|578825545	95 kDa	1		26	15	yes	0.55	XP_006720121	No UNIPROT	Unknown	FALSE
294	prolyl 3-hydroxylase 1 isoform 1 precursor [Homo sapiens]	gi|186928835	83 kDa	1		56	2	yes	0.03	NP_071751	Q32P28	P3H1	FALSE
295	hepatocyte growth factor-regulated tyrosine kinase substrate [Homo sapiens]	gi|4758528	86 kDa	1		29	13	yes	0.43	NP_004703	O14964	HGS	FALSE
296	MMS19 nucleotide excision repair protein homolog isoform 1 [Homo sapiens]	gi|170763479	113 kDa	1		21	17	yes	0.77	NP_071757	Q96T76	MMS19	FALSE
297	striatin [Homo sapiens]	gi|51242945	86 kDa	1		33	12	yes	0.35	NP_003153	O43815	STRN	FALSE
298	ATP-binding cassette sub-family F member 1 isoform a [Homo sapiens]	gi|69354671	96 kDa	1		22	28	yes	1.21	NP_001020262	Q8NE71	ABCF1	FALSE
299	PREDICTED: DNA topoisomerase 2-alpha isoform X1 [Homo sapiens]	gi|530412779	173 kDa	1		0	111	yes	inf	XP_005257689	No UNIPROT	Unknown	FALSE
300	epidermal growth factor receptor substrate 15 isoform A [Homo sapiens]	gi|4503593	99 kDa	1		19	43	yes	2.15	NP_001972	P42566	EPS15	FALSE
301	keratin, type II cuticular Hb5 [Homo sapiens]	gi|4504935	56 kDa	1		42	0	yes	0	NP_002274	P78386	KRT85	FALSE
302	peroxisome biogenesis factor 6 [Homo sapiens]	gi|194018488	104 kDa	1		25	12	yes	0.46	NP_000278	Q13608	PEX6	FALSE
303	probable ATP-dependent RNA helicase DDX46 [Homo sapiens]	gi|41327773	117 kDa	1		15	30	yes	1.9	NP_055644	Q7L014	DDX46	FALSE
304	PREDICTED: 60 kDa heat shock protein, mitochondrial isoform X1 [Homo sapiens]	gi|530370277	61 kDa	1		36	2	yes	0.05	XP_005246575	P10809	CH60	FALSE
305	importin-7 [Homo sapiens]	gi|5453998	120 kDa	1		34	35	yes	0.98	NP_006382	O95373	IPO7	FALSE
306	PREDICTED: voltage-dependent calcium channel subunit alpha-2/delta-1 isoform X2 [Homo sapiens]	gi|530386377	125 kDa	1		17	51	yes	2.85	XP_005250627	P54289	CA2D1	FALSE
307	structural maintenance of chromosomes protein 3 [Homo sapiens]	gi|4885399	142 kDa	1		6	16	yes	2.54	NP_005436	Q9UQE7	SMC3	FALSE
308	importin-9 [Homo sapiens]	gi|21361659	116 kDa	1		24	28	yes	1.11	NP_060555	Q96P70	IPO9	FALSE
309	cleft lip and palate transmembrane protein 1 isoform 2 [Homo sapiens]	gi|4502897	76 kDa	1		27	12	yes	0.42	NP_001285	O96005	CLPT1	FALSE
310	AP-3 complex subunit delta-1 isoform 2 [Homo sapiens]	gi|117553580	130 kDa	1		45	11	yes	0.23	NP_003929	O14617	AP3D1	FALSE
311	N-sulphoglucosamine sulphohydrolase precursor [Homo sapiens]	gi|4506919	57 kDa	1		17	34	yes	1.9	NP_000190	P51688	SPHM	FALSE
312	cytoskeleton-associated protein 4 [Homo sapiens]	gi|19920317	66 kDa	1		6	23	yes	3.65	NP_006816	Q07065	CKAP4	FALSE
313	PREDICTED: cullin-3 isoform X1 [Homo sapiens]	gi|578805029	92 kDa	1		28	12	yes	0.41	XP_006712863	No UNIPROT	Unknown	FALSE
314	prolyl 3-hydroxylase 3 precursor [Homo sapiens]	gi|28466983	82 kDa	1		52	0	yes	0	NP_055077	Q8IVL6	P3H3	FALSE
315	DNA replication licensing factor MCM2 [Homo sapiens]	gi|33356547	102 kDa	1		38	14	yes	0.35	NP_004517	P49736	MCM2	FALSE
316	DNA polymerase subunit gamma-1 [Homo sapiens]	gi|4505937	140 kDa	1		35	2	yes	0.05	NP_002684	P54098	DPOG1	FALSE
317	protein Niban [Homo sapiens]	gi|16757970	103 kDa	1		34	12	yes	0.34	NP_443198	Q9BZQ8	NIBAN	FALSE
318	DNA replication licensing factor MCM4 [Homo sapiens]	gi|33469919	97 kDa	1		16	14	yes	0.83	NP_005905	P33991	MCM4	FALSE
319	leucine-rich repeat and calponin homology domain-containing protein 2 isoform 1 [Homo sapiens]	gi|154091020	85 kDa	1		3	24	yes	7.61	NP_065922	Q5VUJ6	LRCH2	FALSE
320	serine/threonine-protein kinase TAO1 isoform 1 [Homo sapiens]	gi|45439370	116 kDa	1		19	27	yes	1.35	NP_065842	Q7L7X3	TAOK1	FALSE
321	coatomer subunit gamma-1 [Homo sapiens]	gi|11559929	98 kDa	1		33	12	yes	0.35	NP_057212	Q9Y678	COPG1	FALSE
322	PREDICTED: exocyst complex component 2 isoform X1 [Homo sapiens]	gi|578811795	104 kDa	1		25	15	yes	0.57	XP_006715204	Q96KP1	EXOC2	FALSE
323	stress-70 protein, mitochondrial precursor [Homo sapiens]	gi|24234688	74 kDa	1		12	31	yes	2.46	NP_004125	P38646	GRP75	FALSE
324	PREDICTED: phosphatidylinositol 3-kinase regulatory subunit alpha isoform X1 [Homo sapiens]	gi|530379378	84 kDa	1		12	38	yes	3.01	XP_005248599	P27986	P85A	FALSE
325	dystrobrevin alpha isoform 11 [Homo sapiens]	gi|312147259	78 kDa	1		22	16	yes	0.69	NP_001185868	Q9Y4J8	DTNA	FALSE
326	dolichyl-diphosphooligosaccharide--protein glycosyltransferase subunit 2 isoform 2 precursor [Homo sapiens]	gi|209413738	68 kDa	1		13	29	yes	2.12	NP_001129243	P04844	RPN2	FALSE
327	protein transport protein Sec24C [Homo sapiens]	gi|38373669	118 kDa	1		40	6	yes	0.14	NP_004913	P53992	SC24C	FALSE
328	general transcription factor 3C polypeptide 4 [Homo sapiens]	gi|156119605	92 kDa	1		31	13	yes	0.4	NP_036336	Q9UKN8	TF3C4	FALSE
329	splicing factor 3A subunit 1 isoform 1 [Homo sapiens]	gi|5032087	89 kDa	1		20	13	yes	0.62	NP_005868	Q15459	SF3A1	FALSE
330	heat shock 70 kDa protein 4L [Homo sapiens]	gi|31541941	95 kDa	1		49	6	yes	0.12	NP_055093	O95757	HS74L	FALSE
331	protein disulfide-isomerase A4 precursor [Homo sapiens]	gi|4758304	73 kDa	1		5	75	yes	14.27	NP_004902	P13667	PDIA4	FALSE
332	SWI/SNF-related matrix-associated actin-dependent regulator of chromatin subfamily A member 5 [Homo sapiens]	gi|325651836	122 kDa	1		2	32	yes	15.22	NP_003592	O60264	SMCA5	FALSE
333	protein flightless-1 homolog isoform 1 [Homo sapiens]	gi|4503743	145 kDa	1		6	35	yes	5.55	NP_002009	Q13045	FLII	FALSE
334	mitogen-activated protein kinase kinase kinase kinase 4 isoform 2 [Homo sapiens]	gi|336020355	145 kDa	1		24	14	yes	0.55	NP_663719	No UNIPROT	Unknown	FALSE
335	nuclear pore complex protein Nup88 [Homo sapiens]	gi|24497453	84 kDa	1		12	30	yes	2.38	NP_002523	Q99567	NUP88	FALSE
336	phosphate carrier protein, mitochondrial isoform b precursor [Homo sapiens]	gi|4505775	40 kDa	1		0	29	yes	inf	NP_002626	Q00325	MPCP	FALSE
337	glutamyl aminopeptidase [Homo sapiens]	gi|132814467	109 kDa	1		27	33	yes	1.16	NP_001968	Q07075	AMPE	FALSE
338	condensin complex subunit 1 [Homo sapiens]	gi|178056552	157 kDa	1		44	8	yes	0.17	NP_055680	Q15021	CND1	FALSE
339	heat shock protein 75 kDa, mitochondrial isoform 1 precursor [Homo sapiens]	gi|155722983	80 kDa	1		13	8	yes	0.59	NP_057376	Q12931	TRAP1	FALSE
340	ubiquitin carboxyl-terminal hydrolase 5 isoform 2 [Homo sapiens]	gi|148727247	93 kDa	1		18	4	yes	0.21	NP_003472	P45974	UBP5	FALSE
341	calcium uptake protein 1, mitochondrial isoform 1 [Homo sapiens]	gi|116256483	55 kDa	1		7	14	yes	1.9	NP_006068	Q9BPX6	MICU1	FALSE
342	sphingomyelin phosphodiesterase 4 isoform 2 [Homo sapiens]	gi|102467481	98 kDa	1		10	29	yes	2.76	NP_060421	B1PBA3	B1PBA3	FALSE
343	stromal interaction molecule 1 isoform 2 precursor [Homo sapiens]	gi|21070997	77 kDa	1		40	3	yes	0.07	NP_003147	Q13586	STIM1	FALSE
344	PREDICTED: lethal(2) giant larvae protein homolog 2 isoform X8 [Homo sapiens]	gi|578830920	113 kDa	1		12	35	yes	2.77	XP_006721960	J3QRV5	J3QRV5	FALSE
345	desmocollin-2 isoform Dsc2a preproprotein [Homo sapiens]	gi|13435364	100 kDa	1		5	29	yes	5.52	NP_077740	Q02487	DSC2	FALSE
346	splicing factor 3B subunit 2 [Homo sapiens]	gi|55749531	100 kDa	1		15	7	yes	0.44	NP_006833	Q13435	SF3B2	FALSE
347	dnaJ homolog subfamily C member 11 [Homo sapiens]	gi|217035105	63 kDa	1		0	32	yes	inf	NP_060668	Q9NVH1	DJC11	FALSE
348	cold shock domain-containing protein E1 isoform 3 [Homo sapiens]	gi|194473720	91 kDa	1		16	18	yes	1.07	NP_001123995	O75534	CSDE1	FALSE
349	serrate RNA effector molecule homolog isoform c [Homo sapiens]	gi|192807332	101 kDa	1		16	5	yes	0.3	NP_001122324	Q9BXP5	SRRT	FALSE
350	PREDICTED: protein enabled homolog isoform X7 [Homo sapiens]	gi|530366318	68 kDa	1		23	0	yes	0	XP_005273244	No UNIPROT	Unknown	FALSE
351	general transcription factor 3C polypeptide 2 [Homo sapiens]	gi|4504205	101 kDa	1		12	10	yes	0.79	NP_001512	Q8WUA4	TF3C2	FALSE
352	beta-adducin isoform a [Homo sapiens]	gi|297307158	81 kDa	1		13	22	yes	1.61	NP_001171983	P35612	ADDB	FALSE
353	ralBP1-associated Eps domain-containing protein 1 isoform a [Homo sapiens]	gi|190886435	87 kDa	1		8	36	yes	4.28	NP_114128	Q96D71	REPS1	FALSE
354	ubiquitin carboxyl-terminal hydrolase 7 isoform 1 [Homo sapiens]	gi|150378533	128 kDa	1		26	17	yes	0.62	NP_003461	Q93009	UBP7	FALSE
355	structural maintenance of chromosomes protein 1A isoform 1 [Homo sapiens]	gi|30581135	143 kDa	1		25	9	yes	0.34	NP_006297	Q14683	SMC1A	FALSE
356	insulin-degrading enzyme isoform 1 [Homo sapiens]	gi|155969707	118 kDa	1		37	0	yes	0	NP_004960	P14735	IDE	FALSE
357	PREDICTED: double-strand break repair protein MRE11A isoform X2 [Homo sapiens]	gi|530396806	81 kDa	1		1	25	yes	23.78	XP_005274064	P49959	MRE11	FALSE
358	dolichyl-diphosphooligosaccharide--protein glycosyltransferase subunit 1 precursor [Homo sapiens]	gi|4506675	69 kDa	1		4	14	yes	3.33	NP_002941	P04843	RPN1	FALSE
359	rho guanine nucleotide exchange factor 2 isoform 3 [Homo sapiens]	gi|15011974	108 kDa	1		9	19	yes	2.01	NP_004714	Q92974	ARHG2	FALSE
360	Golgin subfamily A member 5 [Homo sapiens]	gi|526118265	83 kDa	1		32	1	yes	0.03	NP_005104	Q8TBA6	GOGA5	FALSE
361	receptor-type tyrosine-protein phosphatase alpha isoform 2 precursor [Homo sapiens]	gi|18450369	90 kDa	1		32	8	yes	0.24	NP_543030	P18433	PTPRA	FALSE
362	pinin [Homo sapiens]	gi|33356174	82 kDa	1		14	22	yes	1.49	NP_002678	Q9H307	PININ	FALSE
363	neutral amino acid transporter B(0) isoform 1 [Homo sapiens]	gi|5032093	57 kDa	1		9	26	yes	2.75	NP_005619	Q15758	AAAT	FALSE
364	superoxide dismutase [Cu-Zn] [Homo sapiens]	gi|4507149	16 kDa	1		28	10	yes	0.34	NP_000445	P00441	SODC	FALSE
365	serine/threonine-protein kinase 11-interacting protein [Homo sapiens]	gi|116235474	121 kDa	1		16	26	yes	1.55	NP_443134	Q8N1F8	S11IP	FALSE
366	hexokinase-2 [Homo sapiens]	gi|15553127	102 kDa	1		0	52	yes	inf	NP_000180	P52789	HXK2	FALSE
367	voltage-dependent anion-selective channel protein 2 isoform 1 [Homo sapiens]	gi|296317337	33 kDa	1		0	28	yes	inf	NP_001171712	P45880	VDAC2	FALSE
368	insulin receptor isoform Long preproprotein [Homo sapiens]	gi|119395736	156 kDa	1		24	7	yes	0.28	NP_000199	P06213	INSR	FALSE
369	proto-oncogene Mas [Homo sapiens]	gi|4505105	37 kDa	1		0	15	yes	inf	NP_002368	P04201	MAS	FALSE
370	PREDICTED: solute carrier family 12 member 9 isoform X2 [Homo sapiens]	gi|530386237	69 kDa	1		13	21	yes	1.54	XP_005250560	D6W5X3	D6W5X3	FALSE
371	PREDICTED: latrophilin-2 isoform X1 [Homo sapiens]	gi|530362212	163 kDa	1		14	27	yes	1.83	XP_005270723	O95490	LPHN2	FALSE
372	dystroglycan preproprotein [Homo sapiens]	gi|294997302	98 kDa	1		22	4	yes	0.17	NP_001171113	Q14118	DAG1	FALSE
373	keratin, type I cytoskeletal 14 [Homo sapiens]	gi|15431310	52 kDa	1		30	42	yes	1.33	NP_000517	P02533	K1C14	FALSE
374	centromere/kinetochore protein zw10 homolog [Homo sapiens]	gi|4759344	89 kDa	1		33	5	yes	0.14	NP_004715	O43264	ZW10	FALSE
375	alpha-enolase isoform 1 [Homo sapiens]	gi|4503571	47 kDa	1		11	1	yes	0.09	NP_001419	P06733	ENOA	FALSE
376	endoplasmic reticulum mannosyl-oligosaccharide 1,2-alpha-mannosidase [Homo sapiens]	gi|218749883	80 kDa	1		19	10	yes	0.5	NP_057303	Q9UKM7	MA1B1	FALSE
377	minor histocompatibility antigen H13 isoform 2 [Homo sapiens]	gi|30581109	43 kDa	1		11	19	yes	1.64	NP_848695	Q8TCT9	HM13	FALSE
378	sortilin isoform 1 preproprotein [Homo sapiens]	gi|17149834	92 kDa	1		11	13	yes	1.12	NP_002950	Q99523	SORT	FALSE
379	contactin-1 isoform 2 precursor [Homo sapiens]	gi|28373119	112 kDa	1		6	22	yes	3.49	NP_778203	Q12860	CNTN1	FALSE
380	DNA-directed RNA polymerase I subunit RPA2 isoform 1 [Homo sapiens]	gi|33469941	128 kDa	1		9	20	yes	2.11	NP_061887	Q9H9Y6	RPA2	FALSE
381	leucyl-cystinyl aminopeptidase isoform 2 [Homo sapiens]	gi|61742775	116 kDa	1		40	4	yes	0.1	NP_787116	Q9UIQ6	LCAP	FALSE
382	PREDICTED: FERM, RhoGEF and pleckstrin domain-containing protein 2 isoform X1 [Homo sapiens]	gi|530371674	120 kDa	1		10	18	yes	1.71	XP_005247106	O94887	FARP2	FALSE
383	AP-3 complex subunit beta-1 isoform 1 [Homo sapiens]	gi|32484979	121 kDa	1		14	7	yes	0.48	NP_003655	O00203	AP3B1	FALSE
384	RNA-binding protein 28 isoform 1 [Homo sapiens]	gi|187960109	86 kDa	1		12	17	yes	1.35	NP_060547	Q9NW13	RBM28	FALSE
385	probable ATP-dependent RNA helicase DDX23 [Homo sapiens]	gi|41327771	96 kDa	1		8	13	yes	1.55	NP_004809	Q9BUQ8	DDX23	FALSE
386	PREDICTED: ankyrin repeat and LEM domain-containing protein 2 isoform X1 [Homo sapiens]	gi|530401897	98 kDa	1		30	13	yes	0.41	XP_005266216	F5H2H5	F5H2H5	FALSE
387	vitamin K-dependent gamma-carboxylase isoform 1 [Homo sapiens]	gi|21361163	88 kDa	1		22	7	yes	0.3	NP_000812	P38435	VKGC	FALSE
388	glycogen [starch] synthase, muscle isoform 2 [Homo sapiens]	gi|239049591	76 kDa	1		29	8	yes	0.26	NP_001155059	P13807	GYS1	FALSE
389	ARF GTPase-activating protein GIT1 isoform 1 [Homo sapiens]	gi|146231998	85 kDa	1		14	6	yes	0.41	NP_001078923	Q9Y2X7	GIT1	FALSE
390	ephrin type-B receptor 4 precursor [Homo sapiens]	gi|32528301	108 kDa	1		32	9	yes	0.27	NP_004435	P54760	EPHB4	FALSE
391	ras GTPase-activating-like protein IQGAP1 [Homo sapiens]	gi|4506787	189 kDa	1		1	51	yes	48.5	NP_003861	P46940	IQGA1	FALSE
392	1-phosphatidylinositol 4,5-bisphosphate phosphodiesterase delta-3 [Homo sapiens]	gi|19115964	89 kDa	1		10	30	yes	2.85	NP_588614	Q8N3E9	PLCD3	FALSE
393	5-azacytidine-induced protein 1 isoform b [Homo sapiens]	gi|111955162	117 kDa	1		0	30	yes	inf	NP_001009811	Q9UPN4	CP131	FALSE
394	superkiller viralicidic activity 2-like 2 [Homo sapiens]	gi|193211480	118 kDa	1		8	14	yes	1.66	NP_056175	P42285	SK2L2	FALSE
395	keratin, type II cytoskeletal 5 [Homo sapiens]	gi|119395754	62 kDa	1		24	55	yes	2.18	NP_000415	P13647	K2C5	FALSE
396	H(+)/Cl(-) exchange transporter 5 isoform a [Homo sapiens]	gi|189217921	91 kDa	1		15	17	yes	1.08	NP_001121370	P51795	CLCN5	FALSE
397	ribonucleoside-diphosphate reductase large subunit [Homo sapiens]	gi|4506749	90 kDa	1		24	0	yes	0	NP_001024	P23921	RIR1	FALSE
398	PREDICTED: dyslexia-associated protein KIAA0319-like protein isoform X3 [Homo sapiens]	gi|578799789	116 kDa	1		27	7	yes	0.25	XP_006710970	Q8IZA0	K319L	FALSE
399	PREDICTED: 6-phosphofructokinase, muscle type isoform X1 [Homo sapiens]	gi|530400462	97 kDa	1		20	4	yes	0.19	XP_005269031	No UNIPROT	Unknown	FALSE
400	PREDICTED: heterogeneous nuclear ribonucleoprotein R isoform X1 [Homo sapiens]	gi|530360771	71 kDa	1		4	37	yes	8.8	XP_005245768	O43390	HNRPR	FALSE
401	DNA repair protein RAD50 [Homo sapiens]	gi|19924129	154 kDa	1		7	19	yes	2.58	NP_005723	Q92878	RAD50	FALSE
402	eukaryotic translation initiation factor 4 gamma 2 isoform 1 [Homo sapiens]	gi|289577116	102 kDa	1		16	13	yes	0.77	NP_001166176	P78344	IF4G2	FALSE
403	cullin-1 [Homo sapiens]	gi|32307161	90 kDa	1		25	6	yes	0.23	NP_003583	Q13616	CUL1	FALSE
404	kinesin-like protein KIF14 [Homo sapiens]	gi|7661878	186 kDa	1		0	24	yes	inf	NP_055690	Q15058	KIF14	FALSE
405	N-acetylglucosamine-6-sulfatase precursor [Homo sapiens]	gi|4504061	62 kDa	1		9	29	yes	3.06	NP_002067	P15586	GNS	FALSE
406	fragile X mental retardation protein 1 isoform ISO7 [Homo sapiens]	gi|297374779	69 kDa	1		0	46	yes	inf	NP_001172005	Q06787	FMR1	FALSE
407	la-related protein 4B [Homo sapiens]	gi|57634536	81 kDa	1		17	2	yes	0.11	NP_055970	Q92615	LAR4B	FALSE
408	TBC1 domain family member 10B [Homo sapiens]	gi|167614488	87 kDa	1		18	4	yes	0.21	NP_056342	Q4KMP7	TB10B	FALSE
409	huntingtin-interacting protein 1-related protein [Homo sapiens]	gi|48762942	119 kDa	1		21	8	yes	0.36	NP_003950	O75146	HIP1R	FALSE
410	large proline-rich protein BAG6 isoform a [Homo sapiens]	gi|149158692	119 kDa	1		19	12	yes	0.6	NP_004630	P46379	BAG6	FALSE
411	nucleoporin GLE1 isoform 1 [Homo sapiens]	gi|51317384	80 kDa	1		0	24	yes	inf	NP_001003722	Q53GS7	GLE1	FALSE
412	amyloid beta A4 protein isoform d [Homo sapiens]	gi|209862833	85 kDa	1		20	8	yes	0.38	NP_001129488	P05067	A4	FALSE
413	PREDICTED: high affinity cationic amino acid transporter 1 isoform X1 [Homo sapiens]	gi|530402608	68 kDa	1		11	15	yes	1.3	XP_005266564	P30825	CTR1	FALSE
414	cell cycle and apoptosis regulator protein 2 [Homo sapiens]	gi|24432106	103 kDa	1		17	3	yes	0.17	NP_066997	Q8N163	CCAR2	FALSE
415	PREDICTED: DNA replication licensing factor MCM5 isoform X1 [Homo sapiens]	gi|578837205	82 kDa	1		12	8	yes	0.63	XP_006724305	No UNIPROT	Unknown	FALSE
416	cytospin-A isoform 1 [Homo sapiens]	gi|513788259	125 kDa	1		2	33	yes	15.69	NP_001138940	B2RMV2	B2RMV2	FALSE
417	band 4.1-like protein 5 isoform 2 [Homo sapiens]	gi|296531459	78 kDa	1		14	5	yes	0.34	NP_001171866	Q9HCM4	E41L5	FALSE
418	nidogen-1 precursor [Homo sapiens]	gi|115298674	136 kDa	1		2	24	yes	11.41	NP_002499	P14543	NID1	FALSE
419	glycerol-3-phosphate dehydrogenase, mitochondrial precursor [Homo sapiens]	gi|285002231	81 kDa	1		0	43	yes	inf	NP_001076581	P43304	GPDM	FALSE
420	PREDICTED: calmegin isoform X1 [Homo sapiens]	gi|578808711	70 kDa	1		20	7	yes	0.33	XP_006714125	O14967	CLGN	FALSE
421	constitutive coactivator of PPAR-gamma-like protein 1 isoform a [Homo sapiens]	gi|39652628	122 kDa	1		13	0	yes	0	NP_055427	Q9NZB2	F120A	FALSE
422	centrosomal protein of 128 kDa [Homo sapiens]	gi|64085252	128 kDa	1		0	20	yes	inf	NP_689659	Q6ZU80	CE128	FALSE
423	neuronal cell adhesion molecule isoform D precursor [Homo sapiens]	gi|302191647	134 kDa	1		19	1	yes	0.05	NP_001180511	Q92823	NRCAM	FALSE
424	PREDICTED: nucleolar transcription factor 1 isoform X1 [Homo sapiens]	gi|578831350	89 kDa	1		1	21	yes	19.97	XP_006722122	P17480	UBF1	FALSE
425	lon protease homolog 2, peroxisomal [Homo sapiens]	gi|31377667	95 kDa	1		13	11	yes	0.8	NP_113678	Q86WA8	LONP2	FALSE
426	mitochondrial Rho GTPase 1 isoform 2 [Homo sapiens]	gi|75750476	76 kDa	1		0	34	yes	inf	NP_001028738	Q8IXI2	MIRO1	FALSE
427	acyl-CoA dehydrogenase family member 11 [Homo sapiens]	gi|38505218	87 kDa	1		19	7	yes	0.35	NP_115545	Q709F0	ACD11	FALSE
428	PREDICTED: rac GTPase-activating protein 1 isoform X1 [Homo sapiens]	gi|530400120	73 kDa	1		0	36	yes	inf	XP_005268868	No UNIPROT	Unknown	FALSE
429	cullin-2 isoform c [Homo sapiens]	gi|19482174	87 kDa	1		13	8	yes	0.59	NP_003582	Q13617	CUL2	FALSE
430	60S ribosomal protein L3 isoform a [Homo sapiens]	gi|4506649	46 kDa	1		0	17	yes	inf	NP_000958	P39023	RL3	FALSE
431	PREDICTED: sarcolemmal membrane-associated protein isoform X1 [Homo sapiens]	gi|530373128	97 kDa	1		17	2	yes	0.11	XP_005265513	No UNIPROT	Unknown	FALSE
432	SUMO-activating enzyme subunit 2 [Homo sapiens]	gi|4885649	71 kDa	1		13	1	yes	0.07	NP_005490	Q9UBT2	SAE2	FALSE
433	ubiquitin carboxyl-terminal hydrolase 10 isoform 2 [Homo sapiens]	gi|119220605	87 kDa	1		18	5	yes	0.26	NP_005144	Q14694	UBP10	FALSE
434	RAD50-interacting protein 1 [Homo sapiens]	gi|62899047	91 kDa	1		15	2	yes	0.13	NP_068749	Q6NUQ1	RINT1	FALSE
435	RNA-binding protein 12B [Homo sapiens]	gi|118722349	118 kDa	1		0	11	yes	inf	NP_976324	Q8IXT5	RB12B	FALSE
436	calcium uptake protein 2, mitochondrial [Homo sapiens]	gi|22749443	50 kDa	1		4	12	yes	2.85	NP_689939	Q8IYU8	MICU2	FALSE
437	multidrug resistance-associated protein 4 isoform 1 [Homo sapiens]	gi|157502201	150 kDa	1		18	11	yes	0.58	NP_005836	O15439	MRP4	FALSE
438	keratin, type II cuticular Hb3 [Homo sapiens]	gi|169790841	54 kDa	1		50	0	yes	0	NP_002273	P78385	KRT83	FALSE
439	PREDICTED: heat shock cognate 71 kDa protein isoform X1 [Homo sapiens]	gi|578822169	71 kDa	1		14	33	yes	2.24	XP_006718894	P11142	HSP7C	FALSE
440	calcium-transporting ATPase type 2C member 1 isoform 1e [Homo sapiens]	gi|312836771	101 kDa	1		22	0	yes	0	NP_001186112	P98194	AT2C1	FALSE
441	ATP-dependent RNA helicase DDX24 [Homo sapiens]	gi|9966805	96 kDa	1		8	13	yes	1.55	NP_065147	Q9GZR7	DDX24	FALSE
442	PREDICTED: endoplasmic reticulum aminopeptidase 1 isoform X1 [Homo sapiens]	gi|530380009	108 kDa	1		16	0	yes	0	XP_005272072	No UNIPROT	Unknown	FALSE
443	polyadenylate-binding protein 4 isoform 1 [Homo sapiens]	gi|208431833	72 kDa	1		0	33	yes	inf	NP_001129125	Q13310	PABP4	FALSE
444	PREDICTED: probable ATP-dependent RNA helicase YTHDC2 isoform X1 [Homo sapiens]	gi|530380088	126 kDa	1		2	16	yes	7.61	XP_005272109	No UNIPROT	Unknown	FALSE
445	galectin-3-binding protein precursor [Homo sapiens]	gi|5031863	65 kDa	1		11	10	yes	0.86	NP_005558	Q08380	LG3BP	FALSE
446	centrobin isoform alpha [Homo sapiens]	gi|191252785	101 kDa	1		0	18	yes	inf	NP_444279	Q8N137	CNTRB	FALSE
447	non-receptor tyrosine-protein kinase TYK2 [Homo sapiens]	gi|187608615	134 kDa	1		14	19	yes	1.29	NP_003322	P29597	TYK2	FALSE
448	PREDICTED: condensin complex subunit 3 isoform X2 [Homo sapiens]	gi|578808408	106 kDa	1		14	12	yes	0.82	XP_006714035	No UNIPROT	Unknown	FALSE
449	PREDICTED: nuclear pore complex protein Nup214 isoform X1 [Homo sapiens]	gi|530427218	218 kDa	1		2	13	yes	6.18	XP_005272273	No UNIPROT	Unknown	FALSE
450	DNA mismatch repair protein Msh2 isoform 1 [Homo sapiens]	gi|4557761	105 kDa	1		12	2	yes	0.16	NP_000242	P43246	MSH2	FALSE
451	probable ATP-dependent RNA helicase DDX17 isoform 3 [Homo sapiens]	gi|148613856	80 kDa	1		0	12	yes	inf	NP_001091974	Q59F66	Q59F66	FALSE
452	eukaryotic translation initiation factor 4 gamma 1 isoform 6 [Homo sapiens]	gi|302699245	176 kDa	1		11	13	yes	1.12	NP_001181875	B2RU06	B2RU06	FALSE
453	U2 snRNP-associated SURP motif-containing protein [Homo sapiens]	gi|122937227	118 kDa	1		4	17	yes	4.04	NP_001073884	O15042	SR140	FALSE
454	probable ATP-dependent RNA helicase DDX20 [Homo sapiens]	gi|256223453	92 kDa	1		15	13	yes	0.82	NP_009135	Q9UHI6	DDX20	FALSE
455	cytoplasmic FMR1-interacting protein 2 [Homo sapiens]	gi|82617630	146 kDa	1		70	44	yes	0.6	NP_055191	Q96F07	CYFP2	FALSE
456	Golgi membrane protein 1 [Homo sapiens]	gi|29550838	45 kDa	1		11	4	yes	0.35	NP_057632	Q8NBJ4	GOLM1	FALSE
457	SRSF protein kinase 2 isoform a [Homo sapiens]	gi|33188449	79 kDa	1		26	12	yes	0.44	NP_872634	P78362	SRPK2	FALSE
458	rab3 GTPase-activating protein non-catalytic subunit [Homo sapiens]	gi|19923790	156 kDa	1		30	1	yes	0.03	NP_036546	Q9H2M9	RBGPR	FALSE
459	PREDICTED: transportin-3 isoform X1 [Homo sapiens]	gi|578814068	99 kDa	1		12	4	yes	0.32	XP_006715974	No UNIPROT	Unknown	FALSE
460	leucine-rich repeat-containing protein 8C [Homo sapiens]	gi|19923729	92 kDa	1		1	14	yes	13.31	NP_115646	Q8TDW0	LRC8C	FALSE
461	N-alpha-acetyltransferase 25, NatB auxiliary subunit [Homo sapiens]	gi|38679914	112 kDa	1		12	6	yes	0.48	NP_079229	Q14CX7	NAA25	FALSE
462	PREDICTED: ATP-dependent RNA helicase DHX29 isoform X2 [Homo sapiens]	gi|578810445	150 kDa	1		12	3	yes	0.24	XP_006714716	No UNIPROT	Unknown	FALSE
463	neuropathy target esterase isoform d [Homo sapiens]	gi|260656043	150 kDa	1		17	8	yes	0.45	NP_001159586	Q8IY17	PLPL6	FALSE
464	keratin, type I cuticular Ha1 [Homo sapiens]	gi|14917115	47 kDa	1		23	0	yes	0	NP_002268	Q15323	K1H1	FALSE
465	PREDICTED: leucine-rich repeat-containing protein 8E isoform X1 [Homo sapiens]	gi|530427541	90 kDa	1		8	11	yes	1.31	XP_005272554	Q6NSJ5	LRC8E	FALSE
466	PREDICTED: leucine-rich repeat-containing protein 8A isoform X4 [Homo sapiens]	gi|578817660	94 kDa	1		2	11	yes	5.23	XP_006717249	Q8IWT6	LRC8A	FALSE
467	hepatocyte growth factor receptor isoform a precursor [Homo sapiens]	gi|188595716	158 kDa	1		26	2	yes	0.07	NP_001120972	P08581	MET	FALSE
468	rab3 GTPase-activating protein catalytic subunit isoform 2 [Homo sapiens]	gi|55743118	111 kDa	1		11	1	yes	0.09	NP_036365	Q15042	RB3GP	FALSE
469	myosin-10 isoform 2 [Homo sapiens]	gi|367460087	229 kDa	1		0	24	yes	inf	NP_005955	P35580	MYH10	FALSE
470	scavenger receptor class B member 1 isoform 2 [Homo sapiens]	gi|132566680	56 kDa	1		2	19	yes	9.04	NP_001076428	Q8WTV0	SCRB1	FALSE
471	striatin-interacting protein 1 isoform 1 [Homo sapiens]	gi|56790935	96 kDa	1		11	3	yes	0.26	NP_149079	Q5VSL9	STRP1	FALSE
472	FAST kinase domain-containing protein 1 isoform 1 [Homo sapiens]	gi|188497683	97 kDa	1		14	1	yes	0.07	NP_078898	Q53R41	FAKD1	FALSE
473	radixin isoform 1 [Homo sapiens]	gi|386781571	71 kDa	1		0	78	yes	inf	NP_001247422	P35241	RADI	FALSE
474	basal cell adhesion molecule isoform 1 precursor [Homo sapiens]	gi|31543106	67 kDa	1		7	11	yes	1.49	NP_005572	P50895	BCAM	FALSE
475	collagen alpha-1(VI) chain precursor [Homo sapiens]	gi|87196339	109 kDa	1		18	0	yes	0	NP_001839	P12109	CO6A1	FALSE
476	glycine--tRNA ligase precursor [Homo sapiens]	gi|116805340	83 kDa	1		4	20	yes	4.76	NP_002038	P41250	SYG	FALSE
477	PREDICTED: protein transport protein Sec31A isoform X21 [Homo sapiens]	gi|578808919	132 kDa	1		12	1	yes	0.08	XP_006714208	No UNIPROT	Unknown	FALSE
478	kinase D-interacting substrate of 220 kDa [Homo sapiens]	gi|55741641	197 kDa	1		0	18	yes	inf	NP_065789	Q9ULH0	KDIS	FALSE
479	BMP-2-inducible protein kinase isoform a [Homo sapiens]	gi|38787935	129 kDa	1		0	21	yes	inf	NP_942595	Q9NSY1	BMP2K	FALSE
480	PREDICTED: tyrosine-protein kinase JAK1 isoform X2 [Homo sapiens]	gi|578799067	133 kDa	1		10	13	yes	1.24	XP_006710687	P23458	JAK1	FALSE
481	scaffold attachment factor B2 [Homo sapiens]	gi|7661936	107 kDa	1		19	38	yes	1.9	NP_055464	Q14151	SAFB2	FALSE
482	E3 ubiquitin-protein ligase MIB1 [Homo sapiens]	gi|30348954	110 kDa	1		0	17	yes	inf	NP_065825	Q86YT6	MIB1	FALSE
483	PREDICTED: alpha-mannosidase 2x isoform X1 [Homo sapiens]	gi|530407130	133 kDa	1		11	3	yes	0.26	XP_005254967	No UNIPROT	Unknown	FALSE
484	FCH domain only protein 2 isoform a [Homo sapiens]	gi|226371723	89 kDa	1		12	1	yes	0.08	NP_620137	Q0JRZ9	FCHO2	FALSE
485	natural cytotoxicity triggering receptor 3 ligand 1 precursor [Homo sapiens]	gi|320461732	51 kDa	1		1	17	yes	16.17	NP_001189368	Q68D85	NR3L1	FALSE
486	epidermal growth factor receptor isoform a precursor [Homo sapiens]	gi|29725609	134 kDa	1		18	0	yes	0	NP_005219	P00533	EGFR	FALSE
487	ADP/ATP translocase 3 [Homo sapiens]	gi|156071462	33 kDa	1		3	85	yes	26.95	NP_001627	P12236	ADT3	FALSE
488	PREDICTED: polyadenylate-binding protein 1 isoform X1 [Homo sapiens]	gi|530388906	71 kDa	1		0	19	yes	inf	XP_005250918	P11940	PABP1	FALSE
489	PREDICTED: cytospin-B isoform X4 [Homo sapiens]	gi|578830088	119 kDa	1		0	18	yes	inf	XP_006721655	Q5M775	CYTSB	FALSE
490	protein transport protein Sec24B isoform a [Homo sapiens]	gi|112382212	137 kDa	1		14	0	yes	0	NP_006314	O95487	SC24B	FALSE
491	spectrin beta chain, non-erythrocytic 1 isoform 2 [Homo sapiens]	gi|112382252	251 kDa	1		0	14	yes	inf	NP_842565	Q01082	SPTB2	FALSE
492	6-phosphofructokinase, liver type isoform b [Homo sapiens]	gi|48762920	85 kDa	1		13	5	yes	0.37	NP_002617	P17858	PFKAL	FALSE
493	PREDICTED: glycogen phosphorylase, brain form isoform X1 [Homo sapiens]	gi|578835493	97 kDa	1		18	0	yes	0	XP_006723664	P11216	PYGB	FALSE
494	protein transport protein Sec23B isoform 1 [Homo sapiens]	gi|14591926	86 kDa	1		13	0	yes	0	NP_116781	Q15437	SC23B	FALSE
495	exocyst complex component 4 isoform a [Homo sapiens]	gi|82546830	111 kDa	1		14	0	yes	0	NP_068579	Q96A65	EXOC4	FALSE
496	desmocollin-3 isoform Dsc3b preproprotein [Homo sapiens]	gi|148539848	93 kDa	1		2	17	yes	8.08	NP_077741	Q14574	DSC3	FALSE
497	ATP-dependent RNA helicase DDX50 [Homo sapiens]	gi|13129006	83 kDa	1		17	15	yes	0.84	NP_076950	Q9BQ39	DDX50	FALSE
498	ATP-binding cassette sub-family B member 6, mitochondrial [Homo sapiens]	gi|9955963	94 kDa	1		1	13	yes	12.36	NP_005680	Q9NP58	ABCB6	FALSE
499	ran-binding protein 6 isoform 1 [Homo sapiens]	gi|45331213	125 kDa	1		12	15	yes	1.19	NP_036548	O60518	RNBP6	FALSE
500	putative ATP-dependent RNA helicase DHX57 [Homo sapiens]	gi|39777586	156 kDa	1		11	1	yes	0.09	NP_945314	Q6P158	DHX57	FALSE
501	mitochondrial Rho GTPase 2 [Homo sapiens]	gi|20270303	68 kDa	1		0	14	yes	inf	NP_620124	Q8IXI1	MIRO2	FALSE
502	protein EFR3 homolog B [Homo sapiens]	gi|190684710	92 kDa	1		1	19	yes	18.07	NP_055786	Q9Y2G0	EFR3B	FALSE
503	protein diaphanous homolog 1 isoform 1 [Homo sapiens]	gi|119395758	141 kDa	1		18	0	yes	0	NP_005210	O60610	DIAP1	FALSE
504	keratin, type I cuticular Ha6 [Homo sapiens]	gi|4504927	52 kDa	1		13	0	yes	0	NP_003762	O76013	KRT36	FALSE
505	keratin, type II cuticular Hb2 [Homo sapiens]	gi|27477127	57 kDa	1		13	0	yes	0	NP_149022	Q9NSB4	KRT82	FALSE
506	SUN domain-containing protein 1 isoform b [Homo sapiens]	gi|110227866	78 kDa	1		0	11	yes	inf	NP_079430	O94901	SUN1	FALSE
507	PREDICTED: formin-like protein 3 isoform X3 [Homo sapiens]	gi|578824439	112 kDa	1		18	26	yes	1.37	XP_006719749	No UNIPROT	Unknown	FALSE
508	keratin, type II cytoskeletal 8 isoform 1 [Homo sapiens]	gi|372466572	57 kDa	1		0	61	yes	inf	NP_001243211	Q7L4M3	Q7L4M3	FALSE
509	ATPase family AAA domain-containing protein 3B [Homo sapiens]	gi|75677353	73 kDa	1		0	58	yes	inf	NP_114127	Q5T9A4	ATD3B	FALSE
510	proline-, glutamic acid- and leucine-rich protein 1 isoform 1 [Homo sapiens]	gi|503774453	125 kDa	1		11	0	yes	0	NP_055204	Q8IZL8	PELP1	FALSE
511	heterogeneous nuclear ribonucleoprotein Q isoform 4 [Homo sapiens]	gi|228008295	66 kDa	1		0	21	yes	inf	NP_001153147	O60506	HNRPQ	FALSE
512	ATP-dependent RNA helicase DDX18 [Homo sapiens]	gi|38327634	75 kDa	1		0	13	yes	inf	NP_006764	Q9NVP1	DDX18	FALSE
513	keratin, type I cytoskeletal 16 [Homo sapiens]	gi|24430192	51 kDa	1		0	41	yes	inf	NP_005548	P08779	K1C16	FALSE
514	fragile X mental retardation syndrome-related protein 1 isoform c [Homo sapiens]	gi|61835172	60 kDa	1		0	17	yes	inf	NP_001013457	P51114	FXR1	FALSE
515	PREDICTED: clustered mitochondria protein homolog isoform X3 [Homo sapiens]	gi|530410162	150 kDa	1		12	0	yes	0	XP_005256624	No UNIPROT	Unknown	FALSE
516	dynamin-2 isoform 2 [Homo sapiens]	gi|56549123	98 kDa	1		51	37	yes	0.69	NP_001005361	P50570	DYN2	FALSE
517	tubulin alpha-1A chain isoform 1 [Homo sapiens]	gi|17986283	50 kDa	1		0	122	yes	inf	NP_006000	Q71U36	TBA1A	FALSE
518	serum albumin preproprotein [Homo sapiens]	gi|4502027	69 kDa	1		0	0	no	inf	NP_000468	P02768	ALBU	FALSE
519	PREDICTED: spermatogenesis-associated protein 7 isoform X1 [Homo sapiens]	gi|530404175	68 kDa	1		0	0	no	inf	XP_005267908	No UNIPROT	Unknown	FALSE
520	titin isoform IC [Homo sapiens]	gi|388998877	3994 kDa	1		1	4	no	3.8	NP_001254479	No UNIPROT	Unknown	FALSE
521	SAFB-like transcription modulator isoform b [Homo sapiens]	gi|62244004	115 kDa	1		1	4	no	3.8	NP_001013865	Q9NWH9	SLTM	FALSE
522	exocyst complex component 3 [Homo sapiens]	gi|31083351	86 kDa	1		8	6	no	0.71	NP_009208	O60645	EXOC3	FALSE
523	succinate dehydrogenase [ubiquinone] flavoprotein subunit, mitochondrial [Homo sapiens]	gi|156416003	73 kDa	1		6	9	no	1.43	NP_004159	P31040	SDHA	FALSE
524	la-related protein 4 isoform a [Homo sapiens]	gi|283046701	81 kDa	1		9	7	no	0.74	NP_443111	Q71RC2	LARP4	FALSE
525	PREDICTED: serine/threonine-protein kinase N2 isoform X1 [Homo sapiens]	gi|530362974	110 kDa	1		6	0	no	0	XP_005271088	Q16513	PKN2	FALSE
526	small ubiquitin-related modifier 1 isoform a precursor [Homo sapiens]	gi|4507801	12 kDa	1		7	10	no	1.36	NP_003343	P63165	SUMO1	FALSE
527	PREDICTED: solute carrier family 12 member 6 isoform X1 [Homo sapiens]	gi|578827668	122 kDa	1		9	10	no	1.06	XP_006720856	No UNIPROT	Unknown	FALSE
528	pyruvate dehydrogenase phosphatase regulatory subunit, mitochondrial precursor [Homo sapiens]	gi|194306651	99 kDa	1		6	0	no	0	NP_060460	Q8NCN5	PDPR	FALSE
529	sulfate transporter [Homo sapiens]	gi|100913030	82 kDa	1		1	8	no	7.61	NP_000103	P50443	S26A2	FALSE
530	gamma-tubulin complex component 2 isoform 1 [Homo sapiens]	gi|375298717	106 kDa	1		5	6	no	1.14	NP_001243546	Q9BSJ2	GCP2	FALSE
531	DNA-dependent protein kinase catalytic subunit isoform 2 [Homo sapiens]	gi|126032350	466 kDa	1		0	10	no	inf	NP_001075109	P78527	PRKDC	FALSE
532	PREDICTED: leucine-rich repeat flightless-interacting protein 1 isoform X1 [Homo sapiens]	gi|530371461	113 kDa	1		1	0	no	0	XP_005246169	No UNIPROT	Unknown	FALSE
533	cullin-4B isoform 1 [Homo sapiens]	gi|121114298	104 kDa	1		8	3	no	0.36	NP_003579	Q13620	CUL4B	FALSE
534	PREDICTED: pyruvate kinase PKM isoform X1 [Homo sapiens]	gi|530405975	65 kDa	1		7	0	no	0	XP_005254500	No UNIPROT	Unknown	FALSE
535	tubulin-specific chaperone D [Homo sapiens]	gi|41350333	133 kDa	1		10	0	no	0	NP_005984	Q9BTW9	TBCD	FALSE
536	calcium-binding mitochondrial carrier protein Aralar2 isoform 1 [Homo sapiens]	gi|237649019	74 kDa	1		0	0	no	inf	NP_001153682	Q9UJS0	CMC2	FALSE
537	putative RNA-binding protein 15 isoform 2 [Homo sapiens]	gi|319996623	106 kDa	1		3	8	no	2.54	NP_001188474	Q96T37	RBM15	FALSE
538	PREDICTED: GPI ethanolamine phosphate transferase 3 isoform X1 [Homo sapiens]	gi|530390224	119 kDa	1		7	7	no	0.95	XP_005251676	Q8TEQ8	PIGO	FALSE
539	sterol O-acyltransferase 1 isoform 1 [Homo sapiens]	gi|49533617	65 kDa	1		7	1	no	0.14	NP_003092	P35610	SOAT1	FALSE
540	NF-X1-type zinc finger protein NFXL1 [Homo sapiens]	gi|520261838	101 kDa	1		3	10	no	3.17	NP_001265553	Q6ZNB6	NFXL1	FALSE
541	transmembrane protein 245 [Homo sapiens]	gi|110681719	97 kDa	1		9	7	no	0.74	NP_114401	Q9H330	TM245	FALSE
542	E3 ubiquitin-protein ligase NEDD4-like isoform 3 [Homo sapiens]	gi|21361472	110 kDa	1		2	7	no	3.33	NP_056092	Q96PU5	NED4L	FALSE
543	epsin-1 isoform b [Homo sapiens]	gi|194248095	60 kDa	1		1	5	no	4.76	NP_001123544	Q9Y6I3	EPN1	FALSE
544	leucine-rich repeat-containing protein 59 [Homo sapiens]	gi|40254924	35 kDa	1		3	8	no	2.54	NP_060979	Q96AG4	LRC59	FALSE
545	heterogeneous nuclear ribonucleoprotein U-like protein 1 isoform a [Homo sapiens]	gi|21536326	96 kDa	1		0	3	no	inf	NP_008971	Q9BUJ2	HNRL1	FALSE
546	ATP-binding cassette sub-family D member 3 isoform a [Homo sapiens]	gi|4506341	75 kDa	1		0	5	no	inf	NP_002849	P28288	ABCD3	FALSE
547	PREDICTED: vacuolar protein sorting-associated protein 53 homolog isoform X2 [Homo sapiens]	gi|530410472	72 kDa	1		8	5	no	0.59	XP_005256773	No UNIPROT	Unknown	FALSE
548	eukaryotic translation initiation factor 4B [Homo sapiens]	gi|50053795	69 kDa	1		6	6	no	0.95	NP_001408	P23588	IF4B	FALSE
549	ankyrin repeat and FYVE domain-containing protein 1 isoform 1 [Homo sapiens]	gi|110815813	128 kDa	1		4	1	no	0.24	NP_057460	Q9P2R3	ANFY1	FALSE
550	wolframin [Homo sapiens]	gi|224994205	100 kDa	1		2	3	no	1.43	NP_001139325	O76024	WFS1	FALSE
551	PREDICTED: protein phosphatase 1 regulatory subunit 12A isoform X5 [Homo sapiens]	gi|530400283	112 kDa	1		9	4	no	0.42	XP_005268946	No UNIPROT	Unknown	FALSE
552	solute carrier family 12 member 7 [Homo sapiens]	gi|123701900	119 kDa	1		3	4	no	1.27	NP_006589	Q9Y666	S12A7	FALSE
553	keratin-associated protein 2-4 [Homo sapiens]	gi|15082232	13 kDa	1		9	0	no	0	NP_149440	Q9BYR9	KRA24	FALSE
554	helicase SKI2W [Homo sapiens]	gi|67782311	138 kDa	1		4	1	no	0.24	NP_008860	Q15477	SKIV2	FALSE
555	myosin-9 [Homo sapiens]	gi|12667788-DECOY	?	1		0	3	no	inf	NP_002464	P35579	MYH9	FALSE
556	sodium-dependent neutral amino acid transporter B(0)AT2 isoform 1 [Homo sapiens]	gi|33354281	82 kDa	1		6	8	no	1.27	NP_877499	Q9H2J7	S6A15	FALSE
557	exportin-T [Homo sapiens]	gi|8051636	110 kDa	1		8	1	no	0.12	NP_009166	O43592	XPOT	FALSE
558	serine/arginine-rich splicing factor 4 [Homo sapiens]	gi|21361282	57 kDa	1		8	3	no	0.36	NP_005617	Q08170	SRSF4	FALSE
559	synaptic vesicle glycoprotein 2A isoform 1 [Homo sapiens]	gi|216548223	83 kDa	1		2	6	no	2.85	NP_055664	Q7L0J3	SV2A	FALSE
560	PREDICTED: cell surface glycoprotein MUC18 isoform X3 [Homo sapiens]	gi|578822188	76 kDa	1		9	1	no	0.11	XP_006718899	No UNIPROT	Unknown	FALSE
561	PREDICTED: ankyrin-3 isoform X10 [Homo sapiens]	gi|578819304	482 kDa	1		7	4	no	0.54	XP_006717847	No UNIPROT	Unknown	FALSE
562	translation initiation factor eIF-2B subunit epsilon [Homo sapiens]	gi|83267879	80 kDa	1		9	3	no	0.32	NP_003898	Q13144	EI2BE	FALSE
563	intersectin-1 isoform ITSN-s [Homo sapiens]	gi|47717125	138 kDa	1		10	4	no	0.38	NP_001001132	Q15811	ITSN1	FALSE
564	high affinity cAMP-specific and IBMX-insensitive 3',5'-cyclic phosphodiesterase 8A isoform 1 [Homo sapiens]	gi|27734721	93 kDa	1		0	6	no	inf	NP_002596	O60658	PDE8A	FALSE
565	elongation factor Tu, mitochondrial precursor [Homo sapiens]	gi|34147630	50 kDa	1		0	1	no	inf	NP_003312	P49411	EFTU	FALSE
566	PREDICTED: pre-mRNA-processing factor 40 homolog A isoform X2 [Homo sapiens]	gi|578804566	110 kDa	1		4	9	no	2.14	XP_005246733	No UNIPROT	Unknown	FALSE
567	sushi domain-containing protein 5 precursor [Homo sapiens]	gi|150378552	68 kDa	1		5	0	no	0	NP_056366	O60279	SUSD5	FALSE
568	PREDICTED: transmembrane protein 63B isoform X3 [Homo sapiens]	gi|530382216	95 kDa	1		4	6	no	1.43	XP_005249270	Q5T3F8	CSCL2	FALSE
569	neurogenic locus notch homolog protein 2 isoform 1 preproprotein [Homo sapiens]	gi|24041035	265 kDa	1		3	0	no	0	NP_077719	Q04721	NOTC2	FALSE
570	periodic tryptophan protein 2 homolog [Homo sapiens]	gi|48762926	102 kDa	1		2	9	no	4.28	NP_005040	Q15269	PWP2	FALSE
571	replication factor C subunit 1 isoform 1 [Homo sapiens]	gi|32528306	128 kDa	1		2	7	no	3.33	NP_002904	P35251	RFC1	FALSE
572	PREDICTED: metal transporter CNNM4 isoform X1 [Homo sapiens]	gi|530368584	89 kDa	1		7	8	no	1.09	XP_005263971	No UNIPROT	Unknown	FALSE
573	ribonucleases P/MRP protein subunit POP1 [Homo sapiens]	gi|225007652	115 kDa	1		6	5	no	0.79	NP_001139333	Q99575	POP1	FALSE
574	apolipoprotein B-100 precursor [Homo sapiens]	gi|105990532-DECOY	?	1		0	0	no	inf	NP_000375	P04114	APOB	FALSE
575	RRP12-like protein isoform 1 [Homo sapiens]	gi|223278379	144 kDa	1		4	7	no	1.66	NP_055994	Q5JTH9	RRP12	FALSE
576	PREDICTED: ribosomal protein S6 kinase alpha-3 isoform X7 [Homo sapiens]	gi|578837937	81 kDa	1		6	2	no	0.32	XP_006724569	B7ZB17	B7ZB17	FALSE
577	pleckstrin homology domain-containing family A member 7 [Homo sapiens]	gi|239047795	127 kDa	1		0	9	no	inf	NP_778228	Q6IQ23	PKHA7	FALSE
578	Fanconi anemia group I protein isoform 1 [Homo sapiens]	gi|164607124	149 kDa	1		6	7	no	1.11	NP_001106849	Q9NVI1	FANCI	FALSE
579	apoptotic chromatin condensation inducer in the nucleus isoform 3 [Homo sapiens]	gi|259906020	147 kDa	1		1	5	no	4.76	NP_001158287	Q9UKV3	ACINU	FALSE
580	PREDICTED: GRAM domain-containing protein 1A isoform X8 [Homo sapiens]	gi|578834697	81 kDa	1		4	2	no	0.48	XP_006723363	No UNIPROT	Unknown	FALSE
581	ephrin type-A receptor 7 isoform 1 precursor [Homo sapiens]	gi|4758282	112 kDa	1		8	9	no	1.07	NP_004431	Q15375	EPHA7	FALSE
582	insulin-like growth factor 2 mRNA-binding protein 1 isoform 1 [Homo sapiens]	gi|56237027	63 kDa	1		0	2	no	inf	NP_006537	Q9NZI8	IF2B1	FALSE
583	5'-3' exoribonuclease 2 [Homo sapiens]	gi|18860916	109 kDa	1		7	3	no	0.41	NP_036387	Q9H0D6	XRN2	FALSE
584	C2 domain-containing protein 2 isoform 1 precursor [Homo sapiens]	gi|119226222	76 kDa	1		5	7	no	1.33	NP_056315	Q9Y426	CU025	FALSE
585	regulatory-associated protein of mTOR isoform 1 [Homo sapiens]	gi|22094987	149 kDa	1		9	7	no	0.74	NP_065812	Q8N122	RPTOR	FALSE
586	mitochondrial import receptor subunit TOM70 [Homo sapiens]	gi|54607135	67 kDa	1		0	2	no	inf	NP_055635	O94826	TOM70	FALSE
587	signal transducer and activator of transcription 1-alpha/beta isoform beta [Homo sapiens]	gi|21536301	83 kDa	1		8	5	no	0.59	NP_644671	P42224	STAT1	FALSE
588	GPI ethanolamine phosphate transferase 1 [Homo sapiens]	gi|6912500	106 kDa	1		8	5	no	0.59	NP_036459	O95427	PIGN	FALSE
589	E3 ubiquitin-protein ligase HECTD3 [Homo sapiens]	gi|157738609	97 kDa	1		0	8	no	inf	NP_078878	Q5T447	HECD3	FALSE
590	probable cation-transporting ATPase 13A2 isoform 1 [Homo sapiens]	gi|13435129	129 kDa	1		9	10	no	1.06	NP_071372	Q9NQ11	AT132	FALSE
591	gem-associated protein 4 [Homo sapiens]	gi|122939157	120 kDa	1		9	8	no	0.85	NP_056536	P57678	GEMI4	FALSE
592	PREDICTED: trophoblast glycoprotein isoform X2 [Homo sapiens]	gi|530383235	46 kDa	1		1	7	no	6.66	XP_005248820	Q13641	TPBG	FALSE
593	outer dense fiber protein 2 isoform 1 [Homo sapiens]	gi|310750400	103 kDa	1		0	8	no	inf	NP_702913	Q5BJF6	ODFP2	FALSE
594	ER degradation-enhancing alpha-mannosidase-like protein 3 precursor [Homo sapiens]	gi|163310725	105 kDa	1		7	0	no	0	NP_079467	Q9BZQ6	EDEM3	FALSE
595	hornerin [Homo sapiens]	gi|57864582	282 kDa	1		1	0	no	0	NP_001009931	Q86YZ3	HORN	FALSE
596	heterogeneous nuclear ribonucleoprotein U-like protein 2 [Homo sapiens]	gi|118601081	85 kDa	1		2	0	no	0	NP_001073027	Q1KMD3	HNRL2	FALSE
597	5'-nucleotidase domain-containing protein 2 isoform 2 [Homo sapiens]	gi|12597653	61 kDa	1		6	0	no	0	NP_075059	Q9H857	NT5D2	FALSE
598	bifunctional glutamate/proline--tRNA ligase [Homo sapiens]	gi|62241042	171 kDa	1		0	5	no	inf	NP_004437	P07814	SYEP	FALSE
599	enhancer of mRNA-decapping protein 4 [Homo sapiens]	gi|45827771	152 kDa	1		0	9	no	inf	NP_055144	Q6P2E9	EDC4	FALSE
600	RNA-binding protein 25 [Homo sapiens]	gi|55741709	100 kDa	1		5	2	no	0.38	NP_067062	P49756	RBM25	FALSE
601	protein transport protein Sec24A isoform 1 [Homo sapiens]	gi|116174780	120 kDa	1		9	0	no	0	NP_068817	O95486	SC24A	FALSE
602	ras GTPase-activating-like protein IQGAP2 isoform 1 [Homo sapiens]	gi|116089337	181 kDa	1		7	5	no	0.68	NP_006624	Q13576	IQGA2	FALSE
603	tyrosine-protein kinase BAZ1B [Homo sapiens]	gi|14670392	171 kDa	1		2	4	no	1.9	NP_115784	Q9UIG0	BAZ1B	FALSE
604	PREDICTED: SEC23-interacting protein isoform X1 [Homo sapiens]	gi|530392940	111 kDa	1		4	1	no	0.24	XP_005269526	No UNIPROT	Unknown	FALSE
605	putative ribosomal RNA methyltransferase NOP2 isoform 3 [Homo sapiens]	gi|385198061	93 kDa	1		0	6	no	inf	NP_001245238	P46087	NOP2	FALSE
606	autophagy-related protein 9A [Homo sapiens]	gi|116089282	94 kDa	1		6	3	no	0.48	NP_001070666	Q7Z3C6	ATG9A	FALSE
607	sodium-dependent multivitamin transporter [Homo sapiens]	gi|256985183	69 kDa	1		2	9	no	4.28	NP_066918	Q9Y289	SC5A6	FALSE
608	PREDICTED: microtubule-associated protein 4 isoform X1 [Homo sapiens]	gi|530372454	247 kDa	1		3	0	no	0	XP_005265190	No UNIPROT	Unknown	FALSE
609	PREDICTED: carnitine O-palmitoyltransferase 1, liver isoform isoform X1 [Homo sapiens]	gi|530396298	92 kDa	1		0	5	no	inf	XP_005273819	No UNIPROT	Unknown	FALSE
610	HEAT repeat-containing protein 2 [Homo sapiens]	gi|157388904	94 kDa	1		8	0	no	0	NP_060272	Q86Y56	HEAT2	FALSE
611	fatty acid synthase [Homo sapiens]	gi|41872631	273 kDa	1		1	10	no	9.51	NP_004095	P49327	FAS	FALSE
612	aldehyde dehydrogenase family 16 member A1 isoform 2 [Homo sapiens]	gi|223972653	80 kDa	1		3	2	no	0.63	NP_001138868	Q8IZ83	A16A1	FALSE
613	nucleophosmin isoform 1 [Homo sapiens]	gi|10835063	33 kDa	1		10	3	no	0.29	NP_002511	P06748	NPM	FALSE
614	neuropilin-1 isoform a precursor [Homo sapiens]	gi|182508169	103 kDa	1		4	0	no	0	NP_003864	O14786	NRP1	FALSE
615	PREDICTED: oxysterol-binding protein-related protein 1 isoform X2 [Homo sapiens]	gi|578832303	104 kDa	1		2	8	no	3.8	XP_006722444	No UNIPROT	Unknown	FALSE
616	bis(5'-adenosyl)-triphosphatase ENPP4 precursor [Homo sapiens]	gi|7662358	52 kDa	1		4	6	no	1.43	NP_055751	Q9Y6X5	ENPP4	FALSE
617	PREDICTED: exostosin-like 3 isoform X1 [Homo sapiens]	gi|578815227	105 kDa	1		9	1	no	0.11	XP_006716365	O43909	EXTL3	FALSE
618	sodium-dependent phosphate transporter 1 [Homo sapiens]	gi|31543630	74 kDa	1		0	3	no	inf	NP_005406	Q8WUM9	S20A1	FALSE
619	eukaryotic translation initiation factor 3 subunit A [Homo sapiens]	gi|4503509	167 kDa	1		3	4	no	1.27	NP_003741	Q14152	EIF3A	FALSE
620	PREDICTED: GDH/6PGL endoplasmic bifunctional protein isoform X1 [Homo sapiens]	gi|530360727	90 kDa	1		3	0	no	0	XP_005263596	R4GMU1	R4GMU1	FALSE
621	calcium homeostasis endoplasmic reticulum protein [Homo sapiens]	gi|119226260	104 kDa	1		0	1	no	inf	NP_006378	Q8IWX8	CHERP	FALSE
622	double-stranded RNA-specific adenosine deaminase isoform a [Homo sapiens]	gi|70166852	136 kDa	1		7	2	no	0.27	NP_001102	P55265	DSRAD	FALSE
623	adseverin isoform 1 [Homo sapiens]	gi|162951877	80 kDa	1		0	3	no	inf	NP_001106177	Q9Y6U3	ADSV	FALSE
624	pleckstrin homology domain-containing family A member 5 isoform 1 [Homo sapiens]	gi|19923493	127 kDa	1		2	8	no	3.8	NP_061885	Q9HAU0	PKHA5	FALSE
625	lamin-B1 isoform 1 [Homo sapiens]	gi|5031877	66 kDa	1		0	0	no	inf	NP_005564	P20700	LMNB1	FALSE
626	PREDICTED: utrophin isoform X1 [Homo sapiens]	gi|530384027	395 kDa	1		0	1	no	inf	XP_005267184	No UNIPROT	Unknown	FALSE
627	integrin beta-5 precursor [Homo sapiens]	gi|20127446	88 kDa	1		7	2	no	0.27	NP_002204	P18084	ITB5	FALSE
628	paladin [Homo sapiens]	gi|166235184	97 kDa	1		5	1	no	0.19	NP_055246	Q9ULE6	PALD	FALSE
629	WASH complex subunit 7 [Homo sapiens]	gi|40018629	136 kDa	1		9	1	no	0.11	NP_056090	Q2M389	WASH7	FALSE
630	DNA-directed RNA polymerase II subunit RPB2 [Homo sapiens]	gi|4505941	134 kDa	1		4	3	no	0.71	NP_000929	P30876	RPB2	FALSE
631	transcription elongation regulator 1 isoform 1 [Homo sapiens]	gi|21327715	124 kDa	1		6	4	no	0.63	NP_006697	O14776	TCRG1	FALSE
632	dynamin-1-like protein isoform 1 [Homo sapiens]	gi|171460914	82 kDa	1		8	2	no	0.24	NP_036192	O00429	DNM1L	FALSE
633	von Willebrand factor A domain-containing protein 8 isoform a precursor [Homo sapiens]	gi|57863271	215 kDa	1		5	0	no	0	NP_055873	A3KMH1	VWA8	FALSE
634	pre-rRNA-processing protein TSR1 homolog [Homo sapiens]	gi|39780588	92 kDa	1		10	0	no	0	NP_060598	Q2NL82	TSR1	FALSE
635	protein CASC3 [Homo sapiens]	gi|15721939	76 kDa	1		2	0	no	0	NP_031385	O15234	CASC3	FALSE
636	GPI ethanolamine phosphate transferase 2 isoform 2 [Homo sapiens]	gi|187608438	107 kDa	1		4	2	no	0.48	NP_060203	Q5H8A4	PIGG	FALSE
637	serine/threonine-protein phosphatase 4 regulatory subunit 1 isoform a [Homo sapiens]	gi|108936953	107 kDa	1		5	0	no	0	NP_001035847	Q8TF05	PP4R1	FALSE
638	cell division cycle 5-like protein [Homo sapiens]	gi|11067747	92 kDa	1		4	3	no	0.71	NP_001244	Q99459	CDC5L	FALSE
639	receptor-type tyrosine-protein phosphatase kappa isoform b precursor [Homo sapiens]	gi|18860902	162 kDa	1		8	1	no	0.12	NP_002835	Q15262	PTPRK	FALSE
640	integrin alpha-3 isoform b precursor [Homo sapiens]	gi|6006011	119 kDa	1		6	1	no	0.16	NP_005492	P26006	ITA3	FALSE
641	PREDICTED: rho guanine nucleotide exchange factor 7 isoform X2 [Homo sapiens]	gi|530423433	99 kDa	1		1	5	no	4.76	XP_005254142	No UNIPROT	Unknown	FALSE
642	pumilio homolog 1 isoform 2 [Homo sapiens]	gi|13491166	126 kDa	1		3	0	no	0	NP_055491	Q14671	PUM1	FALSE
643	DCC-interacting protein 13-alpha [Homo sapiens]	gi|6912242	80 kDa	1		5	0	no	0	NP_036228	Q9UKG1	DP13A	FALSE
644	retrotransposon-derived protein PEG10 isoform 3 [Homo sapiens]	gi|289176996	88 kDa	1		5	2	no	0.38	NP_001165908	B4DSP0	B4DSP0	FALSE
645	PREDICTED: protein OS-9 isoform X1 [Homo sapiens]	gi|530399626	76 kDa	1		2	1	no	0.48	XP_005268638	No UNIPROT	Unknown	FALSE
646	PREDICTED: neurofibromin isoform X7 [Homo sapiens]	gi|578830999	318 kDa	1		1	0	no	0	XP_006721989	No UNIPROT	Unknown	FALSE
647	echinoderm microtubule-associated protein-like 4 isoform a [Homo sapiens]	gi|19923497	109 kDa	1		6	0	no	0	NP_061936	Q9HC35	EMAL4	FALSE
648	WD repeat-containing protein 48 [Homo sapiens]	gi|18874090	76 kDa	1		1	4	no	3.8	NP_065890	Q8TAF3	WDR48	FALSE
649	vacuolar protein sorting-associated protein 51 homolog [Homo sapiens]	gi|8393009	86 kDa	1		5	5	no	0.95	NP_037397	Q9UID3	VPS51	FALSE
650	PREDICTED: D-glucuronyl C5-epimerase isoform X1 [Homo sapiens]	gi|530405672	70 kDa	1		7	0	no	0	XP_005254355	O94923	GLCE	FALSE
651	elongator complex protein 1 [Homo sapiens]	gi|38569394	150 kDa	1		7	0	no	0	NP_003631	O95163	ELP1	FALSE
652	histone H1.4 [Homo sapiens]	gi|4885379	22 kDa	1		0	6	no	inf	NP_005312	P10412	H14	FALSE
653	nuclear export mediator factor NEMF [Homo sapiens]	gi|32130516	123 kDa	1		2	0	no	0	NP_004704	O60524	NEMF	FALSE
654	T-cell immunomodulatory protein precursor [Homo sapiens]	gi|21361933	68 kDa	1		3	2	no	0.63	NP_110417	Q8TB96	TIP	FALSE
655	dihydrolipoyl dehydrogenase, mitochondrial isoform 4 [Homo sapiens]	gi|576583544	49 kDa	1		2	0	no	0	NP_001276681	No UNIPROT	Unknown	FALSE
656	PREDICTED: raftlin isoform X1 [Homo sapiens]	gi|530372135	63 kDa	1		0	8	no	inf	XP_005265042	Q14699	RFTN1	FALSE
657	nuclear autoantigenic sperm protein isoform 2 [Homo sapiens]	gi|27262628	85 kDa	1		6	0	no	0	NP_002473	P49321	NASP	FALSE
658	protection of telomeres protein 1 isoform 4 [Homo sapiens]	gi|110671314	57 kDa	1		1	0	no	0	NP_001036059	Q9NUX5	POTE1	FALSE
659	PREDICTED: flotillin-2 isoform X1 [Homo sapiens]	gi|530410971	47 kDa	1		0	3	no	inf	XP_005258007	J3QLD9	J3QLD9	FALSE
660	glucosidase 2 subunit beta isoform 1 precursor [Homo sapiens]	gi|48255889	59 kDa	1		0	7	no	inf	NP_002734	P14314	GLU2B	FALSE
661	kinesin-like protein KIF11 [Homo sapiens]	gi|13699824	119 kDa	1		4	1	no	0.24	NP_004514	P52732	KIF11	FALSE
662	disabled homolog 2 isoform 1 [Homo sapiens]	gi|148491082	82 kDa	1		7	3	no	0.41	NP_001334	P98082	DAB2	FALSE
663	multidrug resistance-associated protein 1 [Homo sapiens]	gi|134142337	172 kDa	1		7	3	no	0.41	NP_004987	P33527	MRP1	FALSE
664	E3 ubiquitin-protein ligase UHRF1 isoform 2 [Homo sapiens]	gi|115430233	91 kDa	1		1	4	no	3.8	NP_037414	Q96T88	UHRF1	FALSE
665	PREDICTED: adenylate cyclase type 3 isoform X1 [Homo sapiens]	gi|530367152	132 kDa	1		4	6	no	1.43	XP_005264159	No UNIPROT	Unknown	FALSE
666	melanotransferrin isoform 1 precursor [Homo sapiens]	gi|134244281	80 kDa	1		0	4	no	inf	NP_005920	P08582	TRFM	FALSE
667	nuclear cap-binding protein subunit 1 [Homo sapiens]	gi|4505343	92 kDa	1		2	0	no	0	NP_002477	Q09161	NCBP1	FALSE
668	PREDICTED: cytoplasmic aconitate hydratase isoform X2 [Homo sapiens]	gi|578816513	99 kDa	1		3	0	no	0	XP_006716840	No UNIPROT	Unknown	FALSE
669	PREDICTED: signal transducer and activator of transcription 3 isoform X4 [Homo sapiens]	gi|530412747	98 kDa	1		3	3	no	0.95	XP_005257673	No UNIPROT	Unknown	FALSE
670	PREDICTED: RNA-binding protein FUS isoform X3 [Homo sapiens]	gi|530407875	33 kDa	1		0	0	no	inf	XP_005255290	No UNIPROT	Unknown	FALSE
671	PREDICTED: zinc finger CCCH-type antiviral protein 1 isoform X1 [Homo sapiens]	gi|530386233	114 kDa	1		1	1	no	0.95	XP_005250558	C9J6P4	C9J6P4	FALSE
672	pre-mRNA-processing factor 6 [Homo sapiens]	gi|40807485	107 kDa	1		8	3	no	0.36	NP_036601	O94906	PRP6	FALSE
673	exocyst complex component 1 isoform 1 [Homo sapiens]	gi|30410720	102 kDa	1		2	2	no	0.95	NP_060731	Q9NV70	EXOC1	FALSE
674	poliovirus receptor isoform alpha precursor [Homo sapiens]	gi|209413726	45 kDa	1		1	3	no	2.85	NP_006496	P15151	PVR	FALSE
675	nexilin isoform 2 [Homo sapiens]	gi|288856248	73 kDa	1		0	2	no	inf	NP_001165780	Q0ZGT2	NEXN	FALSE
676	E3 ISG15--protein ligase HERC5 [Homo sapiens]	gi|110825982	117 kDa	1		5	3	no	0.57	NP_057407	Q9UII4	HERC5	FALSE
677	apoptosis-stimulating of p53 protein 2 isoform 1 [Homo sapiens]	gi|112799849	126 kDa	1		5	6	no	1.14	NP_001026855	Q13625	ASPP2	FALSE
678	PREDICTED: symplekin isoform X1 [Homo sapiens]	gi|530417312	141 kDa	1		0	4	no	inf	XP_005259343	Q92797	SYMPK	FALSE
679	exportin-7 [Homo sapiens]	gi|154448892	124 kDa	1		6	0	no	0	NP_055839	Q9UIA9	XPO7	FALSE
680	PREDICTED: SLIT-ROBO Rho GTPase-activating protein 2 isoform X1 [Homo sapiens]	gi|530432352	121 kDa	1		5	0	no	0	XP_005277567	A2RUF3	A2RUF3	FALSE
681	PREDICTED: coiled-coil and C2 domain-containing protein 1A isoform X1 [Homo sapiens]	gi|530414983	104 kDa	1		1	6	no	5.71	XP_005260029	No UNIPROT	Unknown	FALSE
682	PREDICTED: phospholipase D2 isoform X4 [Homo sapiens]	gi|578829956	106 kDa	1		3	5	no	1.59	XP_006721610	O14939	PLD2	FALSE
683	transmembrane protein 63A [Homo sapiens]	gi|270288733	92 kDa	1		2	3	no	1.43	NP_055513	O94886	CSCL1	FALSE
684	DNA (cytosine-5)-methyltransferase 1 isoform a [Homo sapiens]	gi|195927037	185 kDa	1		5	1	no	0.19	NP_001124295	P26358	DNMT1	FALSE
685	endothelin-converting enzyme 1 isoform 4 [Homo sapiens]	gi|164519138	86 kDa	1		8	1	no	0.12	NP_001106819	P42892	ECE1	FALSE
686	spermatogenesis-associated protein 20 isoform 1 precursor [Homo sapiens]	gi|31542723	90 kDa	1		3	0	no	0	NP_073738	Q8TB22	SPT20	FALSE
687	DBH-like monooxygenase protein 1 precursor [Homo sapiens]	gi|118421087	70 kDa	1		0	8	no	inf	NP_056344	Q6UVY6	MOXD1	FALSE
688	centrosomal protein of 135 kDa [Homo sapiens]	gi|50083279	133 kDa	1		0	1	no	inf	NP_079285	Q66GS9	CP135	FALSE
689	PREDICTED: leucine-rich repeat-containing protein 8D isoform X1 [Homo sapiens]	gi|530362892	98 kDa	1		0	0	no	inf	XP_005271048	Q7L1W4	LRC8D	FALSE
690	CD2-associated protein [Homo sapiens]	gi|11321634	71 kDa	1		6	0	no	0	NP_036252	Q9Y5K6	CD2AP	FALSE
691	TRMT1-like protein isoform 1 [Homo sapiens]	gi|163792194	82 kDa	1		2	0	no	0	NP_112196	Q7Z2T5	TRM1L	FALSE
692	PREDICTED: 1-phosphatidylinositol 4,5-bisphosphate phosphodiesterase beta-3 isoform X1 [Homo sapiens]	gi|530396896	139 kDa	1		4	1	no	0.24	XP_005274109	Q01970	PLCB3	FALSE
693	protein PRRC2A [Homo sapiens]	gi|314122241	229 kDa	1		0	0	no	inf	NP_004629	P48634	PRC2A	FALSE
694	PREDICTED: electrogenic sodium bicarbonate cotransporter 1 isoform X4 [Homo sapiens]	gi|578809585	122 kDa	1		1	6	no	5.71	XP_006714462	No UNIPROT	Unknown	FALSE
695	PREDICTED: 1-phosphatidylinositol 4,5-bisphosphate phosphodiesterase beta-4 isoform X8 [Homo sapiens]	gi|578835417	137 kDa	1		0	4	no	inf	XP_006723631	No UNIPROT	Unknown	FALSE
696	exostosin-2 isoform 1 [Homo sapiens]	gi|296010873	86 kDa	1		4	0	no	0	NP_000392	Q93063	EXT2	FALSE
697	thioredoxin domain-containing protein 16 isoform 1 precursor [Homo sapiens]	gi|237648959	94 kDa	1		7	0	no	0	NP_065835	Q9P2K2	TXD16	FALSE
698	armadillo repeat protein deleted in velo-cardio-facial syndrome [Homo sapiens]	gi|4502247	105 kDa	1		0	3	no	inf	NP_001661	O00192	ARVC	FALSE
699	PREDICTED: LIM and calponin homology domains-containing protein 1 isoform X1 [Homo sapiens]	gi|530376571	183 kDa	1		0	4	no	inf	XP_005248114	No UNIPROT	Unknown	FALSE
700	reticulon-1 isoform A [Homo sapiens]	gi|10863935	84 kDa	1		0	0	no	inf	NP_066959	Q16799	RTN1	FALSE
701	probable ATP-dependent RNA helicase DHX36 isoform 1 [Homo sapiens]	gi|167830433	115 kDa	1		3	2	no	0.63	NP_065916	Q9H2U1	DHX36	FALSE
702	glypican-3 isoform 1 precursor [Homo sapiens]	gi|257471006	68 kDa	1		1	6	no	5.71	NP_001158089	P51654	GPC3	FALSE
703	PERQ amino acid-rich with GYF domain-containing protein 2 isoform b [Homo sapiens]	gi|156766043	150 kDa	1		0	3	no	inf	NP_001096616	Q6Y7W6	PERQ2	FALSE
704	SCY1-like protein 2 [Homo sapiens]	gi|47604944	104 kDa	1		1	0	no	0	NP_060458	Q6P3W7	SCYL2	FALSE
705	S1 RNA-binding domain-containing protein 1 [Homo sapiens]	gi|221136781	112 kDa	1		0	6	no	inf	NP_060549	Q8N5C6	SRBD1	FALSE
706	keratin, type II cytoskeletal 6C [Homo sapiens]	gi|155969697	60 kDa	1		0	0	no	inf	NP_775109	P48668	K2C6C	FALSE
707	intersectin-2 isoform 1 [Homo sapiens]	gi|194294521	193 kDa	1		5	0	no	0	NP_006268	Q9NZM3	ITSN2	FALSE
708	PREDICTED: lisH domain and HEAT repeat-containing protein KIAA1468 isoform X2 [Homo sapiens]	gi|530414269	135 kDa	1		0	1	no	inf	XP_005266787	No UNIPROT	Unknown	FALSE
709	SUN domain-containing protein 2 isoform a [Homo sapiens]	gi|313760643	83 kDa	1		0	2	no	inf	NP_001186508	Q9UH99	SUN2	FALSE
710	shootin-1 isoform a [Homo sapiens]	gi|187761324	72 kDa	1		0	0	no	inf	NP_001120683	A0MZ66	SHOT1	FALSE
711	chondroitin sulfate glucuronyltransferase isoform 1 precursor [Homo sapiens]	gi|48717495	86 kDa	1		4	0	no	0	NP_061888	Q9P2E5	CHPF2	FALSE
712	importin-11 isoform 1 [Homo sapiens]	gi|198041777	117 kDa	1		1	2	no	1.9	NP_001128251	Q9UI26	IPO11	FALSE
713	chondroitin sulfate synthase 2 isoform 1 [Homo sapiens]	gi|27545323	85 kDa	1		4	0	no	0	NP_078812	Q8IZ52	CHSS2	FALSE
714	ralA-binding protein 1 [Homo sapiens]	gi|5803145	76 kDa	1		2	4	no	1.9	NP_006779	Q15311	RBP1	FALSE
715	monocarboxylate transporter 1 [Homo sapiens]	gi|115583685	54 kDa	1		0	3	no	inf	NP_003042	P53985	MOT1	FALSE
716	zinc transporter ZIP14 isoform b precursor [Homo sapiens]	gi|190358541	54 kDa	1		7	2	no	0.27	NP_056174	Q15043	S39AE	FALSE
717	disintegrin and metalloproteinase domain-containing protein 15 isoform 7 preproprotein [Homo sapiens]	gi|387849014	89 kDa	1		2	0	no	0	NP_001248393	Q13444	ADA15	FALSE
718	desmoplakin isoform I [Homo sapiens]	gi|58530840	332 kDa	1		0	2	no	inf	NP_004406	P15924	DESP	FALSE
719	latrophilin-1 isoform 2 precursor [Homo sapiens]	gi|41281557	162 kDa	1		4	2	no	0.48	NP_055736	O94910	LPHN1	FALSE
720	PH and SEC7 domain-containing protein 3 isoform a [Homo sapiens]	gi|117606360	116 kDa	1		0	4	no	inf	NP_056125	Q9NYI0	PSD3	FALSE
721	serine/threonine-protein kinase N1 isoform 2 [Homo sapiens]	gi|47132589	104 kDa	1		8	1	no	0.12	NP_002732	Q16512	PKN1	FALSE
722	X-ray repair cross-complementing protein 6 isoform 1 [Homo sapiens]	gi|573014815	70 kDa	1		0	0	no	inf	NP_001275905	P12956	XRCC6	FALSE
723	centrosomal protein of 120 kDa isoform 2 [Homo sapiens]	gi|261245061	110 kDa	1		0	7	no	inf	NP_001159698	Q8N960	CE120	FALSE
724	ATP synthase subunit alpha, mitochondrial isoform a precursor [Homo sapiens]	gi|50345984	60 kDa	1		0	0	no	inf	NP_001001937	P25705	ATPA	FALSE
725	PREDICTED: activating signal cointegrator 1 complex subunit 2 isoform X1 [Homo sapiens]	gi|530420447	86 kDa	1		3	1	no	0.32	XP_005261832	Q9H1I8	ASCC2	FALSE
726	cytoskeleton-associated protein 5 isoform a [Homo sapiens]	gi|57164942	226 kDa	1		1	4	no	3.8	NP_001008938	Q14008	CKAP5	FALSE
727	alpha-1,6-mannosylglycoprotein 6-beta-N-acetylglucosaminyltransferase A [Homo sapiens]	gi|4505167	85 kDa	1		6	0	no	0	NP_002401	Q09328	MGT5A	FALSE
728	PREDICTED: CCR4-NOT transcription complex subunit 3 isoform X1 [Homo sapiens]	gi|530416625	84 kDa	1		5	1	no	0.19	XP_005259013	No UNIPROT	Unknown	FALSE
729	PREDICTED: probable cation-transporting ATPase 13A3 isoform X1 [Homo sapiens]	gi|530375926	142 kDa	1		4	3	no	0.71	XP_005269414	No UNIPROT	Unknown	FALSE
730	retinitis pigmentosa 1-like 1 protein [Homo sapiens]	gi|117414137	252 kDa	1		0	0	no	inf	NP_849188	A6NKC6	A6NKC6	FALSE
731	pleckstrin homology domain-containing family A member 6 [Homo sapiens]	gi|37595548	117 kDa	1		0	2	no	inf	NP_055750	Q9Y2H5	PKHA6	FALSE
732	plexin domain-containing protein 2 isoform 1 precursor [Homo sapiens]	gi|40255005	60 kDa	1		3	0	no	0	NP_116201	Q6UX71	PXDC2	FALSE
733	serine/threonine-protein kinase Nek9 [Homo sapiens]	gi|222136641	107 kDa	1		3	0	no	0	NP_149107	Q8TD19	NEK9	FALSE
734	stonin-2 isoform 1 [Homo sapiens]	gi|21361863	101 kDa	1		0	6	no	inf	NP_149095	Q8WXE9	STON2	FALSE
735	kin of IRRE-like protein 1 isoform 1 precursor [Homo sapiens]	gi|166295173	84 kDa	1		0	8	no	inf	NP_060710	Q96J84	KIRR1	FALSE
736	vacuolar protein sorting-associated protein 52 homolog isoform 2 [Homo sapiens]	gi|574584848	75 kDa	1		2	1	no	0.48	NP_001276103	B4DS44	B4DS44	FALSE
737	sorting nexin-14 isoform b [Homo sapiens]	gi|24797143	104 kDa	1		4	0	no	0	NP_065201	Q9Y5W7	SNX14	FALSE
738	PREDICTED: supervillin isoform X1 [Homo sapiens]	gi|530392389	261 kDa	1		0	6	no	inf	XP_005252621	No UNIPROT	Unknown	FALSE
739	gi|126012573-DECOY	gi|126012573-DECOY	?	1		0	0	no	inf	NP_004516	P98164	LRP2	FALSE
740	caldesmon isoform 5 [Homo sapiens]	gi|15149465	61 kDa	1		0	4	no	inf	NP_149131	Q05682	CALD1	FALSE
741	S-adenosyl-L-methionine-dependent tRNA 4-demethylwyosine synthase [Homo sapiens]	gi|50726981	84 kDa	1		3	0	no	0	NP_060734	Q9NV66	TYW1	FALSE
742	peptidyl-prolyl cis-trans isomerase G [Homo sapiens]	gi|42560244	89 kDa	1		0	3	no	inf	NP_004783	Q13427	PPIG	FALSE
743	transient receptor potential cation channel subfamily M member 4 isoform 1 [Homo sapiens]	gi|21314671	134 kDa	1		0	4	no	inf	NP_060106	Q8TD43	TRPM4	FALSE
744	PREDICTED: inverted formin-2 isoform X1 [Homo sapiens]	gi|530404494	139 kDa	1		6	0	no	0	XP_005268061	No UNIPROT	Unknown	FALSE
745	cysteine--tRNA ligase, cytoplasmic isoform e [Homo sapiens]	gi|303304987	92 kDa	1		3	0	no	0	NP_001181926	B4DPV7	B4DPV7	FALSE
746	PREDICTED: signal recognition particle subunit SRP72 isoform X1 [Homo sapiens]	gi|530376833	74 kDa	1		0	7	no	inf	XP_005265822	No UNIPROT	Unknown	FALSE
747	THO complex subunit 2 [Homo sapiens]	gi|125656165	183 kDa	1		0	5	no	inf	NP_001075019	Q8NI27	THOC2	FALSE
748	CCAAT/enhancer-binding protein zeta [Homo sapiens]	gi|42542392	121 kDa	1		1	5	no	4.76	NP_005751	Q03701	CEBPZ	FALSE
749	nardilysin isoform a [Homo sapiens]	gi|156071450	139 kDa	1		8	0	no	0	NP_002516	O43847	NRDC	FALSE
750	epiplakin [Homo sapiens]	gi|525507390	556 kDa	1		0	0	no	inf	NP_112598	P58107	EPIPL	FALSE
751	coiled-coil domain-containing protein 51 isoform 1 [Homo sapiens]	gi|379698839	46 kDa	1		0	2	no	inf	NP_001243893	Q96ER9	CCD51	FALSE
752	histone H3.1 [Homo sapiens]	gi|10440560	15 kDa	1		3	0	no	0	NP_066298	P68431	H31	FALSE
753	PREDICTED: plexin-B2 isoform X1 [Homo sapiens]	gi|530420794	214 kDa	1		1	5	no	4.76	XP_005261965	No UNIPROT	Unknown	FALSE
754	protocadherin-7 isoform c precursor [Homo sapiens]	gi|291084609	136 kDa	1		1	1	no	0.95	NP_115833	No UNIPROT	Unknown	FALSE
755	PREDICTED: CCR4-NOT transcription complex subunit 10 isoform X1 [Homo sapiens]	gi|578805921	89 kDa	1		4	0	no	0	XP_006713147	No UNIPROT	Unknown	FALSE
756	PREDICTED: exonuclease 3'-5' domain-containing protein 2 isoform X5 [Homo sapiens]	gi|578825934	70 kDa	1		0	2	no	inf	XP_006720253	Q9NVH0	EXD2	FALSE
757	Werner syndrome ATP-dependent helicase [Homo sapiens]	gi|110735439	162 kDa	1		0	1	no	inf	NP_000544	Q14191	WRN	FALSE
758	membralin isoform 2 [Homo sapiens]	gi|15529970	46 kDa	1		0	6	no	inf	NP_219488	Q4ZIN3	MBRL	FALSE
759	histone H4 [Homo sapiens]	gi|4504301	11 kDa	1		3	0	no	0	NP_003529	P62805	H4	FALSE
760	sodium-coupled neutral amino acid transporter 2 [Homo sapiens]	gi|21361602	56 kDa	1		0	5	no	inf	NP_061849	Q96QD8	S38A2	FALSE
761	PREDICTED: MAX gene-associated protein isoform X6 [Homo sapiens]	gi|530405566-DECOY	?	1		0	0	no	inf	XP_005254305	No UNIPROT	Unknown	FALSE
762	N(4)-(beta-N-acetylglucosaminyl)-L-asparaginase isoform 1 preproprotein [Homo sapiens]	gi|285002251	37 kDa	1		2	3	no	1.43	NP_000018	P20933	ASPG	FALSE
763	myosin-binding protein C, slow-type isoform 5 [Homo sapiens]	gi|360039217	132 kDa	1		3	1	no	0.32	NP_001241647	Q00872	MYPC1	FALSE
764	PREDICTED: eukaryotic translation initiation factor 5B isoform X1 [Homo sapiens]	gi|530368915	139 kDa	1		1	5	no	4.76	XP_005264132	No UNIPROT	Unknown	FALSE
765	ubiquitin-like modifier-activating enzyme 6 [Homo sapiens]	gi|150417996	118 kDa	1		0	1	no	inf	NP_060697	A0AVT1	UBA6	FALSE
766	cyclin-dependent kinase 11A isoform 4 [Homo sapiens]	gi|148763345	90 kDa	1		0	5	no	inf	NP_277071	Q9UQ88	CD11A	FALSE
767	PREDICTED: exocyst complex component 6 isoform X2 [Homo sapiens]	gi|530393858	95 kDa	1		2	2	no	0.95	XP_005269969	F2Z2Q3	F2Z2Q3	FALSE
768	mitochondrial import receptor subunit TOM40 homolog [Homo sapiens]	gi|5174723	38 kDa	1		0	4	no	inf	NP_006105	O96008	TOM40	FALSE
769	niban-like protein 1 isoform 1 [Homo sapiens]	gi|51093863	84 kDa	1		1	0	no	0	NP_073744	Q96TA1	NIBL1	FALSE
770	xaa-Pro dipeptidase isoform 1 [Homo sapiens]	gi|149589008	55 kDa	1		4	0	no	0	NP_000276	P12955	PEPD	FALSE
771	metal transporter CNNM1 [Homo sapiens]	gi|157412263	104 kDa	1		2	0	no	0	NP_065081	Q9NRU3	CNNM1	FALSE
772	exocyst complex component 6B [Homo sapiens]	gi|149363656	94 kDa	1		0	1	no	inf	NP_056004	Q9Y2D4	EXC6B	FALSE
773	WASH complex subunit strumpellin [Homo sapiens]	gi|120952851	134 kDa	1		1	0	no	0	NP_055661	Q12768	STRUM	FALSE
774	PREDICTED: microfibrillar-associated protein 3-like isoform X2 [Homo sapiens]	gi|530378459	49 kDa	1		0	2	no	inf	XP_005263423	No UNIPROT	Unknown	FALSE
775	PREDICTED: squamous cell carcinoma antigen recognized by T-cells 3 isoform X1 [Homo sapiens]	gi|530401025	112 kDa	1		0	0	no	inf	XP_005269298	No UNIPROT	Unknown	FALSE
776	PREDICTED: liprin-alpha-1 isoform X1 [Homo sapiens]	gi|578821802	148 kDa	1		0	0	no	inf	XP_006718778	No UNIPROT	Unknown	FALSE
777	PREDICTED: ATPase family AAA domain-containing protein 1 isoform X1 [Homo sapiens]	gi|530394554	41 kDa	1		0	3	no	inf	XP_005270308	Q8NBU5	ATAD1	FALSE
778	conserved oligomeric Golgi complex subunit 7 [Homo sapiens]	gi|23957690	86 kDa	1		4	0	no	0	NP_705831	P83436	COG7	FALSE
779	PREDICTED: protein numb homolog isoform X3 [Homo sapiens]	gi|530404782	71 kDa	1		0	3	no	inf	XP_005268199	P49757	NUMB	FALSE
780	PREDICTED: protein PRRC2C isoform X6 [Homo sapiens]	gi|530364424	313 kDa	1		1	0	no	0	XP_005245077	No UNIPROT	Unknown	FALSE
781	PREDICTED: pericentriolar material 1 protein isoform X21 [Homo sapiens]	gi|578815327-DECOY	?	1		0	0	no	inf	XP_006716406	No UNIPROT	Unknown	FALSE
782	condensin complex subunit 2 isoform 1 [Homo sapiens]	gi|25121987	83 kDa	1		2	0	no	0	NP_056156	Q15003	CND2	FALSE
783	EF-hand calcium-binding domain-containing protein 13 isoform A [Homo sapiens]	gi|304555610-DECOY	?	1		2	0	no	0	NP_689560	Q8IY85	EFC13	FALSE
784	PREDICTED: exosome component 10 isoform X1 [Homo sapiens]	gi|530360595	104 kDa	1		2	0	no	0	XP_005263532	No UNIPROT	Unknown	FALSE
785	probable phospholipid-transporting ATPase IA isoform b [Homo sapiens]	gi|157649069	130 kDa	1		4	1	no	0.24	NP_001098999	Q9Y2Q0	AT8A1	FALSE
786	transducin beta-like protein 3 [Homo sapiens]	gi|19913369	89 kDa	1		1	3	no	2.85	NP_006444	Q12788	TBL3	FALSE
787	fibronectin type III domain-containing protein 3B [Homo sapiens]	gi|205360932	133 kDa	1		0	1	no	inf	NP_073600	Q53EP0	FND3B	FALSE
788	centromere-associated protein E isoform 1 [Homo sapiens]	gi|71061468	316 kDa	1		0	0	no	inf	NP_001804	Q02224	CENPE	FALSE
789	PALM2-AKAP2 protein isoform 2 [Homo sapiens]	gi|22325356	121 kDa	1		0	0	no	inf	NP_671492	Q9Y2D5	AKAP2	FALSE
790	chromodomain-helicase-DNA-binding protein 1-like isoform 1 [Homo sapiens]	gi|373428660	101 kDa	1		0	1	no	inf	NP_004275	Q86WJ1	CHD1L	FALSE
791	rab GTPase-binding effector protein 1 isoform 2 [Homo sapiens]	gi|134152674	95 kDa	1		5	1	no	0.19	NP_001077054	Q15276	RABE1	FALSE
792	solute carrier family 15 member 4 [Homo sapiens]	gi|21717816	62 kDa	1		0	4	no	inf	NP_663623	Q8N697	S15A4	FALSE
793	dystrophin Dp427c isoform [Homo sapiens]	gi|5032281	426 kDa	1		0	0	no	inf	NP_000100	P11532	DMD	FALSE
794	VWFA and cache domain-containing protein 1 [Homo sapiens]	gi|110578649	137 kDa	1		4	0	no	0	NP_065976	Q5VU97	CAHD1	FALSE
795	insulin-like growth factor 2 mRNA-binding protein 3 [Homo sapiens]	gi|30795212	64 kDa	1		0	3	no	inf	NP_006538	O00425	IF2B3	FALSE
796	probable ATP-dependent RNA helicase DDX27 [Homo sapiens]	gi|224593278	90 kDa	1		0	6	no	inf	NP_060365	Q96GQ7	DDX27	FALSE
797	signal peptide peptidase-like 2A precursor [Homo sapiens]	gi|21314755	58 kDa	1		0	4	no	inf	NP_116191	Q8TCT8	SPP2A	FALSE
798	zinc transporter ZIP10 precursor [Homo sapiens]	gi|187936949	94 kDa	1		1	1	no	0.95	NP_001120729	Q9ULF5	S39AA	FALSE
799	poly(rC)-binding protein 2 isoform b [Homo sapiens]	gi|14141166	38 kDa	1		0	2	no	inf	NP_114366	Q15366	PCBP2	FALSE
800	oxysterol-binding protein-related protein 10 isoform 2 [Homo sapiens]	gi|291327480	77 kDa	1		10	10	no	0.95	NP_001167531	Q9BXB5	OSB10	FALSE
801	ATP-binding cassette sub-family B member 7, mitochondrial isoform 2 [Homo sapiens]	gi|411147363	83 kDa	1		0	1	no	inf	NP_001258625	O75027	ABCB7	FALSE
802	PREDICTED: striatin-4 isoform X1 [Homo sapiens]	gi|578834357	83 kDa	1		5	0	no	0	XP_006723234	No UNIPROT	Unknown	FALSE
803	stromal interaction molecule 2 isoform 2 precursor [Homo sapiens]	gi|281182822	84 kDa	1		4	1	no	0.24	NP_065911	Q9P246	STIM2	FALSE
804	PREDICTED: endoplasmic reticulum metallopeptidase 1 isoform X1 [Homo sapiens]	gi|530390160	87 kDa	1		0	4	no	inf	XP_005251644	No UNIPROT	Unknown	FALSE
805	zinc finger CCCH domain-containing protein 7B [Homo sapiens]	gi|27881484	110 kDa	1		1	0	no	0	NP_060060	Q9UGR2	Z3H7B	FALSE
806	beta-1,3-galactosyltransferase 6 [Homo sapiens]	gi|116268097	37 kDa	1		0	6	no	inf	NP_542172	Q96L58	B3GT6	FALSE
807	PREDICTED: phosphatidylinositol 4,5-bisphosphate 3-kinase catalytic subunit beta isoform isoform X1 [Homo sapiens]	gi|530374774	123 kDa	1		0	2	no	inf	XP_005247587	P42338	PK3CB	FALSE
808	ribonucleoprotein PTB-binding 1 [Homo sapiens]	gi|123173757	80 kDa	1		0	3	no	inf	NP_597709	Q8IY67	RAVR1	FALSE
809	endoplasmic reticulum aminopeptidase 2 [Homo sapiens]	gi|194306629	110 kDa	1		4	0	no	0	NP_001123612	Q6P179	ERAP2	FALSE
810	WD repeat-containing protein 11 [Homo sapiens]	gi|13324688	137 kDa	1		0	0	no	inf	NP_060587	Q9BZH6	WDR11	FALSE
811	filaggrin-2 [Homo sapiens]	gi|62122917	248 kDa	1		0	0	no	inf	NP_001014364	Q5D862	FILA2	FALSE
812	rho-associated protein kinase 1 [Homo sapiens]	gi|4885583	158 kDa	1		6	0	no	0	NP_005397	Q13464	ROCK1	FALSE
813	fatty aldehyde dehydrogenase isoform 2 [Homo sapiens]	gi|4557303	55 kDa	1		1	1	no	0.95	NP_000373	P51648	AL3A2	FALSE
814	nucleolar complex protein 2 homolog [Homo sapiens]	gi|157694511	85 kDa	1		0	3	no	inf	NP_056473	Q9Y3T9	NOC2L	FALSE
815	PREDICTED: spartin isoform X2 [Homo sapiens]	gi|530402212	73 kDa	1		2	0	no	0	XP_005266371	Q8N0X7	SPG20	FALSE
816	uncharacterized protein KIAA0195 [Homo sapiens]	gi|157502197	151 kDa	1		4	0	no	0	NP_055553	Q12767	K0195	FALSE
817	integrin alpha-4 precursor [Homo sapiens]	gi|67191027	115 kDa	1		1	0	no	0	NP_000876	P13612	ITA4	FALSE
818	Golgin subfamily A member 1 [Homo sapiens]	gi|4504063	88 kDa	1		4	1	no	0.24	NP_002068	Q92805	GOGA1	FALSE
819	MICAL-like protein 1 [Homo sapiens]	gi|31324577	93 kDa	1		1	0	no	0	NP_203744	Q8N3F8	MILK1	FALSE
820	importin-8 isoform 1 [Homo sapiens]	gi|53759103	120 kDa	1		0	3	no	inf	NP_006381	O15397	IPO8	FALSE
821	DNA repair protein XRCC1 [Homo sapiens]	gi|190684675	69 kDa	1		0	0	no	inf	NP_006288	P18887	XRCC1	FALSE
822	ATP synthase subunit beta, mitochondrial precursor [Homo sapiens]	gi|32189394	57 kDa	1		0	0	no	inf	NP_001677	P06576	ATPB	FALSE
823	protein ITFG3 [Homo sapiens]	gi|14042970	60 kDa	1		1	1	no	0.95	NP_114428	Q9H0X4	ITFG3	FALSE
824	PREDICTED: gephyrin isoform X1 [Homo sapiens]	gi|530402924	86 kDa	1		0	0	no	inf	XP_005267307	No UNIPROT	Unknown	FALSE
825	fermitin family homolog 2 isoform 2 [Homo sapiens]	gi|201861813	79 kDa	1		0	3	no	inf	NP_001128471	Q96AC1	FERM2	FALSE
826	PREDICTED: disintegrin and metalloproteinase domain-containing protein 33 isoform X16 [Homo sapiens]	gi|578835566	96 kDa	1		0	0	no	inf	XP_006723695	No UNIPROT	Unknown	FALSE
827	PREDICTED: sacsin isoform X1 [Homo sapiens]	gi|530402261-DECOY	?	1		0	0	no	inf	XP_005266395	No UNIPROT	Unknown	FALSE
828	WD repeat-containing protein 3 [Homo sapiens]	gi|5803221	106 kDa	1		0	2	no	inf	NP_006775	Q9UNX4	WDR3	FALSE
829	protein CASP isoform a [Homo sapiens]	gi|148277064	164 kDa	1		0	2	no	inf	NP_853530	P39880	CUX1	FALSE
830	large subunit GTPase 1 homolog [Homo sapiens]	gi|223029424	75 kDa	1		0	5	no	inf	NP_060855	Q9H089	LSG1	FALSE
831	anion exchange protein 2 isoform 1 [Homo sapiens]	gi|156071474	137 kDa	1		1	0	no	0	NP_003031	P04920	B3A2	FALSE
832	keratin, type I cuticular Ha5 [Homo sapiens]	gi|94538345	50 kDa	1		0	0	no	inf	NP_002271	Q92764	KRT35	FALSE
833	TATA-binding protein-associated factor 2N isoform 1 [Homo sapiens]	gi|21327701	62 kDa	1		0	0	no	inf	NP_631961	Q92804	RBP56	FALSE
834	sorting nexin-19 [Homo sapiens]	gi|157502171	109 kDa	1		0	0	no	inf	NP_055573	Q92543	SNX19	FALSE
835	calcium uptake protein 3, mitochondrial [Homo sapiens]	gi|32171205	61 kDa	1		0	0	no	inf	NP_859074	Q86XE3	MICU3	FALSE
836	PREDICTED: leucine zipper putative tumor suppressor 2 isoform X2 [Homo sapiens]	gi|530394497	73 kDa	1		0	0	no	inf	XP_005270280	Q9BRK4	LZTS2	FALSE
837	PREDICTED: serine/threonine-protein kinase TBK1 isoform X1 [Homo sapiens]	gi|530400116	84 kDa	1		1	0	no	0	XP_005268866	Q9UHD2	TBK1	FALSE
838	PREDICTED: transcription factor 20 isoform X1 [Homo sapiens]	gi|530420331	212 kDa	1		0	0	no	inf	XP_005261779	Q9UGU0	TCF20	FALSE
839	transmembrane protein 132E precursor [Homo sapiens]	gi|46560555	107 kDa	1		1	0	no	0	NP_997196	Q6IEE7	T132E	FALSE
840	adenylate cyclase type 6 isoform b [Homo sapiens]	gi|10947061	125 kDa	1		1	0	no	0	NP_066193	O43306	ADCY6	FALSE
841	methionine synthase [Homo sapiens]	gi|169790923	141 kDa	1		0	0	no	inf	NP_000245	Q99707	METH	FALSE
842	NADPH--cytochrome P450 reductase [Homo sapiens]	gi|127139033	77 kDa	1		0	3	no	inf	NP_000932	P16435	NCPR	FALSE
843	vacuolar protein sorting-associated protein 18 homolog [Homo sapiens]	gi|17978485	110 kDa	1		2	1	no	0.48	NP_065908	Q9P253	VPS18	FALSE
844	disintegrin and metalloproteinase domain-containing protein 17 preproprotein [Homo sapiens]	gi|73747889	93 kDa	1		3	0	no	0	NP_003174	P78536	ADA17	FALSE
845	PREDICTED: AP-1 complex subunit gamma-like 2 isoform X1 [Homo sapiens]	gi|530404830	97 kDa	1		1	0	no	0	XP_005268223	No UNIPROT	Unknown	FALSE
846	PREDICTED: receptor tyrosine-protein kinase erbB-2 isoform X3 [Homo sapiens]	gi|578830590	147 kDa	1		0	0	no	inf	XP_006721828	No UNIPROT	Unknown	FALSE
847	PREDICTED: brefeldin A-inhibited guanine nucleotide-exchange protein 1 isoform X4 [Homo sapiens]	gi|578815582	187 kDa	1		0	3	no	inf	XP_006716481	No UNIPROT	Unknown	FALSE
848	PREDICTED: UDP-glucose:glycoprotein glucosyltransferase 1 isoform X1 [Homo sapiens]	gi|578804601	177 kDa	1		0	4	no	inf	XP_006712697	No UNIPROT	Unknown	FALSE
849	N-acetyltransferase 10 isoform a [Homo sapiens]	gi|221316723	116 kDa	1		0	1	no	inf	NP_078938	Q9H0A0	NAT10	FALSE
850	calpastatin isoform b [Homo sapiens]	gi|27765085	74 kDa	1		2	0	no	0	NP_775083	P20810	ICAL	FALSE
851	dolichyl-diphosphooligosaccharide--protein glycosyltransferase subunit STT3B [Homo sapiens]	gi|30578410	94 kDa	1		0	2	no	inf	NP_849193	Q8TCJ2	STT3B	FALSE
852	PREDICTED: DNA topoisomerase 3-beta-1 isoform X4 [Homo sapiens]	gi|530420525	82 kDa	1		1	1	no	0.95	XP_005261870	No UNIPROT	Unknown	FALSE
853	protein FAM91A1 [Homo sapiens]	gi|84000432	94 kDa	1		1	0	no	0	NP_659400	Q658Y4	F91A1	FALSE
854	amyloid-like protein 2 isoform 5 [Homo sapiens]	gi|343478153	87 kDa	1		8	0	no	0	NP_001230228	Q06481	APLP2	FALSE
855	tyrosine-protein kinase transmembrane receptor ROR2 precursor [Homo sapiens]	gi|19743898	105 kDa	1		0	0	no	inf	NP_004551	Q01974	ROR2	FALSE
856	collagen alpha-2(VI) chain isoform 2C2 precursor [Homo sapiens]	gi|115527062	109 kDa	1		1	0	no	0	NP_001840	P12110	CO6A2	FALSE
857	USP6 N-terminal-like protein isoform 2 [Homo sapiens]	gi|122937432	96 kDa	1		0	0	no	inf	NP_001073960	Q92738	US6NL	FALSE
858	plasminogen activator inhibitor 1 RNA-binding protein isoform 1 [Homo sapiens]	gi|66346679	45 kDa	1		0	0	no	inf	NP_001018077	Q8NC51	PAIRB	FALSE
859	clathrin interactor 1 isoform 1 [Homo sapiens]	gi|307078123	70 kDa	1		0	5	no	inf	NP_001182484	Q14677	EPN4	FALSE
860	coagulation factor IX preproprotein [Homo sapiens]	gi|4503649	52 kDa	1		0	0	no	inf	NP_000124	P00740	FA9	FALSE
861	tetratricopeptide repeat protein 7A isoform 2 [Homo sapiens]	gi|110225358	96 kDa	1		1	0	no	0	NP_065191	Q9ULT0	TTC7A	FALSE
862	cytosolic phospholipase A2 [Homo sapiens]	gi|23943920	85 kDa	1		0	0	no	inf	NP_077734	P47712	PA24A	FALSE
863	FAS-associated factor 1 [Homo sapiens]	gi|5901948	74 kDa	1		0	2	no	inf	NP_008982	Q9UNN5	FAF1	FALSE
864	serine hydroxymethyltransferase, mitochondrial isoform 1 precursor [Homo sapiens]	gi|19923315	56 kDa	1		2	0	no	0	NP_005403	P34897	GLYM	FALSE
865	natural resistance-associated macrophage protein 2 isoform 3 [Homo sapiens]	gi|10835169	61 kDa	1		0	2	no	inf	NP_000608	P49281	NRAM2	FALSE
866	centrosomal protein of 68 kDa [Homo sapiens]	gi|154800457	81 kDa	1		0	0	no	inf	NP_055962	Q76N32	CEP68	FALSE
867	tetratricopeptide repeat protein 37 [Homo sapiens]	gi|7662078	175 kDa	1		2	0	no	0	NP_055454	Q6PGP7	TTC37	FALSE
868	PREDICTED: FH1/FH2 domain-containing protein 1 isoform X1 [Homo sapiens]	gi|530423819	129 kDa	1		0	0	no	inf	XP_005255966	No UNIPROT	Unknown	FALSE
869	exocyst complex component 8 [Homo sapiens]	gi|44921615	82 kDa	1		0	2	no	inf	NP_787072	Q8IYI6	EXOC8	FALSE
870	protein diaphanous homolog 3 isoform a [Homo sapiens]	gi|110225351	137 kDa	1		0	0	no	inf	NP_001035982	Q9NSV4	DIAP3	FALSE
871	PREDICTED: sphingosine-1-phosphate lyase 1 isoform X1 [Homo sapiens]	gi|530394579	64 kDa	1		0	0	no	inf	XP_005270320	O95470	SGPL1	FALSE
872	PREDICTED: protein kinase C and casein kinase substrate in neurons protein 2 isoform X1 [Homo sapiens]	gi|530419493	51 kDa	1		0	0	no	inf	XP_005261376	Q9UNF0	PACN2	FALSE
873	apoptosis-inducing factor 1, mitochondrial isoform 2 precursor [Homo sapiens]	gi|22202629	66 kDa	1		0	0	no	inf	NP_665811	O95831	AIFM1	FALSE
874	voltage-dependent anion-selective channel protein 3 isoform 2 [Homo sapiens]	gi|208879465	31 kDa	1		0	0	no	inf	NP_001129166	Q9Y277	VDAC3	FALSE
875	tectonic-3 isoform a precursor [Homo sapiens]	gi|221136774	66 kDa	1		0	0	no	inf	NP_056446	Q6NUS6	TECT3	FALSE

## Sheet: PDZ hits SC > 10
				WT	dPDZ
				Normalized	Normalized
	Protein	accession	Mass	SC ratio	SC ratio
S.No			Da	+/-	+/-	acc	uniprot	short_name
1	tight junction protein ZO-2 isoform 4 [Homo sapiens]	gi|39780552	88 kDa	4.9	2.27	NP_001163886	Q9UDY2	ZO2
2	disks large homolog 1 isoform 3 [Homo sapiens]	gi|324120936	100 kDa	2.81	1.25	NP_001191315	Q12959	DLG1
3	protein scribble homolog isoform a [Homo sapiens]	gi|4758216	79 kDa	1.42	1.44	NP_874365	Q14160	SCRIB
4	peripheral plasma membrane protein CASK isoform 3 [Homo sapiens]	gi|186700629	102 kDa	1.34	1.12	NP_001119527	O14936	CSKP
5	neurabin-2 [Homo sapiens]	gi|578812779	185 kDa	26.48	28.06	NP_115984	Q96SB3	NEB2
6	tight junction protein ZO-1 isoform b [Homo sapiens]	gi|21361831	151 kDa	43.15	45.65	NP_783297	Q07157	ZO1
7	MAGUK p55 subfamily member 5 isoform 1 [Homo sapiens]	gi|116875765	187 kDa	inf	inf	NP_071919	Q8N3R9	MPP5
8	neurabin-1 isoform 2 [Homo sapiens]	gi|38570142	77 kDa	inf	inf	NP_001159633	Q9ULJ8	NEB1
9	PREDICTED: afadin isoform X15 [Homo sapiens]	gi|530397279	629 kDa	0.56	0.44	XP_006715555	No UNIPROT	AFAD
10	PREDICTED: PDZ domain-containing protein 8 isoform X1 [Homo sapiens]	gi|358679311	158 kDa	0	0	XP_005269575	No UNIPROT	PDZD8
